# Supplementary material for: A structure of the relict phycobilisome from a thylakoid-free cyanobacterium
Source: Nat Commun. 2023 Dec 4;14:8009. doi: 10.1038/s41467-023-43646-9 (PMC10696076; doi:10.1038/s41467-023-43646-9)
Supplement: Supplementary file 4 — Supplementary Data 1 [file 41467_2023_43646_MOESM4_ESM.xlsx]

## Sheet: Supplementary Table 1-Band 1
prot_hit_num	prot_acc	prot_desc	prot_score	prot_mass	prot_matches	prot_matches_sig	prot_sequences	prot_sequences_sig	prot_cover	prot_pi	pep_query	pep_rank	pep_isbold	pep_isunique	pep_exp_mz	pep_exp_mr	pep_exp_z	pep_calc_mr	pep_delta	pep_start	pep_end	pep_miss	pep_score	pep_ident	pep_expect	pep_res_before	pep_seq	pep_res_after	pep_var_mod	pep_var_mod_pos
1	1117.704.peg.3271 Phycobilisome rod linker polypeptide, phycocyanin-associated	1117.704.peg.3271 Phycobilisome rod linker polypeptide, phycocyanin-associated	9625	133775	467	331	130	111	84.9	5.24	41	1	1	1	364.232	726.45	2	726.45	-0.0004	520	525	0	23.52	13	0.0044	R	LSRPVR	E
1	1117.704.peg.3271 Phycobilisome rod linker polypeptide, phycocyanin-associated	1117.704.peg.3271 Phycobilisome rod linker polypeptide, phycocyanin-associated	9625	133775	467	331	130	111	84.9	5.24	65	1	1	1	374.185	746.356	2	746.356	-0.0001	72	77	0	38.94	14	0.00018	R	ELTDNR	A
1	1117.704.peg.3271 Phycobilisome rod linker polypeptide, phycocyanin-associated	1117.704.peg.3271 Phycobilisome rod linker polypeptide, phycocyanin-associated	9625	133775	467	331	130	111	84.9	5.24	125	1	1	1	388.219	774.424	2	774.424	0	738	744	0	49.49	16	2.60E-05	R	LTDSLAR	S
1	1117.704.peg.3271 Phycobilisome rod linker polypeptide, phycocyanin-associated	1117.704.peg.3271 Phycobilisome rod linker polypeptide, phycocyanin-associated	9625	133775	467	331	130	111	84.9	5.24	126	1	1	1	388.219	774.424	2	774.424	0.0001	738	744	0	38.65	16	0.00032	R	LTDSLAR	S
1	1117.704.peg.3271 Phycobilisome rod linker polypeptide, phycocyanin-associated	1117.704.peg.3271 Phycobilisome rod linker polypeptide, phycocyanin-associated	9625	133775	467	331	130	111	84.9	5.24	131	1	1	1	390.206	778.397	2	778.397	0	22	28	0	45.78	15	4.80E-05	K	SPYAVSR	L
1	1117.704.peg.3271 Phycobilisome rod linker polypeptide, phycocyanin-associated	1117.704.peg.3271 Phycobilisome rod linker polypeptide, phycocyanin-associated	9625	133775	467	331	130	111	84.9	5.24	149	3	1	1	394.735	787.455	2	787.455	-0.0003	832	838	1	7.11	16	0.4	R	DGKLTVR	G
1	1117.704.peg.3271 Phycobilisome rod linker polypeptide, phycocyanin-associated	1117.704.peg.3271 Phycobilisome rod linker polypeptide, phycocyanin-associated	9625	133775	467	331	130	111	84.9	5.24	150	1	1	1	394.735	787.455	2	787.455	0.0002	832	838	1	47.41	16	3.70E-05	R	DGKLTVR	G
1	1117.704.peg.3271 Phycobilisome rod linker polypeptide, phycocyanin-associated	1117.704.peg.3271 Phycobilisome rod linker polypeptide, phycocyanin-associated	9625	133775	467	331	130	111	84.9	5.24	237	1	1	0	408.738	815.461	2	815.461	-0.0001	156	162	1	20.16	16	0.019	K	DGRITVR	G
1	1117.704.peg.3271 Phycobilisome rod linker polypeptide, phycocyanin-associated	1117.704.peg.3271 Phycobilisome rod linker polypeptide, phycocyanin-associated	9625	133775	467	331	130	111	84.9	5.24	358	1	1	1	427.722	853.429	2	853.429	0.0001	847	853	1	20.27	13	0.0094	K	SEAYKTR	F
1	1117.704.peg.3271 Phycobilisome rod linker polypeptide, phycocyanin-associated	1117.704.peg.3271 Phycobilisome rod linker polypeptide, phycocyanin-associated	9625	133775	467	331	130	111	84.9	5.24	359	1	1	1	427.722	853.43	2	853.429	0.0005	847	853	1	23.68	13	0.0043	K	SEAYKTR	F
1	1117.704.peg.3271 Phycobilisome rod linker polypeptide, phycocyanin-associated	1117.704.peg.3271 Phycobilisome rod linker polypeptide, phycocyanin-associated	9625	133775	467	331	130	111	84.9	5.24	371	1	1	1	430.223	858.431	2	858.431	0.0001	275	282	0	23.29	13	0.0047	R	NQSGQVAR	L
1	1117.704.peg.3271 Phycobilisome rod linker polypeptide, phycocyanin-associated	1117.704.peg.3271 Phycobilisome rod linker polypeptide, phycocyanin-associated	9625	133775	467	331	130	111	84.9	5.24	415	1	1	1	436.244	870.474	2	870.475	-0.0004	55	62	0	22.44	13	0.0057	R	MAGRPVPK	G	Oxidation (M)	0.20000000.0
1	1117.704.peg.3271 Phycobilisome rod linker polypeptide, phycocyanin-associated	1117.704.peg.3271 Phycobilisome rod linker polypeptide, phycocyanin-associated	9625	133775	467	331	130	111	84.9	5.24	484	1	1	1	445.297	888.58	2	888.58	0	163	170	1	23.43	13	0.0045	R	GFIKLLAK	S
1	1117.704.peg.3271 Phycobilisome rod linker polypeptide, phycocyanin-associated	1117.704.peg.3271 Phycobilisome rod linker polypeptide, phycocyanin-associated	9625	133775	467	331	130	111	84.9	5.24	510	1	1	1	450.75	899.486	2	899.486	-0.0001	187	193	0	12.39	15	0.098	R	FIELNHK	L
1	1117.704.peg.3271 Phycobilisome rod linker polypeptide, phycocyanin-associated	1117.704.peg.3271 Phycobilisome rod linker polypeptide, phycocyanin-associated	9625	133775	467	331	130	111	84.9	5.24	511	1	1	1	450.75	899.486	2	899.486	0	187	193	0	30.75	15	0.0014	R	FIELNHK	L
1	1117.704.peg.3271 Phycobilisome rod linker polypeptide, phycocyanin-associated	1117.704.peg.3271 Phycobilisome rod linker polypeptide, phycocyanin-associated	9625	133775	467	331	130	111	84.9	5.24	512	1	1	1	450.751	899.487	2	899.486	0.0005	187	193	0	3.35	15	0.79	R	FIELNHK	L
1	1117.704.peg.3271 Phycobilisome rod linker polypeptide, phycocyanin-associated	1117.704.peg.3271 Phycobilisome rod linker polypeptide, phycocyanin-associated	9625	133775	467	331	130	111	84.9	5.24	513	1	1	1	450.751	899.487	2	899.486	0.0006	187	193	0	18.09	15	0.026	R	FIELNHK	L
1	1117.704.peg.3271 Phycobilisome rod linker polypeptide, phycocyanin-associated	1117.704.peg.3271 Phycobilisome rod linker polypeptide, phycocyanin-associated	9625	133775	467	331	130	111	84.9	5.24	514	1	1	1	450.751	899.487	2	899.486	0.0006	187	193	0	25.13	15	0.0052	R	FIELNHK	L
1	1117.704.peg.3271 Phycobilisome rod linker polypeptide, phycocyanin-associated	1117.704.peg.3271 Phycobilisome rod linker polypeptide, phycocyanin-associated	9625	133775	467	331	130	111	84.9	5.24	517	1	1	1	451.243	900.471	2	900.471	0.0006	187	193	0	30.63	17	0.0022	R	FIELNHK	L	Deamidated (NQ)	0.0000100.0
1	1117.704.peg.3271 Phycobilisome rod linker polypeptide, phycocyanin-associated	1117.704.peg.3271 Phycobilisome rod linker polypeptide, phycocyanin-associated	9625	133775	467	331	130	111	84.9	5.24	518	1	1	1	451.243	900.471	2	900.471	0.0009	187	193	0	31.4	17	0.0019	R	FIELNHK	L	Deamidated (NQ)	0.0000100.0
1	1117.704.peg.3271 Phycobilisome rod linker polypeptide, phycocyanin-associated	1117.704.peg.3271 Phycobilisome rod linker polypeptide, phycocyanin-associated	9625	133775	467	331	130	111	84.9	5.24	608	1	1	1	464.267	926.519	2	926.519	0.0006	104	112	0	66.15	13	2.40E-07	R	ALGTIEAPR	V
1	1117.704.peg.3271 Phycobilisome rod linker polypeptide, phycocyanin-associated	1117.704.peg.3271 Phycobilisome rod linker polypeptide, phycocyanin-associated	9625	133775	467	331	130	111	84.9	5.24	638	1	1	1	466.788	931.561	2	931.56	0.0003	839	846	1	37.12	13	0.00019	R	GFIRQLAK	S
1	1117.704.peg.3271 Phycobilisome rod linker polypeptide, phycocyanin-associated	1117.704.peg.3271 Phycobilisome rod linker polypeptide, phycocyanin-associated	9625	133775	467	331	130	111	84.9	5.24	644	1	1	1	467.28	932.545	2	932.544	0.0006	839	846	1	32.25	13	0.0006	R	GFIRQLAK	S	Deamidated (NQ)	0.00001000.0
1	1117.704.peg.3271 Phycobilisome rod linker polypeptide, phycocyanin-associated	1117.704.peg.3271 Phycobilisome rod linker polypeptide, phycocyanin-associated	9625	133775	467	331	130	111	84.9	5.24	645	1	1	1	467.298	932.581	2	932.581	-0.0001	159	166	1	25.09	13	0.0031	R	ITVRGFIK	L
1	1117.704.peg.3271 Phycobilisome rod linker polypeptide, phycocyanin-associated	1117.704.peg.3271 Phycobilisome rod linker polypeptide, phycocyanin-associated	9625	133775	467	331	130	111	84.9	5.24	689	1	1	1	474.243	946.472	2	946.472	0.0002	14	21	0	24.54	16	0.0083	R	DLTQTQNK	S
1	1117.704.peg.3271 Phycobilisome rod linker polypeptide, phycocyanin-associated	1117.704.peg.3271 Phycobilisome rod linker polypeptide, phycocyanin-associated	9625	133775	467	331	130	111	84.9	5.24	1029	1	1	1	510.751	1019.49	2	1019.49	0.0016	63	71	0	42.1	15	0.00011	K	GNPFLDMAR	E
1	1117.704.peg.3271 Phycobilisome rod linker polypeptide, phycocyanin-associated	1117.704.peg.3271 Phycobilisome rod linker polypeptide, phycocyanin-associated	9625	133775	467	331	130	111	84.9	5.24	1050	1	1	1	512.263	1022.51	2	1022.5	0.0088	1065	1073	0	53.52	16	9.10E-06	R	QVAQSEAYK	A
1	1117.704.peg.3271 Phycobilisome rod linker polypeptide, phycocyanin-associated	1117.704.peg.3271 Phycobilisome rod linker polypeptide, phycocyanin-associated	9625	133775	467	331	130	111	84.9	5.24	1119	1	1	1	518.748	1035.48	2	1035.48	0.0005	63	71	0	38.41	14	0.0002	K	GNPFLDMAR	E	Oxidation (M)	0.000000200.0
1	1117.704.peg.3271 Phycobilisome rod linker polypeptide, phycocyanin-associated	1117.704.peg.3271 Phycobilisome rod linker polypeptide, phycocyanin-associated	9625	133775	467	331	130	111	84.9	5.24	1120	1	1	1	518.806	1035.6	2	1035.6	0.0002	400	408	1	51.11	13	7.70E-06	R	LLAKTEAYK	S
1	1117.704.peg.3271 Phycobilisome rod linker polypeptide, phycocyanin-associated	1117.704.peg.3271 Phycobilisome rod linker polypeptide, phycocyanin-associated	9625	133775	467	331	130	111	84.9	5.24	1125	1	1	1	519.795	1037.58	2	1037.58	0.0004	622	630	1	22.64	13	0.0054	R	LLAKSDTYK	A
1	1117.704.peg.3271 Phycobilisome rod linker polypeptide, phycocyanin-associated	1117.704.peg.3271 Phycobilisome rod linker polypeptide, phycocyanin-associated	9625	133775	467	331	130	111	84.9	5.24	1171	1	1	1	526.269	1050.52	2	1050.52	-0.0006	1076	1084	0	46.38	14	3.60E-05	R	FFNPAAQTR	F
1	1117.704.peg.3271 Phycobilisome rod linker polypeptide, phycocyanin-associated	1117.704.peg.3271 Phycobilisome rod linker polypeptide, phycocyanin-associated	9625	133775	467	331	130	111	84.9	5.24	1172	1	1	1	526.269	1050.52	2	1050.52	-0.0003	1076	1084	0	46.07	14	3.80E-05	R	FFNPAAQTR	F
1	1117.704.peg.3271 Phycobilisome rod linker polypeptide, phycocyanin-associated	1117.704.peg.3271 Phycobilisome rod linker polypeptide, phycocyanin-associated	9625	133775	467	331	130	111	84.9	5.24	1173	1	1	1	526.27	1050.52	2	1050.52	0.0002	1076	1084	0	11.17	14	0.12	R	FFNPAAQTR	F
1	1117.704.peg.3271 Phycobilisome rod linker polypeptide, phycocyanin-associated	1117.704.peg.3271 Phycobilisome rod linker polypeptide, phycocyanin-associated	9625	133775	467	331	130	111	84.9	5.24	1181	1	1	1	526.762	1051.51	2	1051.51	0	1076	1084	0	45.9	13	2.60E-05	R	FFNPAAQTR	F	Deamidated (NQ)	0.000000100.0
1	1117.704.peg.3271 Phycobilisome rod linker polypeptide, phycocyanin-associated	1117.704.peg.3271 Phycobilisome rod linker polypeptide, phycocyanin-associated	9625	133775	467	331	130	111	84.9	5.24	1290	1	1	1	358.528	1072.56	3	1072.56	0.0002	969	978	1	29.96	15	0.0019	R	EAGASVRVER	L
1	1117.704.peg.3271 Phycobilisome rod linker polypeptide, phycocyanin-associated	1117.704.peg.3271 Phycobilisome rod linker polypeptide, phycocyanin-associated	9625	133775	467	331	130	111	84.9	5.24	1291	1	1	1	537.289	1072.56	2	1072.56	0.0008	969	978	1	34.77	15	0.00065	R	EAGASVRVER	L
1	1117.704.peg.3271 Phycobilisome rod linker polypeptide, phycocyanin-associated	1117.704.peg.3271 Phycobilisome rod linker polypeptide, phycocyanin-associated	9625	133775	467	331	130	111	84.9	5.24	1301	1	1	1	538.808	1075.6	2	1075.6	-0.0004	823	831	0	3.13	13	0.49	R	LLFAESQLR	D
1	1117.704.peg.3271 Phycobilisome rod linker polypeptide, phycocyanin-associated	1117.704.peg.3271 Phycobilisome rod linker polypeptide, phycocyanin-associated	9625	133775	467	331	130	111	84.9	5.24	1302	1	1	1	538.809	1075.6	2	1075.6	0.0002	823	831	0	30.9	13	0.00085	R	LLFAESQLR	D
1	1117.704.peg.3271 Phycobilisome rod linker polypeptide, phycocyanin-associated	1117.704.peg.3271 Phycobilisome rod linker polypeptide, phycocyanin-associated	9625	133775	467	331	130	111	84.9	5.24	1318	1	1	1	360.214	1077.62	3	1077.62	0.0008	167	175	1	16.06	13	0.025	K	LLAKSEVYR	S
1	1117.704.peg.3271 Phycobilisome rod linker polypeptide, phycocyanin-associated	1117.704.peg.3271 Phycobilisome rod linker polypeptide, phycocyanin-associated	9625	133775	467	331	130	111	84.9	5.24	1319	1	1	1	539.817	1077.62	2	1077.62	0.0017	167	175	1	18.4	13	0.014	K	LLAKSEVYR	S
1	1117.704.peg.3271 Phycobilisome rod linker polypeptide, phycocyanin-associated	1117.704.peg.3271 Phycobilisome rod linker polypeptide, phycocyanin-associated	9625	133775	467	331	130	111	84.9	5.24	1339	1	1	1	541.275	1080.53	2	1080.54	-0.0003	633	641	0	35.96	13	0.00025	R	FFNPATQTR	F
1	1117.704.peg.3271 Phycobilisome rod linker polypeptide, phycocyanin-associated	1117.704.peg.3271 Phycobilisome rod linker polypeptide, phycocyanin-associated	9625	133775	467	331	130	111	84.9	5.24	1340	1	1	1	541.275	1080.54	2	1080.54	-0.0001	633	641	0	23.51	13	0.0045	R	FFNPATQTR	F
1	1117.704.peg.3271 Phycobilisome rod linker polypeptide, phycocyanin-associated	1117.704.peg.3271 Phycobilisome rod linker polypeptide, phycocyanin-associated	9625	133775	467	331	130	111	84.9	5.24	1341	1	1	1	541.275	1080.54	2	1080.54	0	633	641	0	10.69	13	0.085	R	FFNPATQTR	F
1	1117.704.peg.3271 Phycobilisome rod linker polypeptide, phycocyanin-associated	1117.704.peg.3271 Phycobilisome rod linker polypeptide, phycocyanin-associated	9625	133775	467	331	130	111	84.9	5.24	1344	1	1	1	541.768	1081.52	2	1081.52	0.0011	633	641	0	40.61	13	8.70E-05	R	FFNPATQTR	F	Deamidated (NQ)	0.000000100.0
1	1117.704.peg.3271 Phycobilisome rod linker polypeptide, phycocyanin-associated	1117.704.peg.3271 Phycobilisome rod linker polypeptide, phycocyanin-associated	9625	133775	467	331	130	111	84.9	5.24	1633	1	1	1	565.284	1128.55	2	1128.56	-0.004	411	419	0	10.76	13	0.084	R	FLYTTSQNR	F
1	1117.704.peg.3271 Phycobilisome rod linker polypeptide, phycocyanin-associated	1117.704.peg.3271 Phycobilisome rod linker polypeptide, phycocyanin-associated	9625	133775	467	331	130	111	84.9	5.24	1638	1	1	1	565.777	1129.54	2	1129.54	-0.0003	411	419	0	43.24	13	4.70E-05	R	FLYTTSQNR	F	Deamidated (NQ)	0.000000100.0
1	1117.704.peg.3271 Phycobilisome rod linker polypeptide, phycocyanin-associated	1117.704.peg.3271 Phycobilisome rod linker polypeptide, phycocyanin-associated	9625	133775	467	331	130	111	84.9	5.24	1659	1	1	1	566.775	1131.53	2	1131.53	-0.0003	854	862	0	19.2	14	0.016	R	FFYPSSQTR	F
1	1117.704.peg.3271 Phycobilisome rod linker polypeptide, phycocyanin-associated	1117.704.peg.3271 Phycobilisome rod linker polypeptide, phycocyanin-associated	9625	133775	467	331	130	111	84.9	5.24	1660	1	1	1	566.775	1131.54	2	1131.53	0.0004	854	862	0	37.95	14	0.00024	R	FFYPSSQTR	F
1	1117.704.peg.3271 Phycobilisome rod linker polypeptide, phycocyanin-associated	1117.704.peg.3271 Phycobilisome rod linker polypeptide, phycocyanin-associated	9625	133775	467	331	130	111	84.9	5.24	1668	1	1	1	567.267	1132.52	2	1132.52	-0.0004	854	862	0	33	13	0.0005	R	FFYPSSQTR	F	Deamidated (NQ)	0.000000100.0
1	1117.704.peg.3271 Phycobilisome rod linker polypeptide, phycocyanin-associated	1117.704.peg.3271 Phycobilisome rod linker polypeptide, phycocyanin-associated	9625	133775	467	331	130	111	84.9	5.24	1750	1	1	1	575.281	1148.55	2	1148.55	0.0009	654	663	0	6.65	14	0.3	R	APYDQAEISR	H
1	1117.704.peg.3271 Phycobilisome rod linker polypeptide, phycocyanin-associated	1117.704.peg.3271 Phycobilisome rod linker polypeptide, phycocyanin-associated	9625	133775	467	331	130	111	84.9	5.24	1751	1	1	1	575.281	1148.55	2	1148.55	0.0016	654	663	0	37.76	14	0.00023	R	APYDQAEISR	H
1	1117.704.peg.3271 Phycobilisome rod linker polypeptide, phycocyanin-associated	1117.704.peg.3271 Phycobilisome rod linker polypeptide, phycocyanin-associated	9625	133775	467	331	130	111	84.9	5.24	1752	1	1	1	575.282	1148.55	2	1148.55	0.0023	654	663	0	22	14	0.0085	R	APYDQAEISR	H
1	1117.704.peg.3271 Phycobilisome rod linker polypeptide, phycocyanin-associated	1117.704.peg.3271 Phycobilisome rod linker polypeptide, phycocyanin-associated	9625	133775	467	331	130	111	84.9	5.24	1763	1	1	1	575.772	1149.53	2	1149.53	-0.0003	654	663	0	54.34	13	3.90E-06	R	APYDQAEISR	H	Deamidated (NQ)	0.0000100000.0
1	1117.704.peg.3271 Phycobilisome rod linker polypeptide, phycocyanin-associated	1117.704.peg.3271 Phycobilisome rod linker polypeptide, phycocyanin-associated	9625	133775	467	331	130	111	84.9	5.24	1801	1	1	0	579.283	1156.55	2	1156.55	-0.0003	178	186	1	1.16	13	0.77	R	FFQKTSQNR	F	2 Deamidated (NQ)	0.001000100.0
1	1117.704.peg.3271 Phycobilisome rod linker polypeptide, phycocyanin-associated	1117.704.peg.3271 Phycobilisome rod linker polypeptide, phycocyanin-associated	9625	133775	467	331	130	111	84.9	5.24	1806	1	1	1	579.335	1156.66	2	1156.66	-0.0011	959	968	0	25.5	16	0.0058	R	LTESLSRPVR	E
1	1117.704.peg.3271 Phycobilisome rod linker polypeptide, phycocyanin-associated	1117.704.peg.3271 Phycobilisome rod linker polypeptide, phycocyanin-associated	9625	133775	467	331	130	111	84.9	5.24	1807	1	1	1	386.56	1156.66	3	1156.66	0.0001	959	968	0	18.11	16	0.039	R	LTESLSRPVR	E
1	1117.704.peg.3271 Phycobilisome rod linker polypeptide, phycocyanin-associated	1117.704.peg.3271 Phycobilisome rod linker polypeptide, phycocyanin-associated	9625	133775	467	331	130	111	84.9	5.24	1922	1	1	1	588.307	1174.6	2	1174.6	0.0003	432	441	0	38.57	17	0.00035	R	APYDQAEIIR	H
1	1117.704.peg.3271 Phycobilisome rod linker polypeptide, phycocyanin-associated	1117.704.peg.3271 Phycobilisome rod linker polypeptide, phycocyanin-associated	9625	133775	467	331	130	111	84.9	5.24	1928	1	1	1	588.798	1175.58	2	1175.58	-0.0005	432	441	0	46.61	16	5.10E-05	R	APYDQAEIIR	H	Deamidated (NQ)	0.0000100000.0
1	1117.704.peg.3271 Phycobilisome rod linker polypeptide, phycocyanin-associated	1117.704.peg.3271 Phycobilisome rod linker polypeptide, phycocyanin-associated	9625	133775	467	331	130	111	84.9	5.24	2069	1	1	1	399.575	1195.7	3	1195.7	-0.0014	102	112	1	43.16	13	4.80E-05	R	IRALGTIEAPR	V
1	1117.704.peg.3271 Phycobilisome rod linker polypeptide, phycocyanin-associated	1117.704.peg.3271 Phycobilisome rod linker polypeptide, phycocyanin-associated	9625	133775	467	331	130	111	84.9	5.24	2070	1	1	1	598.859	1195.7	2	1195.7	-0.0013	102	112	1	60.35	13	9.20E-07	R	IRALGTIEAPR	V
1	1117.704.peg.3271 Phycobilisome rod linker polypeptide, phycocyanin-associated	1117.704.peg.3271 Phycobilisome rod linker polypeptide, phycocyanin-associated	9625	133775	467	331	130	111	84.9	5.24	2178	1	1	1	606.862	1211.71	2	1211.71	0.0003	516	525	1	19.13	13	0.015	R	LTDRLSRPVR	E
1	1117.704.peg.3271 Phycobilisome rod linker polypeptide, phycocyanin-associated	1117.704.peg.3271 Phycobilisome rod linker polypeptide, phycocyanin-associated	9625	133775	467	331	130	111	84.9	5.24	2179	1	1	1	404.911	1211.71	3	1211.71	0.0003	516	525	1	5.4	13	0.35	R	LTDRLSRPVR	E
1	1117.704.peg.3271 Phycobilisome rod linker polypeptide, phycocyanin-associated	1117.704.peg.3271 Phycobilisome rod linker polypeptide, phycocyanin-associated	9625	133775	467	331	130	111	84.9	5.24	2210	1	1	1	609.807	1217.6	2	1217.6	-0.0001	526	535	1	25.02	15	0.0058	R	EQSSVDRIER	L
1	1117.704.peg.3271 Phycobilisome rod linker polypeptide, phycocyanin-associated	1117.704.peg.3271 Phycobilisome rod linker polypeptide, phycocyanin-associated	9625	133775	467	331	130	111	84.9	5.24	2211	1	1	1	406.874	1217.6	3	1217.6	0.0005	526	535	1	24.3	15	0.0071	R	EQSSVDRIER	L
1	1117.704.peg.3271 Phycobilisome rod linker polypeptide, phycocyanin-associated	1117.704.peg.3271 Phycobilisome rod linker polypeptide, phycocyanin-associated	9625	133775	467	331	130	111	84.9	5.24	2354	1	1	1	621.258	1240.5	2	1240.5	-0.0012	745	754	0	47.82	13	1.70E-05	R	STMDQDPEYR	I
1	1117.704.peg.3271 Phycobilisome rod linker polypeptide, phycocyanin-associated	1117.704.peg.3271 Phycobilisome rod linker polypeptide, phycocyanin-associated	9625	133775	467	331	130	111	84.9	5.24	2363	1	1	1	621.75	1241.49	2	1241.49	-0.0008	745	754	0	35.45	13	0.00029	R	STMDQDPEYR	I	Deamidated (NQ)	0.0000100000.0
1	1117.704.peg.3271 Phycobilisome rod linker polypeptide, phycocyanin-associated	1117.704.peg.3271 Phycobilisome rod linker polypeptide, phycocyanin-associated	9625	133775	467	331	130	111	84.9	5.24	2419	1	1	1	625.828	1249.64	2	1249.64	0.0003	1065	1075	1	73.7	16	1.00E-07	R	QVAQSEAYKAR	F
1	1117.704.peg.3271 Phycobilisome rod linker polypeptide, phycocyanin-associated	1117.704.peg.3271 Phycobilisome rod linker polypeptide, phycocyanin-associated	9625	133775	467	331	130	111	84.9	5.24	2420	1	1	1	417.555	1249.64	3	1249.64	0.0004	1065	1075	1	49.66	16	2.50E-05	R	QVAQSEAYKAR	F
1	1117.704.peg.3271 Phycobilisome rod linker polypeptide, phycocyanin-associated	1117.704.peg.3271 Phycobilisome rod linker polypeptide, phycocyanin-associated	9625	133775	467	331	130	111	84.9	5.24	2441	1	1	1	418.582	1252.72	3	1252.73	-0.0002	779	789	0	19.19	13	0.012	R	IQATAVLERPR	A
1	1117.704.peg.3271 Phycobilisome rod linker polypeptide, phycocyanin-associated	1117.704.peg.3271 Phycobilisome rod linker polypeptide, phycocyanin-associated	9625	133775	467	331	130	111	84.9	5.24	2442	1	1	1	627.37	1252.73	2	1252.73	0.0007	779	789	0	88.35	13	1.50E-09	R	IQATAVLERPR	A
1	1117.704.peg.3271 Phycobilisome rod linker polypeptide, phycocyanin-associated	1117.704.peg.3271 Phycobilisome rod linker polypeptide, phycocyanin-associated	9625	133775	467	331	130	111	84.9	5.24	2451	1	1	1	627.861	1253.71	2	1253.71	-0.0011	779	789	0	70.76	14	1.10E-07	R	IQATAVLERPR	A	Deamidated (NQ)	0.01000000000.0
1	1117.704.peg.3271 Phycobilisome rod linker polypeptide, phycocyanin-associated	1117.704.peg.3271 Phycobilisome rod linker polypeptide, phycocyanin-associated	9625	133775	467	331	130	111	84.9	5.24	2452	1	1	1	418.91	1253.71	3	1253.71	-0.0004	779	789	0	36.86	14	0.00027	R	IQATAVLERPR	A	Deamidated (NQ)	0.01000000000.0
1	1117.704.peg.3271 Phycobilisome rod linker polypeptide, phycocyanin-associated	1117.704.peg.3271 Phycobilisome rod linker polypeptide, phycocyanin-associated	9625	133775	467	331	130	111	84.9	5.24	2467	1	1	1	629.256	1256.5	2	1256.5	-0.0013	745	754	0	59.08	13	1.20E-06	R	STMDQDPEYR	I	Oxidation (M)	0.0020000000.0
1	1117.704.peg.3271 Phycobilisome rod linker polypeptide, phycocyanin-associated	1117.704.peg.3271 Phycobilisome rod linker polypeptide, phycocyanin-associated	9625	133775	467	331	130	111	84.9	5.24	2618	1	1	1	639.839	1277.66	2	1277.66	0	1074	1084	1	34.78	15	0.00062	K	ARFFNPAAQTR	F
1	1117.704.peg.3271 Phycobilisome rod linker polypeptide, phycocyanin-associated	1117.704.peg.3271 Phycobilisome rod linker polypeptide, phycocyanin-associated	9625	133775	467	331	130	111	84.9	5.24	2628	1	1	1	427.223	1278.65	3	1278.65	0.0002	1074	1084	1	29.51	14	0.0017	K	ARFFNPAAQTR	F	Deamidated (NQ)	0.00000000100.0
1	1117.704.peg.3271 Phycobilisome rod linker polypeptide, phycocyanin-associated	1117.704.peg.3271 Phycobilisome rod linker polypeptide, phycocyanin-associated	9625	133775	467	331	130	111	84.9	5.24	2629	1	1	1	427.25	1278.73	3	1278.73	-0.0006	400	410	2	65.57	13	2.80E-07	R	LLAKTEAYKSR	F
1	1117.704.peg.3271 Phycobilisome rod linker polypeptide, phycocyanin-associated	1117.704.peg.3271 Phycobilisome rod linker polypeptide, phycocyanin-associated	9625	133775	467	331	130	111	84.9	5.24	2759	1	1	1	432.242	1293.7	3	1293.7	0.0004	843	853	2	55.78	13	3.00E-06	R	QLAKSEAYKTR	F
1	1117.704.peg.3271 Phycobilisome rod linker polypeptide, phycocyanin-associated	1117.704.peg.3271 Phycobilisome rod linker polypeptide, phycocyanin-associated	9625	133775	467	331	130	111	84.9	5.24	2782	1	1	1	649.874	1297.73	2	1297.74	-0.0026	337	349	0	79.52	13	1.20E-08	R	AVGALEAAQVTLR	A
1	1117.704.peg.3271 Phycobilisome rod linker polypeptide, phycocyanin-associated	1117.704.peg.3271 Phycobilisome rod linker polypeptide, phycocyanin-associated	9625	133775	467	331	130	111	84.9	5.24	2783	1	1	1	649.875	1297.73	2	1297.74	-0.0009	337	349	0	23.3	13	0.0051	R	AVGALEAAQVTLR	A
1	1117.704.peg.3271 Phycobilisome rod linker polypeptide, phycocyanin-associated	1117.704.peg.3271 Phycobilisome rod linker polypeptide, phycocyanin-associated	9625	133775	467	331	130	111	84.9	5.24	2784	1	1	1	433.586	1297.74	3	1297.74	0.0003	337	349	0	62.74	13	5.90E-07	R	AVGALEAAQVTLR	A
1	1117.704.peg.3271 Phycobilisome rod linker polypeptide, phycocyanin-associated	1117.704.peg.3271 Phycobilisome rod linker polypeptide, phycocyanin-associated	9625	133775	467	331	130	111	84.9	5.24	2785	1	1	1	649.875	1297.74	2	1297.74	0.001	337	349	0	29.23	13	0.0014	R	AVGALEAAQVTLR	A
1	1117.704.peg.3271 Phycobilisome rod linker polypeptide, phycocyanin-associated	1117.704.peg.3271 Phycobilisome rod linker polypeptide, phycocyanin-associated	9625	133775	467	331	130	111	84.9	5.24	2786	1	1	1	649.876	1297.74	2	1297.74	0.0014	337	349	0	25.77	13	0.0032	R	AVGALEAAQVTLR	A
1	1117.704.peg.3271 Phycobilisome rod linker polypeptide, phycocyanin-associated	1117.704.peg.3271 Phycobilisome rod linker polypeptide, phycocyanin-associated	9625	133775	467	331	130	111	84.9	5.24	2793	1	1	1	650.367	1298.72	2	1298.72	-0.0005	337	349	0	84.97	15	6.00E-09	R	AVGALEAAQVTLR	A	Deamidated (NQ)	0.0000000010000.0
1	1117.704.peg.3271 Phycobilisome rod linker polypeptide, phycocyanin-associated	1117.704.peg.3271 Phycobilisome rod linker polypeptide, phycocyanin-associated	9625	133775	467	331	130	111	84.9	5.24	2794	1	1	1	433.914	1298.72	3	1298.72	0.0002	337	349	0	61.06	16	1.60E-06	R	AVGALEAAQVTLR	A	Deamidated (NQ)	0.0000000010000.0
1	1117.704.peg.3271 Phycobilisome rod linker polypeptide, phycocyanin-associated	1117.704.peg.3271 Phycobilisome rod linker polypeptide, phycocyanin-associated	9625	133775	467	331	130	111	84.9	5.24	2859	1	1	1	654.843	1307.67	2	1307.67	-0.0012	631	641	1	57.12	16	4.50E-06	K	ARFFNPATQTR	F
1	1117.704.peg.3271 Phycobilisome rod linker polypeptide, phycocyanin-associated	1117.704.peg.3271 Phycobilisome rod linker polypeptide, phycocyanin-associated	9625	133775	467	331	130	111	84.9	5.24	2860	1	1	1	436.898	1307.67	3	1307.67	-0.0006	631	641	1	24.41	16	0.0083	K	ARFFNPATQTR	F
1	1117.704.peg.3271 Phycobilisome rod linker polypeptide, phycocyanin-associated	1117.704.peg.3271 Phycobilisome rod linker polypeptide, phycocyanin-associated	9625	133775	467	331	130	111	84.9	5.24	3092	1	1	1	673.798	1345.58	2	1345.58	0.0022	496	507	0	80.44	13	9.00E-09	R	LYDGYAGSDTER	N
1	1117.704.peg.3271 Phycobilisome rod linker polypeptide, phycocyanin-associated	1117.704.peg.3271 Phycobilisome rod linker polypeptide, phycocyanin-associated	9625	133775	467	331	130	111	84.9	5.24	3147	1	1	1	452.881	1355.62	3	1355.62	-0.0005	248	259	0	46.01	13	2.50E-05	K	YQTGQSAQGFNR	L
1	1117.704.peg.3271 Phycobilisome rod linker polypeptide, phycocyanin-associated	1117.704.peg.3271 Phycobilisome rod linker polypeptide, phycocyanin-associated	9625	133775	467	331	130	111	84.9	5.24	3148	1	1	1	678.818	1355.62	2	1355.62	0.0004	248	259	0	36.75	13	0.00021	K	YQTGQSAQGFNR	L
1	1117.704.peg.3271 Phycobilisome rod linker polypeptide, phycocyanin-associated	1117.704.peg.3271 Phycobilisome rod linker polypeptide, phycocyanin-associated	9625	133775	467	331	130	111	84.9	5.24	3154	1	1	1	679.31	1356.61	2	1356.61	-0.0002	248	259	0	64.34	13	3.70E-07	K	YQTGQSAQGFNR	L	Deamidated (NQ)	0.000000010000.0
1	1117.704.peg.3271 Phycobilisome rod linker polypeptide, phycocyanin-associated	1117.704.peg.3271 Phycobilisome rod linker polypeptide, phycocyanin-associated	9625	133775	467	331	130	111	84.9	5.24	3161	1	1	1	679.802	1357.59	2	1357.59	-0.0006	248	259	0	16.06	13	0.025	K	YQTGQSAQGFNR	L	2 Deamidated (NQ)	0.000010000010.0
1	1117.704.peg.3271 Phycobilisome rod linker polypeptide, phycocyanin-associated	1117.704.peg.3271 Phycobilisome rod linker polypeptide, phycocyanin-associated	9625	133775	467	331	130	111	84.9	5.24	3169	1	1	1	453.634	1357.88	3	1357.88	-0.0001	159	170	2	8.18	13	0.15	R	ITVRGFIKLLAK	S
1	1117.704.peg.3271 Phycobilisome rod linker polypeptide, phycocyanin-associated	1117.704.peg.3271 Phycobilisome rod linker polypeptide, phycocyanin-associated	9625	133775	467	331	130	111	84.9	5.24	3216	1	1	1	683.346	1364.68	2	1364.68	0.0017	2	13	0	65.9	15	4.60E-07	M	SDGLNIFLEMAR	D
1	1117.704.peg.3271 Phycobilisome rod linker polypeptide, phycocyanin-associated	1117.704.peg.3271 Phycobilisome rod linker polypeptide, phycocyanin-associated	9625	133775	467	331	130	111	84.9	5.24	3252	1	1	1	686.852	1371.69	2	1371.69	0.0003	409	419	1	34.23	15	0.00068	K	SRFLYTTSQNR	F
1	1117.704.peg.3271 Phycobilisome rod linker polypeptide, phycocyanin-associated	1117.704.peg.3271 Phycobilisome rod linker polypeptide, phycocyanin-associated	9625	133775	467	331	130	111	84.9	5.24	3253	1	1	1	458.238	1371.69	3	1371.69	0.0038	409	419	1	32.46	15	0.001	K	SRFLYTTSQNR	F
1	1117.704.peg.3271 Phycobilisome rod linker polypeptide, phycocyanin-associated	1117.704.peg.3271 Phycobilisome rod linker polypeptide, phycocyanin-associated	9625	133775	467	331	130	111	84.9	5.24	3254	1	1	1	458.265	1371.77	3	1371.77	-0.0003	72	83	1	15.3	16	0.059	R	ELTDNRALTLVK	E
1	1117.704.peg.3271 Phycobilisome rod linker polypeptide, phycocyanin-associated	1117.704.peg.3271 Phycobilisome rod linker polypeptide, phycocyanin-associated	9625	133775	467	331	130	111	84.9	5.24	3255	1	1	1	686.894	1371.77	2	1371.77	0.0008	72	83	1	26.52	15	0.0042	R	ELTDNRALTLVK	E
1	1117.704.peg.3271 Phycobilisome rod linker polypeptide, phycocyanin-associated	1117.704.peg.3271 Phycobilisome rod linker polypeptide, phycocyanin-associated	9625	133775	467	331	130	111	84.9	5.24	3259	1	1	1	458.593	1372.76	3	1372.76	0.0006	72	83	1	22.19	14	0.0082	R	ELTDNRALTLVK	E	Deamidated (NQ)	0.000010000000.0
1	1117.704.peg.3271 Phycobilisome rod linker polypeptide, phycocyanin-associated	1117.704.peg.3271 Phycobilisome rod linker polypeptide, phycocyanin-associated	9625	133775	467	331	130	111	84.9	5.24	3279	1	1	1	688.88	1375.75	2	1375.75	-0.0006	823	834	1	56.02	15	4.60E-06	R	LLFAESQLRDGK	L
1	1117.704.peg.3271 Phycobilisome rod linker polypeptide, phycocyanin-associated	1117.704.peg.3271 Phycobilisome rod linker polypeptide, phycocyanin-associated	9625	133775	467	331	130	111	84.9	5.24	3280	1	1	1	459.589	1375.75	3	1375.75	-0.0001	823	834	1	40.04	15	0.00018	R	LLFAESQLRDGK	L
1	1117.704.peg.3271 Phycobilisome rod linker polypeptide, phycocyanin-associated	1117.704.peg.3271 Phycobilisome rod linker polypeptide, phycocyanin-associated	9625	133775	467	331	130	111	84.9	5.24	3285	1	1	1	689.372	1376.73	2	1376.73	0.0003	823	834	1	49.61	15	1.90E-05	R	LLFAESQLRDGK	L	Deamidated (NQ)	0.000000100000.0
1	1117.704.peg.3271 Phycobilisome rod linker polypeptide, phycocyanin-associated	1117.704.peg.3271 Phycobilisome rod linker polypeptide, phycocyanin-associated	9625	133775	467	331	130	111	84.9	5.24	3286	1	1	1	459.917	1376.73	3	1376.73	0.0005	823	834	1	45.61	15	4.80E-05	R	LLFAESQLRDGK	L	Deamidated (NQ)	0.000000100000.0
1	1117.704.peg.3271 Phycobilisome rod linker polypeptide, phycocyanin-associated	1117.704.peg.3271 Phycobilisome rod linker polypeptide, phycocyanin-associated	9625	133775	467	331	130	111	84.9	5.24	3320	1	1	1	691.342	1380.67	2	1380.67	-0.0009	2	13	0	43.95	15	7.00E-05	M	SDGLNIFLEMAR	D	Oxidation (M)	0.000000000200.0
1	1117.704.peg.3271 Phycobilisome rod linker polypeptide, phycocyanin-associated	1117.704.peg.3271 Phycobilisome rod linker polypeptide, phycocyanin-associated	9625	133775	467	331	130	111	84.9	5.24	3321	1	1	1	461.231	1380.67	3	1380.67	-0.0008	2	13	0	45.21	15	5.30E-05	M	SDGLNIFLEMAR	D	Oxidation (M)	0.000000000200.0
1	1117.704.peg.3271 Phycobilisome rod linker polypeptide, phycocyanin-associated	1117.704.peg.3271 Phycobilisome rod linker polypeptide, phycocyanin-associated	9625	133775	467	331	130	111	84.9	5.24	3357	1	1	1	695.349	1388.68	2	1388.68	-0.0004	852	862	1	46.36	17	6.40E-05	K	TRFFYPSSQTR	F
1	1117.704.peg.3271 Phycobilisome rod linker polypeptide, phycocyanin-associated	1117.704.peg.3271 Phycobilisome rod linker polypeptide, phycocyanin-associated	9625	133775	467	331	130	111	84.9	5.24	3358	1	1	1	463.902	1388.68	3	1388.68	0.0002	852	862	1	35.06	17	0.00089	K	TRFFYPSSQTR	F
1	1117.704.peg.3271 Phycobilisome rod linker polypeptide, phycocyanin-associated	1117.704.peg.3271 Phycobilisome rod linker polypeptide, phycocyanin-associated	9625	133775	467	331	130	111	84.9	5.24	3395	1	1	1	698.917	1395.82	2	1395.82	-0.0001	104	116	1	15.31	13	0.035	R	ALGTIEAPRVTLR	A
1	1117.704.peg.3271 Phycobilisome rod linker polypeptide, phycocyanin-associated	1117.704.peg.3271 Phycobilisome rod linker polypeptide, phycocyanin-associated	9625	133775	467	331	130	111	84.9	5.24	3396	1	1	1	466.281	1395.82	3	1395.82	0.0025	104	116	1	24.33	13	0.0046	R	ALGTIEAPRVTLR	A
1	1117.704.peg.3271 Phycobilisome rod linker polypeptide, phycocyanin-associated	1117.704.peg.3271 Phycobilisome rod linker polypeptide, phycocyanin-associated	9625	133775	467	331	130	111	84.9	5.24	3426	1	1	0	700.849	1399.68	2	1399.68	-0.0004	176	186	2	3.27	14	0.61	R	SRFFQKTSQNR	F	2 Deamidated (NQ)	0.00001000100.0
1	1117.704.peg.3271 Phycobilisome rod linker polypeptide, phycocyanin-associated	1117.704.peg.3271 Phycobilisome rod linker polypeptide, phycocyanin-associated	9625	133775	467	331	130	111	84.9	5.24	3816	1	1	1	484.959	1451.86	3	1451.86	-0.005	187	198	1	40.28	13	9.40E-05	R	FIELNHKLLLGR	A
1	1117.704.peg.3271 Phycobilisome rod linker polypeptide, phycocyanin-associated	1117.704.peg.3271 Phycobilisome rod linker polypeptide, phycocyanin-associated	9625	133775	467	331	130	111	84.9	5.24	3817	1	1	1	484.961	1451.86	3	1451.86	-0.0008	187	198	1	46.16	13	2.40E-05	R	FIELNHKLLLGR	A
1	1117.704.peg.3271 Phycobilisome rod linker polypeptide, phycocyanin-associated	1117.704.peg.3271 Phycobilisome rod linker polypeptide, phycocyanin-associated	9625	133775	467	331	130	111	84.9	5.24	3818	1	1	1	363.972	1451.86	4	1451.86	-0.0007	187	198	1	52.46	13	5.70E-06	R	FIELNHKLLLGR	A
1	1117.704.peg.3271 Phycobilisome rod linker polypeptide, phycocyanin-associated	1117.704.peg.3271 Phycobilisome rod linker polypeptide, phycocyanin-associated	9625	133775	467	331	130	111	84.9	5.24	3819	1	1	1	726.938	1451.86	2	1451.86	-0.0002	187	198	1	85.77	13	2.60E-09	R	FIELNHKLLLGR	A
1	1117.704.peg.3271 Phycobilisome rod linker polypeptide, phycocyanin-associated	1117.704.peg.3271 Phycobilisome rod linker polypeptide, phycocyanin-associated	9625	133775	467	331	130	111	84.9	5.24	3820	1	1	1	484.961	1451.86	3	1451.86	0.0001	187	198	1	62.57	13	5.50E-07	R	FIELNHKLLLGR	A
1	1117.704.peg.3271 Phycobilisome rod linker polypeptide, phycocyanin-associated	1117.704.peg.3271 Phycobilisome rod linker polypeptide, phycocyanin-associated	9625	133775	467	331	130	111	84.9	5.24	3826	1	1	1	727.429	1452.84	2	1452.85	-0.0007	187	198	1	84.35	13	4.40E-09	R	FIELNHKLLLGR	A	Deamidated (NQ)	0.000010000000.0
1	1117.704.peg.3271 Phycobilisome rod linker polypeptide, phycocyanin-associated	1117.704.peg.3271 Phycobilisome rod linker polypeptide, phycocyanin-associated	9625	133775	467	331	130	111	84.9	5.24	3827	1	1	1	364.219	1452.85	4	1452.85	0.0006	187	198	1	59.78	13	1.20E-06	R	FIELNHKLLLGR	A	Deamidated (NQ)	0.000010000000.0
1	1117.704.peg.3271 Phycobilisome rod linker polypeptide, phycocyanin-associated	1117.704.peg.3271 Phycobilisome rod linker polypeptide, phycocyanin-associated	9625	133775	467	331	130	111	84.9	5.24	3828	1	1	1	485.289	1452.85	3	1452.85	0.0013	187	198	1	49.1	13	1.20E-05	R	FIELNHKLLLGR	A	Deamidated (NQ)	0.000010000000.0
1	1117.704.peg.3271 Phycobilisome rod linker polypeptide, phycocyanin-associated	1117.704.peg.3271 Phycobilisome rod linker polypeptide, phycocyanin-associated	9625	133775	467	331	130	111	84.9	5.24	4021	1	1	1	494.928	1481.76	3	1481.76	0.001	1061	1073	1	16.57	15	0.041	R	GFVRQVAQSEAYK	A
1	1117.704.peg.3271 Phycobilisome rod linker polypeptide, phycocyanin-associated	1117.704.peg.3271 Phycobilisome rod linker polypeptide, phycocyanin-associated	9625	133775	467	331	130	111	84.9	5.24	4027	1	1	1	742.381	1482.75	2	1482.75	0.0005	1061	1073	1	31.53	15	0.0011	R	GFVRQVAQSEAYK	A	Deamidated (NQ)	0.0000100000000.0
1	1117.704.peg.3271 Phycobilisome rod linker polypeptide, phycocyanin-associated	1117.704.peg.3271 Phycobilisome rod linker polypeptide, phycocyanin-associated	9625	133775	467	331	130	111	84.9	5.24	4028	1	1	1	495.257	1482.75	3	1482.75	0.0019	1061	1073	1	43.83	15	6.60E-05	R	GFVRQVAQSEAYK	A	Deamidated (NQ)	0.0000100000000.0
1	1117.704.peg.3271 Phycobilisome rod linker polypeptide, phycocyanin-associated	1117.704.peg.3271 Phycobilisome rod linker polypeptide, phycocyanin-associated	9625	133775	467	331	130	111	84.9	5.24	4053	1	1	1	372.449	1485.77	4	1485.77	-0.0012	182	193	1	1.25	17	2	K	TSQNRFIELNHK	L
1	1117.704.peg.3271 Phycobilisome rod linker polypeptide, phycocyanin-associated	1117.704.peg.3271 Phycobilisome rod linker polypeptide, phycocyanin-associated	9625	133775	467	331	130	111	84.9	5.24	4054	1	1	1	496.264	1485.77	3	1485.77	0.0002	182	193	1	20.86	17	0.023	K	TSQNRFIELNHK	L
1	1117.704.peg.3271 Phycobilisome rod linker polypeptide, phycocyanin-associated	1117.704.peg.3271 Phycobilisome rod linker polypeptide, phycocyanin-associated	9625	133775	467	331	130	111	84.9	5.24	4063	1	1	1	496.592	1486.75	3	1486.75	0.0001	182	193	1	12.21	16	0.15	K	TSQNRFIELNHK	L	Deamidated (NQ)	0.000100000000.0
1	1117.704.peg.3271 Phycobilisome rod linker polypeptide, phycocyanin-associated	1117.704.peg.3271 Phycobilisome rod linker polypeptide, phycocyanin-associated	9625	133775	467	331	130	111	84.9	5.24	4257	1	1	1	764.913	1527.81	2	1527.81	-0.0006	520	532	1	2.44	17	1.5	R	LSRPVREQSSVDR	I
1	1117.704.peg.3271 Phycobilisome rod linker polypeptide, phycocyanin-associated	1117.704.peg.3271 Phycobilisome rod linker polypeptide, phycocyanin-associated	9625	133775	467	331	130	111	84.9	5.24	4258	1	1	1	382.96	1527.81	4	1527.81	-0.0002	520	532	1	18.81	17	0.035	R	LSRPVREQSSVDR	I
1	1117.704.peg.3271 Phycobilisome rod linker polypeptide, phycocyanin-associated	1117.704.peg.3271 Phycobilisome rod linker polypeptide, phycocyanin-associated	9625	133775	467	331	130	111	84.9	5.24	4259	1	1	1	510.278	1527.81	3	1527.81	0.0006	520	532	1	26.11	17	0.0066	R	LSRPVREQSSVDR	I
1	1117.704.peg.3271 Phycobilisome rod linker polypeptide, phycocyanin-associated	1117.704.peg.3271 Phycobilisome rod linker polypeptide, phycocyanin-associated	9625	133775	467	331	130	111	84.9	5.24	4429	1	1	1	784.466	1566.92	2	1566.92	-0.0021	335	349	1	85.73	13	2.70E-09	R	IRAVGALEAAQVTLR	A
1	1117.704.peg.3271 Phycobilisome rod linker polypeptide, phycocyanin-associated	1117.704.peg.3271 Phycobilisome rod linker polypeptide, phycocyanin-associated	9625	133775	467	331	130	111	84.9	5.24	4430	1	1	1	523.315	1566.92	3	1566.92	0.0013	335	349	1	10.27	13	0.099	R	IRAVGALEAAQVTLR	A
1	1117.704.peg.3271 Phycobilisome rod linker polypeptide, phycocyanin-associated	1117.704.peg.3271 Phycobilisome rod linker polypeptide, phycocyanin-associated	9625	133775	467	331	130	111	84.9	5.24	4668	1	1	1	813.879	1625.74	2	1625.74	0.0005	700	714	0	60.28	14	1.40E-06	R	GFTSQPGQSTEAFNR	M
1	1117.704.peg.3271 Phycobilisome rod linker polypeptide, phycocyanin-associated	1117.704.peg.3271 Phycobilisome rod linker polypeptide, phycocyanin-associated	9625	133775	467	331	130	111	84.9	5.24	4670	1	1	1	542.922	1625.74	3	1625.74	0.0012	700	714	0	30.53	14	0.0012	R	GFTSQPGQSTEAFNR	M
1	1117.704.peg.3271 Phycobilisome rod linker polypeptide, phycocyanin-associated	1117.704.peg.3271 Phycobilisome rod linker polypeptide, phycocyanin-associated	9625	133775	467	331	130	111	84.9	5.24	4671	1	1	1	813.88	1625.74	2	1625.74	0.0015	700	714	0	17.68	14	0.024	R	GFTSQPGQSTEAFNR	M
1	1117.704.peg.3271 Phycobilisome rod linker polypeptide, phycocyanin-associated	1117.704.peg.3271 Phycobilisome rod linker polypeptide, phycocyanin-associated	9625	133775	467	331	130	111	84.9	5.24	4676	1	1	1	543.25	1626.73	3	1626.73	0.001	700	714	0	32.26	13	0.00059	R	GFTSQPGQSTEAFNR	M	Deamidated (NQ)	0.000000010000000.0
1	1117.704.peg.3271 Phycobilisome rod linker polypeptide, phycocyanin-associated	1117.704.peg.3271 Phycobilisome rod linker polypeptide, phycocyanin-associated	9625	133775	467	331	130	111	84.9	5.24	4677	1	1	1	814.373	1626.73	2	1626.73	0.0034	700	714	0	78.71	13	1.30E-08	R	GFTSQPGQSTEAFNR	M	Deamidated (NQ)	0.000000000000010.0
1	1117.704.peg.3271 Phycobilisome rod linker polypeptide, phycocyanin-associated	1117.704.peg.3271 Phycobilisome rod linker polypeptide, phycocyanin-associated	9625	133775	467	331	130	111	84.9	5.24	4683	1	1	1	814.863	1627.71	2	1627.71	-0.0006	700	714	0	74.49	13	3.60E-08	R	GFTSQPGQSTEAFNR	M	2 Deamidated (NQ)	0.000010010000000.0
1	1117.704.peg.3271 Phycobilisome rod linker polypeptide, phycocyanin-associated	1117.704.peg.3271 Phycobilisome rod linker polypeptide, phycocyanin-associated	9625	133775	467	331	130	111	84.9	5.24	4714	1	1	1	546.929	1637.77	3	1637.77	-0.0018	260	274	0	37.67	15	0.00031	R	LLDLYGGWAGSDTDR	N
1	1117.704.peg.3271 Phycobilisome rod linker polypeptide, phycocyanin-associated	1117.704.peg.3271 Phycobilisome rod linker polypeptide, phycocyanin-associated	9625	133775	467	331	130	111	84.9	5.24	4715	1	1	1	819.892	1637.77	2	1637.77	0.0015	260	274	0	38.65	15	0.00023	R	LLDLYGGWAGSDTDR	N
1	1117.704.peg.3271 Phycobilisome rod linker polypeptide, phycocyanin-associated	1117.704.peg.3271 Phycobilisome rod linker polypeptide, phycocyanin-associated	9625	133775	467	331	130	111	84.9	5.24	4716	1	1	1	819.897	1637.78	2	1637.78	-0.0013	921	935	0	14.07	15	0.069	R	GFTSQPGQVTEAFNR	M
1	1117.704.peg.3271 Phycobilisome rod linker polypeptide, phycocyanin-associated	1117.704.peg.3271 Phycobilisome rod linker polypeptide, phycocyanin-associated	9625	133775	467	331	130	111	84.9	5.24	4717	1	1	1	546.934	1637.78	3	1637.78	-0.0009	921	935	0	60.46	15	1.60E-06	R	GFTSQPGQVTEAFNR	M
1	1117.704.peg.3271 Phycobilisome rod linker polypeptide, phycocyanin-associated	1117.704.peg.3271 Phycobilisome rod linker polypeptide, phycocyanin-associated	9625	133775	467	331	130	111	84.9	5.24	4718	1	1	1	819.898	1637.78	2	1637.78	0.0009	921	935	0	72.84	15	9.40E-08	R	GFTSQPGQVTEAFNR	M
1	1117.704.peg.3271 Phycobilisome rod linker polypeptide, phycocyanin-associated	1117.704.peg.3271 Phycobilisome rod linker polypeptide, phycocyanin-associated	9625	133775	467	331	130	111	84.9	5.24	4721	1	1	1	819.961	1637.91	2	1637.91	-0.0024	557	571	0	71.67	14	9.90E-08	R	VQANAVLETPQVTLR	A
1	1117.704.peg.3271 Phycobilisome rod linker polypeptide, phycocyanin-associated	1117.704.peg.3271 Phycobilisome rod linker polypeptide, phycocyanin-associated	9625	133775	467	331	130	111	84.9	5.24	4722	1	1	1	819.962	1637.91	2	1637.91	-0.0008	557	571	0	48.62	14	1.80E-05	R	VQANAVLETPQVTLR	A
1	1117.704.peg.3271 Phycobilisome rod linker polypeptide, phycocyanin-associated	1117.704.peg.3271 Phycobilisome rod linker polypeptide, phycocyanin-associated	9625	133775	467	331	130	111	84.9	5.24	4723	1	1	1	546.977	1637.91	3	1637.91	0.0006	557	571	0	57.49	14	2.30E-06	R	VQANAVLETPQVTLR	A
1	1117.704.peg.3271 Phycobilisome rod linker polypeptide, phycocyanin-associated	1117.704.peg.3271 Phycobilisome rod linker polypeptide, phycocyanin-associated	9625	133775	467	331	130	111	84.9	5.24	4724	1	1	1	819.964	1637.91	2	1637.91	0.0034	557	571	0	3.4	13	0.55	R	VQANAVLETPQVTLR	A
1	1117.704.peg.3271 Phycobilisome rod linker polypeptide, phycocyanin-associated	1117.704.peg.3271 Phycobilisome rod linker polypeptide, phycocyanin-associated	9625	133775	467	331	130	111	84.9	5.24	4725	1	1	1	546.979	1637.91	3	1637.91	0.0039	557	571	0	1.99	13	0.76	R	VQANAVLETPQVTLR	A
1	1117.704.peg.3271 Phycobilisome rod linker polypeptide, phycocyanin-associated	1117.704.peg.3271 Phycobilisome rod linker polypeptide, phycocyanin-associated	9625	133775	467	331	130	111	84.9	5.24	4729	1	1	1	820.388	1638.76	2	1638.76	-0.0028	921	935	0	10.42	13	0.11	R	GFTSQPGQVTEAFNR	M	Deamidated (NQ)	0.000000000000010.0
1	1117.704.peg.3271 Phycobilisome rod linker polypeptide, phycocyanin-associated	1117.704.peg.3271 Phycobilisome rod linker polypeptide, phycocyanin-associated	9625	133775	467	331	130	111	84.9	5.24	4730	1	1	1	547.262	1638.76	3	1638.76	-0.0004	921	935	0	50.43	14	1.20E-05	R	GFTSQPGQVTEAFNR	M	Deamidated (NQ)	0.000000010000000.0
1	1117.704.peg.3271 Phycobilisome rod linker polypeptide, phycocyanin-associated	1117.704.peg.3271 Phycobilisome rod linker polypeptide, phycocyanin-associated	9625	133775	467	331	130	111	84.9	5.24	4735	1	1	1	547.305	1638.89	3	1638.89	-0.0001	557	571	0	42.3	13	7.40E-05	R	VQANAVLETPQVTLR	A	Deamidated (NQ)	0.000000000010000.0
1	1117.704.peg.3271 Phycobilisome rod linker polypeptide, phycocyanin-associated	1117.704.peg.3271 Phycobilisome rod linker polypeptide, phycocyanin-associated	9625	133775	467	331	130	111	84.9	5.24	4736	1	1	1	820.455	1638.9	2	1638.89	0.0018	557	571	0	72.34	13	7.30E-08	R	VQANAVLETPQVTLR	A	Deamidated (NQ)	0.000100000000000.0
1	1117.704.peg.3271 Phycobilisome rod linker polypeptide, phycocyanin-associated	1117.704.peg.3271 Phycobilisome rod linker polypeptide, phycocyanin-associated	9625	133775	467	331	130	111	84.9	5.24	4745	1	1	1	820.882	1639.75	2	1639.75	0.0022	921	935	0	56.49	13	2.40E-06	R	GFTSQPGQVTEAFNR	M	2 Deamidated (NQ)	0.000010000000010.0
1	1117.704.peg.3271 Phycobilisome rod linker polypeptide, phycocyanin-associated	1117.704.peg.3271 Phycobilisome rod linker polypeptide, phycocyanin-associated	9625	133775	467	331	130	111	84.9	5.24	4748	1	1	1	820.943	1639.87	2	1639.88	-0.0064	557	571	0	70.84	16	1.60E-07	R	VQANAVLETPQVTLR	A	2 Deamidated (NQ)	0.000100000010000.0
1	1117.704.peg.3271 Phycobilisome rod linker polypeptide, phycocyanin-associated	1117.704.peg.3271 Phycobilisome rod linker polypeptide, phycocyanin-associated	9625	133775	467	331	130	111	84.9	5.24	4843	1	1	1	554.63	1660.87	3	1660.87	-0.0002	481	495	0	52.45	16	1.30E-05	K	YQVGQNPLGFNGLVR	L
1	1117.704.peg.3271 Phycobilisome rod linker polypeptide, phycocyanin-associated	1117.704.peg.3271 Phycobilisome rod linker polypeptide, phycocyanin-associated	9625	133775	467	331	130	111	84.9	5.24	4844	1	1	1	831.441	1660.87	2	1660.87	-0.0002	481	495	0	76.81	16	4.80E-08	K	YQVGQNPLGFNGLVR	L
1	1117.704.peg.3271 Phycobilisome rod linker polypeptide, phycocyanin-associated	1117.704.peg.3271 Phycobilisome rod linker polypeptide, phycocyanin-associated	9625	133775	467	331	130	111	84.9	5.24	4853	1	1	1	831.933	1661.85	2	1661.85	-0.0009	481	495	0	84.4	16	8.50E-09	K	YQVGQNPLGFNGLVR	L	Deamidated (NQ)	0.000000000010000.0
1	1117.704.peg.3271 Phycobilisome rod linker polypeptide, phycocyanin-associated	1117.704.peg.3271 Phycobilisome rod linker polypeptide, phycocyanin-associated	9625	133775	467	331	130	111	84.9	5.24	4854	1	1	1	554.958	1661.85	3	1661.85	0.0001	481	495	0	28.09	16	0.0034	K	YQVGQNPLGFNGLVR	L	Deamidated (NQ)	0.000000000010000.0
1	1117.704.peg.3271 Phycobilisome rod linker polypeptide, phycocyanin-associated	1117.704.peg.3271 Phycobilisome rod linker polypeptide, phycocyanin-associated	9625	133775	467	331	130	111	84.9	5.24	4855	1	1	1	831.935	1661.86	2	1661.85	0.0028	481	495	0	2.32	15	1.1	K	YQVGQNPLGFNGLVR	L	Deamidated (NQ)	0.000000000010000.0
1	1117.704.peg.3271 Phycobilisome rod linker polypeptide, phycocyanin-associated	1117.704.peg.3271 Phycobilisome rod linker polypeptide, phycocyanin-associated	9625	133775	467	331	130	111	84.9	5.24	4862	1	1	1	832.426	1662.84	2	1662.84	0.0001	481	495	0	79.14	16	2.90E-08	K	YQVGQNPLGFNGLVR	L	2 Deamidated (NQ)	0.000010000010000.0
1	1117.704.peg.3271 Phycobilisome rod linker polypeptide, phycocyanin-associated	1117.704.peg.3271 Phycobilisome rod linker polypeptide, phycocyanin-associated	9625	133775	467	331	130	111	84.9	5.24	4878	1	1	1	417.259	1665.01	4	1665	0.0004	102	116	2	24.89	13	0.0032	R	IRALGTIEAPRVTLR	A
1	1117.704.peg.3271 Phycobilisome rod linker polypeptide, phycocyanin-associated	1117.704.peg.3271 Phycobilisome rod linker polypeptide, phycocyanin-associated	9625	133775	467	331	130	111	84.9	5.24	5009	1	1	1	563.609	1687.8	3	1687.81	-0.002	245	259	1	28.56	15	0.0025	R	GFKYQTGQSAQGFNR	L
1	1117.704.peg.3271 Phycobilisome rod linker polypeptide, phycocyanin-associated	1117.704.peg.3271 Phycobilisome rod linker polypeptide, phycocyanin-associated	9625	133775	467	331	130	111	84.9	5.24	5010	1	1	1	563.609	1687.81	3	1687.81	-0.0006	245	259	1	4.91	15	0.58	R	GFKYQTGQSAQGFNR	L
1	1117.704.peg.3271 Phycobilisome rod linker polypeptide, phycocyanin-associated	1117.704.peg.3271 Phycobilisome rod linker polypeptide, phycocyanin-associated	9625	133775	467	331	130	111	84.9	5.24	5011	1	1	1	844.911	1687.81	2	1687.81	0.0001	245	259	1	78.85	15	2.30E-08	R	GFKYQTGQSAQGFNR	L
1	1117.704.peg.3271 Phycobilisome rod linker polypeptide, phycocyanin-associated	1117.704.peg.3271 Phycobilisome rod linker polypeptide, phycocyanin-associated	9625	133775	467	331	130	111	84.9	5.24	5012	1	1	1	563.61	1687.81	3	1687.81	0.0009	245	259	1	57.85	16	3.30E-06	R	GFKYQTGQSAQGFNR	L
1	1117.704.peg.3271 Phycobilisome rod linker polypeptide, phycocyanin-associated	1117.704.peg.3271 Phycobilisome rod linker polypeptide, phycocyanin-associated	9625	133775	467	331	130	111	84.9	5.24	5016	1	1	1	563.937	1688.79	3	1688.79	-0.0009	245	259	1	64.85	14	4.60E-07	R	GFKYQTGQSAQGFNR	L	Deamidated (NQ)	0.000000000010000.0
1	1117.704.peg.3271 Phycobilisome rod linker polypeptide, phycocyanin-associated	1117.704.peg.3271 Phycobilisome rod linker polypeptide, phycocyanin-associated	9625	133775	467	331	130	111	84.9	5.24	5017	1	1	1	845.403	1688.79	2	1688.79	0.0001	245	259	1	75.6	14	3.90E-08	R	GFKYQTGQSAQGFNR	L	Deamidated (NQ)	0.000000010000000.0
1	1117.704.peg.3271 Phycobilisome rod linker polypeptide, phycocyanin-associated	1117.704.peg.3271 Phycobilisome rod linker polypeptide, phycocyanin-associated	9625	133775	467	331	130	111	84.9	5.24	5032	1	1	1	564.266	1689.78	3	1689.77	0.0007	245	259	1	41.43	13	7.20E-05	R	GFKYQTGQSAQGFNR	L	2 Deamidated (NQ)	0.000000010010000.0
1	1117.704.peg.3271 Phycobilisome rod linker polypeptide, phycocyanin-associated	1117.704.peg.3271 Phycobilisome rod linker polypeptide, phycocyanin-associated	9625	133775	467	331	130	111	84.9	5.24	5033	1	1	1	845.903	1689.79	2	1689.77	0.0168	245	259	1	23.75	14	0.0055	R	GFKYQTGQSAQGFNR	L	2 Deamidated (NQ)	0.000010010000000.0
1	1117.704.peg.3271 Phycobilisome rod linker polypeptide, phycocyanin-associated	1117.704.peg.3271 Phycobilisome rod linker polypeptide, phycocyanin-associated	9625	133775	467	331	130	111	84.9	5.24	5066	1	1	1	424.506	1693.99	4	1694	-0.0003	779	793	1	10.37	13	0.092	R	IQATAVLERPRATLR	V
1	1117.704.peg.3271 Phycobilisome rod linker polypeptide, phycocyanin-associated	1117.704.peg.3271 Phycobilisome rod linker polypeptide, phycocyanin-associated	9625	133775	467	331	130	111	84.9	5.24	5067	1	1	1	565.673	1694	3	1694	0.0007	779	793	1	12.02	13	0.063	R	IQATAVLERPRATLR	V
1	1117.704.peg.3271 Phycobilisome rod linker polypeptide, phycocyanin-associated	1117.704.peg.3271 Phycobilisome rod linker polypeptide, phycocyanin-associated	9625	133775	467	331	130	111	84.9	5.24	5100	1	1	1	851.467	1700.92	2	1700.92	-0.0004	649	663	1	49.69	16	2.40E-05	K	LLLGRAPYDQAEISR	H
1	1117.704.peg.3271 Phycobilisome rod linker polypeptide, phycocyanin-associated	1117.704.peg.3271 Phycobilisome rod linker polypeptide, phycocyanin-associated	9625	133775	467	331	130	111	84.9	5.24	5105	1	1	1	568.308	1701.9	3	1701.9	-0.0017	649	663	1	58.39	17	4.10E-06	K	LLLGRAPYDQAEISR	H	Deamidated (NQ)	0.000000000100000.0
1	1117.704.peg.3271 Phycobilisome rod linker polypeptide, phycocyanin-associated	1117.704.peg.3271 Phycobilisome rod linker polypeptide, phycocyanin-associated	9625	133775	467	331	130	111	84.9	5.24	5131	1	1	1	854.436	1706.86	2	1706.86	-0.0011	14	28	1	14.1	16	0.091	R	DLTQTQNKSPYAVSR	L
1	1117.704.peg.3271 Phycobilisome rod linker polypeptide, phycocyanin-associated	1117.704.peg.3271 Phycobilisome rod linker polypeptide, phycocyanin-associated	9625	133775	467	331	130	111	84.9	5.24	5132	1	1	1	569.96	1706.86	3	1706.86	-0.0001	14	28	1	67.37	16	3.90E-07	R	DLTQTQNKSPYAVSR	L
1	1117.704.peg.3271 Phycobilisome rod linker polypeptide, phycocyanin-associated	1117.704.peg.3271 Phycobilisome rod linker polypeptide, phycocyanin-associated	9625	133775	467	331	130	111	84.9	5.24	5136	1	1	1	854.926	1707.84	2	1707.84	-0.0056	14	28	1	85.96	16	6.00E-09	R	DLTQTQNKSPYAVSR	L	Deamidated (NQ)	0.000001000000000.0
1	1117.704.peg.3271 Phycobilisome rod linker polypeptide, phycocyanin-associated	1117.704.peg.3271 Phycobilisome rod linker polypeptide, phycocyanin-associated	9625	133775	467	331	130	111	84.9	5.24	5138	1	1	1	570.288	1707.84	3	1707.84	-0.0003	14	28	1	40.17	16	0.0002	R	DLTQTQNKSPYAVSR	L	Deamidated (NQ)	0.000000100000000.0
1	1117.704.peg.3271 Phycobilisome rod linker polypeptide, phycocyanin-associated	1117.704.peg.3271 Phycobilisome rod linker polypeptide, phycocyanin-associated	9625	133775	467	331	130	111	84.9	5.24	5139	1	1	1	570.288	1707.84	3	1707.84	0.001	14	28	1	74.7	16	6.90E-08	R	DLTQTQNKSPYAVSR	L	Deamidated (NQ)	0.000100000000000.0
1	1117.704.peg.3271 Phycobilisome rod linker polypeptide, phycocyanin-associated	1117.704.peg.3271 Phycobilisome rod linker polypeptide, phycocyanin-associated	9625	133775	467	331	130	111	84.9	5.24	5141	1	1	1	854.936	1707.86	2	1707.84	0.0143	14	28	1	80.58	17	2.50E-08	R	DLTQTQNKSPYAVSR	L	Deamidated (NQ)	0.000100000000000.0
1	1117.704.peg.3271 Phycobilisome rod linker polypeptide, phycocyanin-associated	1117.704.peg.3271 Phycobilisome rod linker polypeptide, phycocyanin-associated	9625	133775	467	331	130	111	84.9	5.24	5148	1	1	1	570.641	1708.9	3	1708.9	-0.0008	1061	1075	2	74.67	15	6.70E-08	R	GFVRQVAQSEAYKAR	F
1	1117.704.peg.3271 Phycobilisome rod linker polypeptide, phycocyanin-associated	1117.704.peg.3271 Phycobilisome rod linker polypeptide, phycocyanin-associated	9625	133775	467	331	130	111	84.9	5.24	5149	1	1	1	428.233	1708.9	4	1708.9	0.0001	1061	1075	2	6.89	15	0.38	R	GFVRQVAQSEAYKAR	F
1	1117.704.peg.3271 Phycobilisome rod linker polypeptide, phycocyanin-associated	1117.704.peg.3271 Phycobilisome rod linker polypeptide, phycocyanin-associated	9625	133775	467	331	130	111	84.9	5.24	5265	1	1	1	576.665	1726.97	3	1726.97	-0.0003	427	441	1	48.42	13	1.40E-05	K	LLLGRAPYDQAEIIR	H
1	1117.704.peg.3271 Phycobilisome rod linker polypeptide, phycocyanin-associated	1117.704.peg.3271 Phycobilisome rod linker polypeptide, phycocyanin-associated	9625	133775	467	331	130	111	84.9	5.24	5266	1	1	1	864.495	1726.97	2	1726.97	0.0017	427	441	1	67.61	13	1.70E-07	K	LLLGRAPYDQAEIIR	H
1	1117.704.peg.3271 Phycobilisome rod linker polypeptide, phycocyanin-associated	1117.704.peg.3271 Phycobilisome rod linker polypeptide, phycocyanin-associated	9625	133775	467	331	130	111	84.9	5.24	5271	1	1	1	576.993	1727.96	3	1727.96	0.0008	427	441	1	34.88	14	0.00049	K	LLLGRAPYDQAEIIR	H	Deamidated (NQ)	0.000000000100000.0
1	1117.704.peg.3271 Phycobilisome rod linker polypeptide, phycocyanin-associated	1117.704.peg.3271 Phycobilisome rod linker polypeptide, phycocyanin-associated	9625	133775	467	331	130	111	84.9	5.24	5373	1	1	1	583.618	1747.83	3	1747.83	0.0005	63	77	1	16.48	17	0.058	K	GNPFLDMARELTDNR	A
1	1117.704.peg.3271 Phycobilisome rod linker polypeptide, phycocyanin-associated	1117.704.peg.3271 Phycobilisome rod linker polypeptide, phycocyanin-associated	9625	133775	467	331	130	111	84.9	5.24	5446	1	1	1	882.919	1763.82	2	1763.83	-0.0028	63	77	1	12.5	15	0.093	K	GNPFLDMARELTDNR	A	Oxidation (M)	0.000000200000000.0
1	1117.704.peg.3271 Phycobilisome rod linker polypeptide, phycocyanin-associated	1117.704.peg.3271 Phycobilisome rod linker polypeptide, phycocyanin-associated	9625	133775	467	331	130	111	84.9	5.24	5447	1	1	1	588.95	1763.83	3	1763.83	0.0008	63	77	1	17.06	15	0.035	K	GNPFLDMARELTDNR	A	Oxidation (M)	0.000000200000000.0
1	1117.704.peg.3271 Phycobilisome rod linker polypeptide, phycocyanin-associated	1117.704.peg.3271 Phycobilisome rod linker polypeptide, phycocyanin-associated	9625	133775	467	331	130	111	84.9	5.24	5455	1	1	1	589.277	1764.81	3	1764.81	-0.0012	63	77	1	6.72	14	0.28	K	GNPFLDMARELTDNR	A	Deamidated (NQ); Oxidation (M)	0.010000200000000.0
1	1117.704.peg.3271 Phycobilisome rod linker polypeptide, phycocyanin-associated	1117.704.peg.3271 Phycobilisome rod linker polypeptide, phycocyanin-associated	9625	133775	467	331	130	111	84.9	5.24	5724	1	1	1	914.505	1827	2	1827	-0.0003	959	975	1	7.76	16	0.39	R	LTESLSRPVREAGASVR	V
1	1117.704.peg.3271 Phycobilisome rod linker polypeptide, phycocyanin-associated	1117.704.peg.3271 Phycobilisome rod linker polypeptide, phycocyanin-associated	9625	133775	467	331	130	111	84.9	5.24	5725	1	1	1	610.006	1827	3	1827	0	959	975	1	10.67	16	0.2	R	LTESLSRPVREAGASVR	V
1	1117.704.peg.3271 Phycobilisome rod linker polypeptide, phycocyanin-associated	1117.704.peg.3271 Phycobilisome rod linker polypeptide, phycocyanin-associated	9625	133775	467	331	130	111	84.9	5.24	5805	1	1	1	616.022	1845.04	3	1845.05	-0.0039	823	838	2	24.91	13	0.0032	R	LLFAESQLRDGKLTVR	G
1	1117.704.peg.3271 Phycobilisome rod linker polypeptide, phycocyanin-associated	1117.704.peg.3271 Phycobilisome rod linker polypeptide, phycocyanin-associated	9625	133775	467	331	130	111	84.9	5.24	5806	1	1	1	923.53	1845.04	2	1845.05	-0.0026	823	838	2	42.93	13	5.10E-05	R	LLFAESQLRDGKLTVR	G
1	1117.704.peg.3271 Phycobilisome rod linker polypeptide, phycocyanin-associated	1117.704.peg.3271 Phycobilisome rod linker polypeptide, phycocyanin-associated	9625	133775	467	331	130	111	84.9	5.24	5807	1	1	1	462.269	1845.05	4	1845.05	0.0006	823	838	2	22.89	13	0.0051	R	LLFAESQLRDGKLTVR	G
1	1117.704.peg.3271 Phycobilisome rod linker polypeptide, phycocyanin-associated	1117.704.peg.3271 Phycobilisome rod linker polypeptide, phycocyanin-associated	9625	133775	467	331	130	111	84.9	5.24	5813	1	1	1	616.351	1846.03	3	1846.03	-0.0002	823	838	2	40.19	13	0.00011	R	LLFAESQLRDGKLTVR	G	Deamidated (NQ)	0.0000001000000000.0
1	1117.704.peg.3271 Phycobilisome rod linker polypeptide, phycocyanin-associated	1117.704.peg.3271 Phycobilisome rod linker polypeptide, phycocyanin-associated	9625	133775	467	331	130	111	84.9	5.24	5814	1	1	1	462.515	1846.03	4	1846.03	0.0009	823	838	2	26.02	13	0.0025	R	LLFAESQLRDGKLTVR	G	Deamidated (NQ)	0.0000001000000000.0
1	1117.704.peg.3271 Phycobilisome rod linker polypeptide, phycocyanin-associated	1117.704.peg.3271 Phycobilisome rod linker polypeptide, phycocyanin-associated	9625	133775	467	331	130	111	84.9	5.24	5815	1	1	1	924.032	1846.05	2	1846.03	0.0178	823	838	2	19.59	13	0.011	R	LLFAESQLRDGKLTVR	G	Deamidated (NQ)	0.0000001000000000.0
1	1117.704.peg.3271 Phycobilisome rod linker polypeptide, phycocyanin-associated	1117.704.peg.3271 Phycobilisome rod linker polypeptide, phycocyanin-associated	9625	133775	467	331	130	111	84.9	5.24	6068	1	1	1	643.02	1926.04	3	1926.04	-0.0013	520	535	2	11.83	16	0.14	R	LSRPVREQSSVDRIER	L
1	1117.704.peg.3271 Phycobilisome rod linker polypeptide, phycocyanin-associated	1117.704.peg.3271 Phycobilisome rod linker polypeptide, phycocyanin-associated	9625	133775	467	331	130	111	84.9	5.24	6070	1	1	1	386.215	1926.04	5	1926.04	-0.0001	520	535	2	5.58	16	0.62	R	LSRPVREQSSVDRIER	L
1	1117.704.peg.3271 Phycobilisome rod linker polypeptide, phycocyanin-associated	1117.704.peg.3271 Phycobilisome rod linker polypeptide, phycocyanin-associated	9625	133775	467	331	130	111	84.9	5.24	6071	1	1	1	482.517	1926.04	4	1926.04	0	520	535	2	9.35	16	0.27	R	LSRPVREQSSVDRIER	L
1	1117.704.peg.3271 Phycobilisome rod linker polypeptide, phycocyanin-associated	1117.704.peg.3271 Phycobilisome rod linker polypeptide, phycocyanin-associated	9625	133775	467	331	130	111	84.9	5.24	6119	1	1	1	971.501	1940.99	2	1940.99	-0.0008	1015	1031	0	109.05	16	2.60E-11	R	APFTEEQLQGALYAIYK	Q
1	1117.704.peg.3271 Phycobilisome rod linker polypeptide, phycocyanin-associated	1117.704.peg.3271 Phycobilisome rod linker polypeptide, phycocyanin-associated	9625	133775	467	331	130	111	84.9	5.24	6120	1	1	1	648.003	1940.99	3	1940.99	0.0001	1015	1031	0	63.52	16	9.10E-07	R	APFTEEQLQGALYAIYK	Q
1	1117.704.peg.3271 Phycobilisome rod linker polypeptide, phycocyanin-associated	1117.704.peg.3271 Phycobilisome rod linker polypeptide, phycocyanin-associated	9625	133775	467	331	130	111	84.9	5.24	6122	1	1	1	648.331	1941.97	3	1941.97	-0.0017	1015	1031	0	52.39	15	1.00E-05	R	APFTEEQLQGALYAIYK	Q	Deamidated (NQ)	0.00000010000000000.0
1	1117.704.peg.3271 Phycobilisome rod linker polypeptide, phycocyanin-associated	1117.704.peg.3271 Phycobilisome rod linker polypeptide, phycocyanin-associated	9625	133775	467	331	130	111	84.9	5.24	6254	1	1	1	659.331	1974.97	3	1974.97	-0.0006	350	366	0	57.96	18	5.60E-06	R	APFTEEQFQGALYAIYK	Q
1	1117.704.peg.3271 Phycobilisome rod linker polypeptide, phycocyanin-associated	1117.704.peg.3271 Phycobilisome rod linker polypeptide, phycocyanin-associated	9625	133775	467	331	130	111	84.9	5.24	6255	1	1	1	988.495	1974.98	2	1974.97	0.0038	350	366	0	1.09	18	2.5	R	APFTEEQFQGALYAIYK	Q
1	1117.704.peg.3271 Phycobilisome rod linker polypeptide, phycocyanin-associated	1117.704.peg.3271 Phycobilisome rod linker polypeptide, phycocyanin-associated	9625	133775	467	331	130	111	84.9	5.24	6259	1	1	1	988.983	1975.95	2	1975.96	-0.0052	350	366	0	9.95	18	0.33	R	APFTEEQFQGALYAIYK	Q	Deamidated (NQ)	0.00000000100000000.0
1	1117.704.peg.3271 Phycobilisome rod linker polypeptide, phycocyanin-associated	1117.704.peg.3271 Phycobilisome rod linker polypeptide, phycocyanin-associated	9625	133775	467	331	130	111	84.9	5.24	6260	1	1	1	988.985	1975.96	2	1975.96	-0.0008	350	366	0	65.29	17	9.20E-07	R	APFTEEQFQGALYAIYK	Q	Deamidated (NQ)	0.00000000100000000.0
1	1117.704.peg.3271 Phycobilisome rod linker polypeptide, phycocyanin-associated	1117.704.peg.3271 Phycobilisome rod linker polypeptide, phycocyanin-associated	9625	133775	467	331	130	111	84.9	5.24	6261	1	1	1	659.659	1975.96	3	1975.96	-0.0002	350	366	0	52.55	17	1.70E-05	R	APFTEEQFQGALYAIYK	Q	Deamidated (NQ)	0.00000010000000000.0
1	1117.704.peg.3271 Phycobilisome rod linker polypeptide, phycocyanin-associated	1117.704.peg.3271 Phycobilisome rod linker polypeptide, phycocyanin-associated	9625	133775	467	331	130	111	84.9	5.24	6302	1	1	1	663.995	1988.96	3	1988.96	-0.0012	117	133	0	63.55	17	1.20E-06	R	APFTDEQFQGALYAIYR	H
1	1117.704.peg.3271 Phycobilisome rod linker polypeptide, phycocyanin-associated	1117.704.peg.3271 Phycobilisome rod linker polypeptide, phycocyanin-associated	9625	133775	467	331	130	111	84.9	5.24	6303	1	1	1	995.489	1988.96	2	1988.96	0.0001	117	133	0	109.28	17	3.10E-11	R	APFTDEQFQGALYAIYR	H
1	1117.704.peg.3271 Phycobilisome rod linker polypeptide, phycocyanin-associated	1117.704.peg.3271 Phycobilisome rod linker polypeptide, phycocyanin-associated	9625	133775	467	331	130	111	84.9	5.24	6309	1	1	1	664.323	1989.95	3	1989.95	0.0002	117	133	0	66.32	16	4.80E-07	R	APFTDEQFQGALYAIYR	H	Deamidated (NQ)	0.00000010000000000.0
1	1117.704.peg.3271 Phycobilisome rod linker polypeptide, phycocyanin-associated	1117.704.peg.3271 Phycobilisome rod linker polypeptide, phycocyanin-associated	9625	133775	467	331	130	111	84.9	5.24	6323	1	1	1	997.533	1993.05	2	1993.05	-0.0023	478	495	1	100.04	16	2.30E-10	R	GFKYQVGQNPLGFNGLVR	L
1	1117.704.peg.3271 Phycobilisome rod linker polypeptide, phycocyanin-associated	1117.704.peg.3271 Phycobilisome rod linker polypeptide, phycocyanin-associated	9625	133775	467	331	130	111	84.9	5.24	6324	1	1	1	665.358	1993.05	3	1993.05	-0.0021	478	495	1	43.11	16	0.00011	R	GFKYQVGQNPLGFNGLVR	L
1	1117.704.peg.3271 Phycobilisome rod linker polypeptide, phycocyanin-associated	1117.704.peg.3271 Phycobilisome rod linker polypeptide, phycocyanin-associated	9625	133775	467	331	130	111	84.9	5.24	6326	1	1	1	998.025	1994.04	2	1994.04	-0.0021	478	495	1	89.23	17	3.20E-09	R	GFKYQVGQNPLGFNGLVR	L	Deamidated (NQ)	0.000000010000000000.0
1	1117.704.peg.3271 Phycobilisome rod linker polypeptide, phycocyanin-associated	1117.704.peg.3271 Phycobilisome rod linker polypeptide, phycocyanin-associated	9625	133775	467	331	130	111	84.9	5.24	6327	1	1	1	665.686	1994.04	3	1994.04	-0.0001	478	495	1	34.26	17	0.00097	R	GFKYQVGQNPLGFNGLVR	L	Deamidated (NQ)	0.000000000000010000.0
1	1117.704.peg.3271 Phycobilisome rod linker polypeptide, phycocyanin-associated	1117.704.peg.3271 Phycobilisome rod linker polypeptide, phycocyanin-associated	9625	133775	467	331	130	111	84.9	5.24	6328	1	1	1	665.687	1994.04	3	1994.04	0.0012	478	495	1	46.33	17	5.90E-05	R	GFKYQVGQNPLGFNGLVR	L	Deamidated (NQ)	0.000000010000000000.0
1	1117.704.peg.3271 Phycobilisome rod linker polypeptide, phycocyanin-associated	1117.704.peg.3271 Phycobilisome rod linker polypeptide, phycocyanin-associated	9625	133775	467	331	130	111	84.9	5.24	6329	1	1	1	665.688	1994.04	3	1994.04	0.0043	478	495	1	17.32	17	0.047	R	GFKYQVGQNPLGFNGLVR	L	Deamidated (NQ)	0.000000000000010000.0
1	1117.704.peg.3271 Phycobilisome rod linker polypeptide, phycocyanin-associated	1117.704.peg.3271 Phycobilisome rod linker polypeptide, phycocyanin-associated	9625	133775	467	331	130	111	84.9	5.24	6335	1	1	1	666.015	1995.02	3	1995.02	0.003	478	495	1	56.11	16	6.00E-06	R	GFKYQVGQNPLGFNGLVR	L	2 Deamidated (NQ)	0.000000001000010000.0
1	1117.704.peg.3271 Phycobilisome rod linker polypeptide, phycocyanin-associated	1117.704.peg.3271 Phycobilisome rod linker polypeptide, phycocyanin-associated	9625	133775	467	331	130	111	84.9	5.24	6337	1	1	1	998.521	1995.03	2	1995.02	0.0071	478	495	1	89.12	16	2.60E-09	R	GFKYQVGQNPLGFNGLVR	L	2 Deamidated (NQ)	0.000010000000010000.0
1	1117.704.peg.3271 Phycobilisome rod linker polypeptide, phycocyanin-associated	1117.704.peg.3271 Phycobilisome rod linker polypeptide, phycocyanin-associated	9625	133775	467	331	130	111	84.9	5.24	6338	1	1	1	666.02	1995.04	3	1995.02	0.018	478	495	1	12.03	16	0.14	R	GFKYQVGQNPLGFNGLVR	L	2 Deamidated (NQ)	0.000000001000010000.0
1	1117.704.peg.3271 Phycobilisome rod linker polypeptide, phycocyanin-associated	1117.704.peg.3271 Phycobilisome rod linker polypeptide, phycocyanin-associated	9625	133775	467	331	130	111	84.9	5.24	6343	1	1	1	999.018	1996.02	2	1996.01	0.0164	478	495	1	67.98	17	4.50E-07	R	GFKYQVGQNPLGFNGLVR	L	3 Deamidated (NQ)	0.000010001000010000.0
1	1117.704.peg.3271 Phycobilisome rod linker polypeptide, phycocyanin-associated	1117.704.peg.3271 Phycobilisome rod linker polypeptide, phycocyanin-associated	9625	133775	467	331	130	111	84.9	5.24	6399	1	1	1	1004.93	2007.85	2	2007.85	0.0029	715	731	0	104.11	13	3.90E-11	R	MVTLYDGYATSDSEWDR	G
1	1117.704.peg.3271 Phycobilisome rod linker polypeptide, phycocyanin-associated	1117.704.peg.3271 Phycobilisome rod linker polypeptide, phycocyanin-associated	9625	133775	467	331	130	111	84.9	5.24	6409	1	1	1	671.018	2010.03	3	2010.03	0.0011	411	426	1	14.83	17	0.094	R	FLYTTSQNRFIELNHK	L
1	1117.704.peg.3271 Phycobilisome rod linker polypeptide, phycocyanin-associated	1117.704.peg.3271 Phycobilisome rod linker polypeptide, phycocyanin-associated	9625	133775	467	331	130	111	84.9	5.24	6410	1	1	1	503.516	2010.03	4	2010.03	0.0019	411	426	1	23.38	17	0.013	R	FLYTTSQNRFIELNHK	L
1	1117.704.peg.3271 Phycobilisome rod linker polypeptide, phycocyanin-associated	1117.704.peg.3271 Phycobilisome rod linker polypeptide, phycocyanin-associated	9625	133775	467	331	130	111	84.9	5.24	6415	1	1	1	503.762	2011.02	4	2011.02	0.0007	411	426	1	25.58	16	0.0069	R	FLYTTSQNRFIELNHK	L	Deamidated (NQ)	0.0000000100000000.0
1	1117.704.peg.3271 Phycobilisome rod linker polypeptide, phycocyanin-associated	1117.704.peg.3271 Phycobilisome rod linker polypeptide, phycocyanin-associated	9625	133775	467	331	130	111	84.9	5.24	6417	1	1	1	671.347	2011.02	3	2011.02	0.0017	411	426	1	31.02	17	0.0022	R	FLYTTSQNRFIELNHK	L	Deamidated (NQ)	0.0000000100000000.0
1	1117.704.peg.3271 Phycobilisome rod linker polypeptide, phycocyanin-associated	1117.704.peg.3271 Phycobilisome rod linker polypeptide, phycocyanin-associated	9625	133775	467	331	130	111	84.9	5.24	6430	1	1	1	403.622	2013.07	5	2013.07	0.0008	516	532	2	5.75	17	0.69	R	LTDRLSRPVREQSSVDR	I
1	1117.704.peg.3271 Phycobilisome rod linker polypeptide, phycocyanin-associated	1117.704.peg.3271 Phycobilisome rod linker polypeptide, phycocyanin-associated	9625	133775	467	331	130	111	84.9	5.24	6431	1	1	1	504.275	2013.07	4	2013.07	0.0012	516	532	2	4.4	17	0.98	R	LTDRLSRPVREQSSVDR	I
1	1117.704.peg.3271 Phycobilisome rod linker polypeptide, phycocyanin-associated	1117.704.peg.3271 Phycobilisome rod linker polypeptide, phycocyanin-associated	9625	133775	467	331	130	111	84.9	5.24	6435	1	1	1	672.312	2013.91	3	2013.89	0.0176	738	754	1	12.83	13	0.063	R	LTDSLARSTMDQDPEYR	I	Deamidated (NQ); Oxidation (M)	0.00000000020100000.0
1	1117.704.peg.3271 Phycobilisome rod linker polypeptide, phycocyanin-associated	1117.704.peg.3271 Phycobilisome rod linker polypeptide, phycocyanin-associated	9625	133775	467	331	130	111	84.9	5.24	6452	1	1	1	505.249	2016.97	4	2016.97	-0.0004	1037	1053	0	14.88	16	0.081	K	THVMESERPTFAESQLR	D
1	1117.704.peg.3271 Phycobilisome rod linker polypeptide, phycocyanin-associated	1117.704.peg.3271 Phycobilisome rod linker polypeptide, phycocyanin-associated	9625	133775	467	331	130	111	84.9	5.24	6453	1	1	1	505.25	2016.97	4	2016.97	0.0007	1037	1053	0	18.32	16	0.037	K	THVMESERPTFAESQLR	D
1	1117.704.peg.3271 Phycobilisome rod linker polypeptide, phycocyanin-associated	1117.704.peg.3271 Phycobilisome rod linker polypeptide, phycocyanin-associated	9625	133775	467	331	130	111	84.9	5.24	6454	1	1	1	673.331	2016.97	3	2016.97	0.0011	1037	1053	0	25.18	17	0.0079	K	THVMESERPTFAESQLR	D
1	1117.704.peg.3271 Phycobilisome rod linker polypeptide, phycocyanin-associated	1117.704.peg.3271 Phycobilisome rod linker polypeptide, phycocyanin-associated	9625	133775	467	331	130	111	84.9	5.24	6455	1	1	1	673.333	2016.98	3	2016.97	0.0077	1037	1053	0	19.41	17	0.033	K	THVMESERPTFAESQLR	D
1	1117.704.peg.3271 Phycobilisome rod linker polypeptide, phycocyanin-associated	1117.704.peg.3271 Phycobilisome rod linker polypeptide, phycocyanin-associated	9625	133775	467	331	130	111	84.9	5.24	6495	1	1	1	1012.93	2023.85	2	2023.85	-0.0009	715	731	0	66.22	13	2.40E-07	R	MVTLYDGYATSDSEWDR	G	Oxidation (M)	0.20000000000000000.0
1	1117.704.peg.3271 Phycobilisome rod linker polypeptide, phycocyanin-associated	1117.704.peg.3271 Phycobilisome rod linker polypeptide, phycocyanin-associated	9625	133775	467	331	130	111	84.9	5.24	6496	1	1	1	1012.93	2023.85	2	2023.85	0.0052	715	731	0	51	13	7.90E-06	R	MVTLYDGYATSDSEWDR	G	Oxidation (M)	0.20000000000000000.0
1	1117.704.peg.3271 Phycobilisome rod linker polypeptide, phycocyanin-associated	1117.704.peg.3271 Phycobilisome rod linker polypeptide, phycocyanin-associated	9625	133775	467	331	130	111	84.9	5.24	6530	1	1	1	509.247	2032.96	4	2032.96	-0.0047	1037	1053	0	10.15	15	0.17	K	THVMESERPTFAESQLR	D	Oxidation (M)	0.00020000000000000.0
1	1117.704.peg.3271 Phycobilisome rod linker polypeptide, phycocyanin-associated	1117.704.peg.3271 Phycobilisome rod linker polypeptide, phycocyanin-associated	9625	133775	467	331	130	111	84.9	5.24	6531	1	1	1	509.247	2032.96	4	2032.96	-0.0039	1037	1053	0	19.65	15	0.018	K	THVMESERPTFAESQLR	D	Oxidation (M)	0.00020000000000000.0
1	1117.704.peg.3271 Phycobilisome rod linker polypeptide, phycocyanin-associated	1117.704.peg.3271 Phycobilisome rod linker polypeptide, phycocyanin-associated	9625	133775	467	331	130	111	84.9	5.24	6532	1	1	1	1017.49	2032.96	2	2032.96	-0.0006	1037	1053	0	31.33	15	0.0013	K	THVMESERPTFAESQLR	D	Oxidation (M)	0.00020000000000000.0
1	1117.704.peg.3271 Phycobilisome rod linker polypeptide, phycocyanin-associated	1117.704.peg.3271 Phycobilisome rod linker polypeptide, phycocyanin-associated	9625	133775	467	331	130	111	84.9	5.24	6533	1	1	1	678.662	2032.96	3	2032.96	0.0003	1037	1053	0	1.88	15	1.1	K	THVMESERPTFAESQLR	D	Oxidation (M)	0.00020000000000000.0
1	1117.704.peg.3271 Phycobilisome rod linker polypeptide, phycocyanin-associated	1117.704.peg.3271 Phycobilisome rod linker polypeptide, phycocyanin-associated	9625	133775	467	331	130	111	84.9	5.24	6534	1	1	1	678.662	2032.96	3	2032.96	0.0011	1037	1053	0	17.35	15	0.034	K	THVMESERPTFAESQLR	D	Oxidation (M)	0.00020000000000000.0
1	1117.704.peg.3271 Phycobilisome rod linker polypeptide, phycocyanin-associated	1117.704.peg.3271 Phycobilisome rod linker polypeptide, phycocyanin-associated	9625	133775	467	331	130	111	84.9	5.24	6539	1	1	1	678.667	2032.98	3	2032.96	0.0146	1037	1053	0	0.51	15	1.6	K	THVMESERPTFAESQLR	D	Oxidation (M)	0.00020000000000000.0
1	1117.704.peg.3271 Phycobilisome rod linker polypeptide, phycocyanin-associated	1117.704.peg.3271 Phycobilisome rod linker polypeptide, phycocyanin-associated	9625	133775	467	331	130	111	84.9	5.24	6543	1	1	1	678.994	2033.96	3	2033.95	0.0119	1037	1053	0	0.07	14	1.4	K	THVMESERPTFAESQLR	D	Deamidated (NQ); Oxidation (M)	0.00020000000000100.0
1	1117.704.peg.3271 Phycobilisome rod linker polypeptide, phycocyanin-associated	1117.704.peg.3271 Phycobilisome rod linker polypeptide, phycocyanin-associated	9625	133775	467	331	130	111	84.9	5.24	6544	1	1	1	509.499	2033.97	4	2033.95	0.0184	1037	1053	0	10.82	14	0.12	K	THVMESERPTFAESQLR	D	Deamidated (NQ); Oxidation (M)	0.00020000000000100.0
1	1117.704.peg.3271 Phycobilisome rod linker polypeptide, phycocyanin-associated	1117.704.peg.3271 Phycobilisome rod linker polypeptide, phycocyanin-associated	9625	133775	467	331	130	111	84.9	5.24	6566	1	1	1	510.543	2038.14	4	2038.14	0.0012	182	198	2	25.85	15	0.0042	K	TSQNRFIELNHKLLLGR	A
1	1117.704.peg.3271 Phycobilisome rod linker polypeptide, phycocyanin-associated	1117.704.peg.3271 Phycobilisome rod linker polypeptide, phycocyanin-associated	9625	133775	467	331	130	111	84.9	5.24	6669	1	1	1	686.652	2056.93	3	2056.93	-0.0003	539	556	0	85.09	13	3.10E-09	R	SYTSPSPLEQTNTYGQER	V
1	1117.704.peg.3271 Phycobilisome rod linker polypeptide, phycocyanin-associated	1117.704.peg.3271 Phycobilisome rod linker polypeptide, phycocyanin-associated	9625	133775	467	331	130	111	84.9	5.24	6670	1	1	1	1029.47	2056.93	2	2056.93	-0.0003	539	556	0	72.26	13	5.90E-08	R	SYTSPSPLEQTNTYGQER	V
1	1117.704.peg.3271 Phycobilisome rod linker polypeptide, phycocyanin-associated	1117.704.peg.3271 Phycobilisome rod linker polypeptide, phycocyanin-associated	9625	133775	467	331	130	111	84.9	5.24	6674	1	1	1	1029.97	2057.92	2	2057.92	0.007	539	556	0	94.09	13	3.90E-10	R	SYTSPSPLEQTNTYGQER	V	Deamidated (NQ)	0.000000000000000100.0
1	1117.704.peg.3271 Phycobilisome rod linker polypeptide, phycocyanin-associated	1117.704.peg.3271 Phycobilisome rod linker polypeptide, phycocyanin-associated	9625	133775	467	331	130	111	84.9	5.24	6675	1	1	1	686.985	2057.93	3	2057.92	0.0162	539	556	0	89.5	13	1.10E-09	R	SYTSPSPLEQTNTYGQER	V	Deamidated (NQ)	0.000000000000000100.0
1	1117.704.peg.3271 Phycobilisome rod linker polypeptide, phycocyanin-associated	1117.704.peg.3271 Phycobilisome rod linker polypeptide, phycocyanin-associated	9625	133775	467	331	130	111	84.9	5.24	6676	1	1	1	1030.46	2058.9	2	2058.9	-0.0027	539	556	0	66.15	13	2.40E-07	R	SYTSPSPLEQTNTYGQER	V	2 Deamidated (NQ)	0.000000000101000000.0
1	1117.704.peg.3271 Phycobilisome rod linker polypeptide, phycocyanin-associated	1117.704.peg.3271 Phycobilisome rod linker polypeptide, phycocyanin-associated	9625	133775	467	331	130	111	84.9	5.24	7069	1	1	1	1066.48	2130.95	2	2130.95	-0.0023	84	101	0	18.71	13	0.013	K	EFTAPSPYQQTETYGQER	I
1	1117.704.peg.3271 Phycobilisome rod linker polypeptide, phycocyanin-associated	1117.704.peg.3271 Phycobilisome rod linker polypeptide, phycocyanin-associated	9625	133775	467	331	130	111	84.9	5.24	7070	1	1	1	711.323	2130.95	3	2130.95	-0.0018	84	101	0	50.48	13	9.00E-06	K	EFTAPSPYQQTETYGQER	I
1	1117.704.peg.3271 Phycobilisome rod linker polypeptide, phycocyanin-associated	1117.704.peg.3271 Phycobilisome rod linker polypeptide, phycocyanin-associated	9625	133775	467	331	130	111	84.9	5.24	7071	1	1	1	711.326	2130.95	3	2130.95	0.0051	84	101	0	52.31	13	5.90E-06	K	EFTAPSPYQQTETYGQER	I
1	1117.704.peg.3271 Phycobilisome rod linker polypeptide, phycocyanin-associated	1117.704.peg.3271 Phycobilisome rod linker polypeptide, phycocyanin-associated	9625	133775	467	331	130	111	84.9	5.24	7073	1	1	1	711.653	2131.94	3	2131.93	0.0044	84	101	0	66.78	13	2.10E-07	K	EFTAPSPYQQTETYGQER	I	Deamidated (NQ)	0.000000000100000000.0
1	1117.704.peg.3271 Phycobilisome rod linker polypeptide, phycocyanin-associated	1117.704.peg.3271 Phycobilisome rod linker polypeptide, phycocyanin-associated	9625	133775	467	331	130	111	84.9	5.24	7078	1	1	1	711.985	2132.93	3	2132.92	0.0159	84	101	0	15.32	13	0.029	K	EFTAPSPYQQTETYGQER	I	2 Deamidated (NQ)	0.000000001000000100.0
1	1117.704.peg.3271 Phycobilisome rod linker polypeptide, phycocyanin-associated	1117.704.peg.3271 Phycobilisome rod linker polypeptide, phycocyanin-associated	9625	133775	467	331	130	111	84.9	5.24	7082	1	1	1	1067.97	2133.92	2	2133.9	0.0208	84	101	0	1.97	13	0.64	K	EFTAPSPYQQTETYGQER	I	3 Deamidated (NQ)	0.000000001100000100.0
1	1117.704.peg.3271 Phycobilisome rod linker polypeptide, phycocyanin-associated	1117.704.peg.3271 Phycobilisome rod linker polypeptide, phycocyanin-associated	9625	133775	467	331	130	111	84.9	5.24	7294	1	1	1	1094.01	2186	2	2186	0.0006	496	515	1	16.84	14	0.03	R	LYDGYAGSDTERNQSGQVAR	L
1	1117.704.peg.3271 Phycobilisome rod linker polypeptide, phycocyanin-associated	1117.704.peg.3271 Phycobilisome rod linker polypeptide, phycocyanin-associated	9625	133775	467	331	130	111	84.9	5.24	7295	1	1	1	729.674	2186	3	2186	0.003	496	515	1	50.95	14	1.20E-05	R	LYDGYAGSDTERNQSGQVAR	L
1	1117.704.peg.3271 Phycobilisome rod linker polypeptide, phycocyanin-associated	1117.704.peg.3271 Phycobilisome rod linker polypeptide, phycocyanin-associated	9625	133775	467	331	130	111	84.9	5.24	7301	1	1	1	730.005	2186.99	3	2186.98	0.0112	496	515	1	14.69	14	0.051	R	LYDGYAGSDTERNQSGQVAR	L	Deamidated (NQ)	0.00000000000000001000.0
1	1117.704.peg.3271 Phycobilisome rod linker polypeptide, phycocyanin-associated	1117.704.peg.3271 Phycobilisome rod linker polypeptide, phycocyanin-associated	9625	133775	467	331	130	111	84.9	5.24	7302	1	1	1	730.006	2187	3	2186.98	0.0135	496	515	1	45.8	14	3.60E-05	R	LYDGYAGSDTERNQSGQVAR	L	Deamidated (NQ)	0.00000000000010000000.0
1	1117.704.peg.3271 Phycobilisome rod linker polypeptide, phycocyanin-associated	1117.704.peg.3271 Phycobilisome rod linker polypeptide, phycocyanin-associated	9625	133775	467	331	130	111	84.9	5.24	7303	1	1	1	1094.51	2187	2	2186.98	0.0169	496	515	1	6.66	14	0.29	R	LYDGYAGSDTERNQSGQVAR	L	Deamidated (NQ)	0.00000000000000001000.0
1	1117.704.peg.3271 Phycobilisome rod linker polypeptide, phycocyanin-associated	1117.704.peg.3271 Phycobilisome rod linker polypeptide, phycocyanin-associated	9625	133775	467	331	130	111	84.9	5.24	7307	1	1	1	730.335	2187.98	3	2187.97	0.0167	496	515	1	23.61	13	0.0046	R	LYDGYAGSDTERNQSGQVAR	L	2 Deamidated (NQ)	0.00000000000011000000.0
1	1117.704.peg.3271 Phycobilisome rod linker polypeptide, phycocyanin-associated	1117.704.peg.3271 Phycobilisome rod linker polypeptide, phycocyanin-associated	9625	133775	467	331	130	111	84.9	5.24	7309	1	1	1	1095	2187.99	2	2187.97	0.0197	496	515	1	1.56	13	0.8	R	LYDGYAGSDTERNQSGQVAR	L	2 Deamidated (NQ)	0.00000000000001001000.0
1	1117.704.peg.3271 Phycobilisome rod linker polypeptide, phycocyanin-associated	1117.704.peg.3271 Phycobilisome rod linker polypeptide, phycocyanin-associated	9625	133775	467	331	130	111	84.9	5.24	7751	1	1	1	770.718	2309.13	3	2309.13	-0.0002	2	21	1	30.6	18	0.003	M	SDGLNIFLEMARDLTQTQNK	S	Oxidation (M)	0.00000000020000000000.0
1	1117.704.peg.3271 Phycobilisome rod linker polypeptide, phycocyanin-associated	1117.704.peg.3271 Phycobilisome rod linker polypeptide, phycocyanin-associated	9625	133775	467	331	130	111	84.9	5.24	7752	1	1	1	1155.57	2309.13	2	2309.13	0.0006	2	21	1	11.53	18	0.25	M	SDGLNIFLEMARDLTQTQNK	S	Oxidation (M)	0.00000000020000000000.0
1	1117.704.peg.3271 Phycobilisome rod linker polypeptide, phycocyanin-associated	1117.704.peg.3271 Phycobilisome rod linker polypeptide, phycocyanin-associated	9625	133775	467	331	130	111	84.9	5.24	7756	1	1	1	771.045	2310.11	3	2310.12	-0.0022	2	21	1	8.65	17	0.38	M	SDGLNIFLEMARDLTQTQNK	S	Deamidated (NQ); Oxidation (M)	0.00001000020000000000.0
1	1117.704.peg.3271 Phycobilisome rod linker polypeptide, phycocyanin-associated	1117.704.peg.3271 Phycobilisome rod linker polypeptide, phycocyanin-associated	9625	133775	467	331	130	111	84.9	5.24	7821	1	1	1	467.629	2333.11	5	2333.11	0.001	1037	1056	1	21.46	17	0.02	K	THVMESERPTFAESQLRDGK	L	Oxidation (M)	0.00020000000000000000.0
1	1117.704.peg.3271 Phycobilisome rod linker polypeptide, phycocyanin-associated	1117.704.peg.3271 Phycobilisome rod linker polypeptide, phycocyanin-associated	9625	133775	467	331	130	111	84.9	5.24	7822	1	1	1	584.284	2333.11	4	2333.11	0.0011	1037	1056	1	18.84	17	0.036	K	THVMESERPTFAESQLRDGK	L	Oxidation (M)	0.00020000000000000000.0
1	1117.704.peg.3271 Phycobilisome rod linker polypeptide, phycocyanin-associated	1117.704.peg.3271 Phycobilisome rod linker polypeptide, phycocyanin-associated	9625	133775	467	331	130	111	84.9	5.24	7998	2	1	1	797.421	2389.24	3	2389.24	-0.0018	63	83	2	0.26	17	2.7	K	GNPFLDMARELTDNRALTLVK	E	Oxidation (M)	0.000000200000000000000.0
1	1117.704.peg.3271 Phycobilisome rod linker polypeptide, phycocyanin-associated	1117.704.peg.3271 Phycobilisome rod linker polypeptide, phycocyanin-associated	9625	133775	467	331	130	111	84.9	5.24	8003	1	1	1	797.757	2390.25	3	2390.23	0.0235	63	83	2	0.03	18	3.6	K	GNPFLDMARELTDNRALTLVK	E	Deamidated (NQ); Oxidation (M)	0.010000200000000000000.0
1	1117.704.peg.3271 Phycobilisome rod linker polypeptide, phycocyanin-associated	1117.704.peg.3271 Phycobilisome rod linker polypeptide, phycocyanin-associated	9625	133775	467	331	130	111	84.9	5.24	8035	1	1	1	801.379	2401.12	3	2401.12	-0.0023	84	103	1	22.5	16	0.013	K	EFTAPSPYQQTETYGQERIR	A	Deamidated (NQ)	0.00000000000000010000.0
1	1117.704.peg.3271 Phycobilisome rod linker polypeptide, phycocyanin-associated	1117.704.peg.3271 Phycobilisome rod linker polypeptide, phycocyanin-associated	9625	133775	467	331	130	111	84.9	5.24	8144	1	1	1	814.074	2439.2	3	2439.2	-0.0038	536	556	1	57.8	18	5.30E-06	R	LLRSYTSPSPLEQTNTYGQER	V
1	1117.704.peg.3271 Phycobilisome rod linker polypeptide, phycocyanin-associated	1117.704.peg.3271 Phycobilisome rod linker polypeptide, phycocyanin-associated	9625	133775	467	331	130	111	84.9	5.24	8188	1	1	1	1229.54	2457.07	2	2457.09	-0.0158	936	958	0	6.82	13	0.21	R	MVNLNDGYATSDSGWSQSAEVAR	L
1	1117.704.peg.3271 Phycobilisome rod linker polypeptide, phycocyanin-associated	1117.704.peg.3271 Phycobilisome rod linker polypeptide, phycocyanin-associated	9625	133775	467	331	130	111	84.9	5.24	8189	1	1	1	820.036	2457.09	3	2457.09	0.0008	936	958	0	80.62	13	8.70E-09	R	MVNLNDGYATSDSGWSQSAEVAR	L
1	1117.704.peg.3271 Phycobilisome rod linker polypeptide, phycocyanin-associated	1117.704.peg.3271 Phycobilisome rod linker polypeptide, phycocyanin-associated	9625	133775	467	331	130	111	84.9	5.24	8195	1	1	1	615.573	2458.26	4	2458.26	-0.0029	113	133	1	33.57	18	0.0016	R	VTLRAPFTDEQFQGALYAIYR	H
1	1117.704.peg.3271 Phycobilisome rod linker polypeptide, phycocyanin-associated	1117.704.peg.3271 Phycobilisome rod linker polypeptide, phycocyanin-associated	9625	133775	467	331	130	111	84.9	5.24	8196	1	1	1	1230.14	2458.26	2	2458.26	-0.0005	113	133	1	64.18	18	1.30E-06	R	VTLRAPFTDEQFQGALYAIYR	H
1	1117.704.peg.3271 Phycobilisome rod linker polypeptide, phycocyanin-associated	1117.704.peg.3271 Phycobilisome rod linker polypeptide, phycocyanin-associated	9625	133775	467	331	130	111	84.9	5.24	8198	1	1	1	820.429	2458.26	3	2458.26	0.0002	113	133	1	83.66	18	1.60E-08	R	VTLRAPFTDEQFQGALYAIYR	H
1	1117.704.peg.3271 Phycobilisome rod linker polypeptide, phycocyanin-associated	1117.704.peg.3271 Phycobilisome rod linker polypeptide, phycocyanin-associated	9625	133775	467	331	130	111	84.9	5.24	8200	1	1	1	820.43	2458.27	3	2458.26	0.0039	113	133	1	41.19	18	0.00029	R	VTLRAPFTDEQFQGALYAIYR	H
1	1117.704.peg.3271 Phycobilisome rod linker polypeptide, phycocyanin-associated	1117.704.peg.3271 Phycobilisome rod linker polypeptide, phycocyanin-associated	9625	133775	467	331	130	111	84.9	5.24	8202	1	1	1	1230.54	2459.07	2	2459.05	0.0181	936	958	0	6.67	13	0.22	R	MVNLNDGYATSDSGWSQSAEVAR	L	2 Deamidated (NQ)	0.00001000000000001000000.0
1	1117.704.peg.3271 Phycobilisome rod linker polypeptide, phycocyanin-associated	1117.704.peg.3271 Phycobilisome rod linker polypeptide, phycocyanin-associated	9625	133775	467	331	130	111	84.9	5.24	8205	1	1	1	1230.64	2459.26	2	2459.25	0.0145	113	133	1	54.74	19	1.40E-05	R	VTLRAPFTDEQFQGALYAIYR	H	Deamidated (NQ)	0.000000000000100000000.0
1	1117.704.peg.3271 Phycobilisome rod linker polypeptide, phycocyanin-associated	1117.704.peg.3271 Phycobilisome rod linker polypeptide, phycocyanin-associated	9625	133775	467	331	130	111	84.9	5.24	8209	1	1	1	821.092	2460.25	3	2460.23	0.0222	113	133	1	71.11	18	2.90E-07	R	VTLRAPFTDEQFQGALYAIYR	H	2 Deamidated (NQ)	0.000000000010100000000.0
1	1117.704.peg.3271 Phycobilisome rod linker polypeptide, phycocyanin-associated	1117.704.peg.3271 Phycobilisome rod linker polypeptide, phycocyanin-associated	9625	133775	467	331	130	111	84.9	5.24	8228	1	1	1	823.112	2466.32	3	2466.32	-0.0002	1015	1036	1	19.39	16	0.023	R	APFTEEQLQGALYAIYKQVLGK	T
1	1117.704.peg.3271 Phycobilisome rod linker polypeptide, phycocyanin-associated	1117.704.peg.3271 Phycobilisome rod linker polypeptide, phycocyanin-associated	9625	133775	467	331	130	111	84.9	5.24	8252	1	1	1	825.362	2473.07	3	2473.08	-0.0166	936	958	0	1.53	13	0.7	R	MVNLNDGYATSDSGWSQSAEVAR	L	Oxidation (M)	0.20000000000000000000000.0
1	1117.704.peg.3271 Phycobilisome rod linker polypeptide, phycocyanin-associated	1117.704.peg.3271 Phycobilisome rod linker polypeptide, phycocyanin-associated	9625	133775	467	331	130	111	84.9	5.24	8255	1	1	1	825.696	2474.07	3	2474.07	-0.0003	936	958	0	74.97	13	3.20E-08	R	MVNLNDGYATSDSGWSQSAEVAR	L	Deamidated (NQ); Oxidation (M)	0.20001000000000000000000.0
1	1117.704.peg.3271 Phycobilisome rod linker polypeptide, phycocyanin-associated	1117.704.peg.3271 Phycobilisome rod linker polypeptide, phycocyanin-associated	9625	133775	467	331	130	111	84.9	5.24	8256	1	1	1	1238.05	2474.08	2	2474.07	0.0141	936	958	0	96.11	13	2.40E-10	R	MVNLNDGYATSDSGWSQSAEVAR	L	Deamidated (NQ); Oxidation (M)	0.20001000000000000000000.0
1	1117.704.peg.3271 Phycobilisome rod linker polypeptide, phycocyanin-associated	1117.704.peg.3271 Phycobilisome rod linker polypeptide, phycocyanin-associated	9625	133775	467	331	130	111	84.9	5.24	8257	1	1	1	825.702	2474.08	3	2474.07	0.0176	936	958	0	14.26	13	0.037	R	MVNLNDGYATSDSGWSQSAEVAR	L	Deamidated (NQ); Oxidation (M)	0.20001000000000000000000.0
1	1117.704.peg.3271 Phycobilisome rod linker polypeptide, phycocyanin-associated	1117.704.peg.3271 Phycobilisome rod linker polypeptide, phycocyanin-associated	9625	133775	467	331	130	111	84.9	5.24	8262	1	1	1	1238.54	2475.07	2	2475.05	0.0228	936	958	0	126.36	13	2.30E-13	R	MVNLNDGYATSDSGWSQSAEVAR	L	2 Deamidated (NQ); Oxidation (M)	0.20100000000000001000000.0
1	1117.704.peg.3271 Phycobilisome rod linker polypeptide, phycocyanin-associated	1117.704.peg.3271 Phycobilisome rod linker polypeptide, phycocyanin-associated	9625	133775	467	331	130	111	84.9	5.24	8284	1	1	1	827.068	2478.18	3	2478.19	-0.0051	260	282	1	65.56	16	6.40E-07	R	LLDLYGGWAGSDTDRNQSGQVAR	L
1	1117.704.peg.3271 Phycobilisome rod linker polypeptide, phycocyanin-associated	1117.704.peg.3271 Phycobilisome rod linker polypeptide, phycocyanin-associated	9625	133775	467	331	130	111	84.9	5.24	8285	1	1	1	827.069	2478.19	3	2478.19	-0.0027	260	282	1	62.11	16	1.50E-06	R	LLDLYGGWAGSDTDRNQSGQVAR	L
1	1117.704.peg.3271 Phycobilisome rod linker polypeptide, phycocyanin-associated	1117.704.peg.3271 Phycobilisome rod linker polypeptide, phycocyanin-associated	9625	133775	467	331	130	111	84.9	5.24	8286	1	1	1	827.07	2478.19	3	2478.19	-0.0012	260	282	1	3.14	16	1.2	R	LLDLYGGWAGSDTDRNQSGQVAR	L
1	1117.704.peg.3271 Phycobilisome rod linker polypeptide, phycocyanin-associated	1117.704.peg.3271 Phycobilisome rod linker polypeptide, phycocyanin-associated	9625	133775	467	331	130	111	84.9	5.24	8288	1	1	1	827.071	2478.19	3	2478.19	0.001	260	282	1	3.5	16	1.1	R	LLDLYGGWAGSDTDRNQSGQVAR	L
1	1117.704.peg.3271 Phycobilisome rod linker polypeptide, phycocyanin-associated	1117.704.peg.3271 Phycobilisome rod linker polypeptide, phycocyanin-associated	9625	133775	467	331	130	111	84.9	5.24	8289	1	1	1	1240.1	2478.19	2	2478.19	0.0023	260	282	1	80.78	17	2.10E-08	R	LLDLYGGWAGSDTDRNQSGQVAR	L
1	1117.704.peg.3271 Phycobilisome rod linker polypeptide, phycocyanin-associated	1117.704.peg.3271 Phycobilisome rod linker polypeptide, phycocyanin-associated	9625	133775	467	331	130	111	84.9	5.24	8290	1	1	1	827.073	2478.2	3	2478.19	0.0085	260	282	1	3.23	16	1.1	R	LLDLYGGWAGSDTDRNQSGQVAR	L
1	1117.704.peg.3271 Phycobilisome rod linker polypeptide, phycocyanin-associated	1117.704.peg.3271 Phycobilisome rod linker polypeptide, phycocyanin-associated	9625	133775	467	331	130	111	84.9	5.24	8291	1	1	1	620.8	2479.17	4	2479.17	-0.0032	260	282	1	20.3	16	0.021	R	LLDLYGGWAGSDTDRNQSGQVAR	L	Deamidated (NQ)	0.00000000000000001000000.0
1	1117.704.peg.3271 Phycobilisome rod linker polypeptide, phycocyanin-associated	1117.704.peg.3271 Phycobilisome rod linker polypeptide, phycocyanin-associated	9625	133775	467	331	130	111	84.9	5.24	8292	1	1	1	1240.59	2479.17	2	2479.17	-0.0005	260	282	1	29.35	16	0.0026	R	LLDLYGGWAGSDTDRNQSGQVAR	L	Deamidated (NQ)	0.00000000000000001000000.0
1	1117.704.peg.3271 Phycobilisome rod linker polypeptide, phycocyanin-associated	1117.704.peg.3271 Phycobilisome rod linker polypeptide, phycocyanin-associated	9625	133775	467	331	130	111	84.9	5.24	8293	1	1	1	827.401	2479.18	3	2479.17	0.0072	260	282	1	52.32	15	1.10E-05	R	LLDLYGGWAGSDTDRNQSGQVAR	L	Deamidated (NQ)	0.00000000000000000001000.0
1	1117.704.peg.3271 Phycobilisome rod linker polypeptide, phycocyanin-associated	1117.704.peg.3271 Phycobilisome rod linker polypeptide, phycocyanin-associated	9625	133775	467	331	130	111	84.9	5.24	8294	1	1	1	827.402	2479.19	3	2479.17	0.0127	260	282	1	14.82	16	0.071	R	LLDLYGGWAGSDTDRNQSGQVAR	L	Deamidated (NQ)	0.00000000000000001000000.0
1	1117.704.peg.3271 Phycobilisome rod linker polypeptide, phycocyanin-associated	1117.704.peg.3271 Phycobilisome rod linker polypeptide, phycocyanin-associated	9625	133775	467	331	130	111	84.9	5.24	8295	1	1	1	827.403	2479.19	3	2479.17	0.0145	260	282	1	5.71	16	0.63	R	LLDLYGGWAGSDTDRNQSGQVAR	L	Deamidated (NQ)	0.00000000000000001000000.0
1	1117.704.peg.3271 Phycobilisome rod linker polypeptide, phycocyanin-associated	1117.704.peg.3271 Phycobilisome rod linker polypeptide, phycocyanin-associated	9625	133775	467	331	130	111	84.9	5.24	8296	1	1	1	827.404	2479.19	3	2479.17	0.0184	260	282	1	10.12	17	0.26	R	LLDLYGGWAGSDTDRNQSGQVAR	L	Deamidated (NQ)	0.00000000000000000001000.0
1	1117.704.peg.3271 Phycobilisome rod linker polypeptide, phycocyanin-associated	1117.704.peg.3271 Phycobilisome rod linker polypeptide, phycocyanin-associated	9625	133775	467	331	130	111	84.9	5.24	8437	1	1	1	835.092	2502.25	3	2502.26	-0.008	311	334	0	40.22	18	0.00035	R	AAWLAGALTLPSSLGHTETHGQER	I
1	1117.704.peg.3271 Phycobilisome rod linker polypeptide, phycocyanin-associated	1117.704.peg.3271 Phycobilisome rod linker polypeptide, phycocyanin-associated	9625	133775	467	331	130	111	84.9	5.24	8438	1	1	1	626.571	2502.26	4	2502.26	-0.0049	311	334	0	7.23	18	0.68	R	AAWLAGALTLPSSLGHTETHGQER	I
1	1117.704.peg.3271 Phycobilisome rod linker polypeptide, phycocyanin-associated	1117.704.peg.3271 Phycobilisome rod linker polypeptide, phycocyanin-associated	9625	133775	467	331	130	111	84.9	5.24	8439	1	1	1	626.572	2502.26	4	2502.26	-0.0047	311	334	0	39.3	18	0.00042	R	AAWLAGALTLPSSLGHTETHGQER	I
1	1117.704.peg.3271 Phycobilisome rod linker polypeptide, phycocyanin-associated	1117.704.peg.3271 Phycobilisome rod linker polypeptide, phycocyanin-associated	9625	133775	467	331	130	111	84.9	5.24	8441	1	1	1	835.093	2502.26	3	2502.26	-0.0042	311	334	0	23.75	18	0.015	R	AAWLAGALTLPSSLGHTETHGQER	I
1	1117.704.peg.3271 Phycobilisome rod linker polypeptide, phycocyanin-associated	1117.704.peg.3271 Phycobilisome rod linker polypeptide, phycocyanin-associated	9625	133775	467	331	130	111	84.9	5.24	8444	1	1	1	626.572	2502.26	4	2502.26	-0.0015	311	334	0	3.3	18	1.7	R	AAWLAGALTLPSSLGHTETHGQER	I
1	1117.704.peg.3271 Phycobilisome rod linker polypeptide, phycocyanin-associated	1117.704.peg.3271 Phycobilisome rod linker polypeptide, phycocyanin-associated	9625	133775	467	331	130	111	84.9	5.24	8445	1	1	1	501.459	2502.26	5	2502.26	-0.001	311	334	0	16.33	18	0.08	R	AAWLAGALTLPSSLGHTETHGQER	I
1	1117.704.peg.3271 Phycobilisome rod linker polypeptide, phycocyanin-associated	1117.704.peg.3271 Phycobilisome rod linker polypeptide, phycocyanin-associated	9625	133775	467	331	130	111	84.9	5.24	8446	1	1	1	626.572	2502.26	4	2502.26	-0.0008	311	334	0	1.62	18	2.4	R	AAWLAGALTLPSSLGHTETHGQER	I
1	1117.704.peg.3271 Phycobilisome rod linker polypeptide, phycocyanin-associated	1117.704.peg.3271 Phycobilisome rod linker polypeptide, phycocyanin-associated	9625	133775	467	331	130	111	84.9	5.24	8447	1	1	1	626.573	2502.26	4	2502.26	-0.0003	311	334	0	36.01	18	0.00086	R	AAWLAGALTLPSSLGHTETHGQER	I
1	1117.704.peg.3271 Phycobilisome rod linker polypeptide, phycocyanin-associated	1117.704.peg.3271 Phycobilisome rod linker polypeptide, phycocyanin-associated	9625	133775	467	331	130	111	84.9	5.24	8448	1	1	1	626.573	2502.26	4	2502.26	0	311	334	0	6.23	18	0.82	R	AAWLAGALTLPSSLGHTETHGQER	I
1	1117.704.peg.3271 Phycobilisome rod linker polypeptide, phycocyanin-associated	1117.704.peg.3271 Phycobilisome rod linker polypeptide, phycocyanin-associated	9625	133775	467	331	130	111	84.9	5.24	8449	1	1	1	1252.14	2502.26	2	2502.26	0.0008	311	334	0	114.95	18	1.10E-11	R	AAWLAGALTLPSSLGHTETHGQER	I
1	1117.704.peg.3271 Phycobilisome rod linker polypeptide, phycocyanin-associated	1117.704.peg.3271 Phycobilisome rod linker polypeptide, phycocyanin-associated	9625	133775	467	331	130	111	84.9	5.24	8457	1	1	1	1252.64	2503.26	2	2503.25	0.0139	311	334	0	18.41	18	0.057	R	AAWLAGALTLPSSLGHTETHGQER	I	Deamidated (NQ)	0.000000000000000000000100.0
1	1117.704.peg.3271 Phycobilisome rod linker polypeptide, phycocyanin-associated	1117.704.peg.3271 Phycobilisome rod linker polypeptide, phycocyanin-associated	9625	133775	467	331	130	111	84.9	5.24	8522	1	1	1	1257.11	2512.2	2	2512.2	-0.0049	589	610	0	5	16	0.76	K	QVFGNTYVMESERPATAESQLR	D
1	1117.704.peg.3271 Phycobilisome rod linker polypeptide, phycocyanin-associated	1117.704.peg.3271 Phycobilisome rod linker polypeptide, phycocyanin-associated	9625	133775	467	331	130	111	84.9	5.24	8528	1	1	1	838.741	2513.2	3	2513.19	0.0163	589	610	0	1.07	17	2	K	QVFGNTYVMESERPATAESQLR	D	Deamidated (NQ)	0.0000100000000000000000.0
1	1117.704.peg.3271 Phycobilisome rod linker polypeptide, phycocyanin-associated	1117.704.peg.3271 Phycobilisome rod linker polypeptide, phycocyanin-associated	9625	133775	467	331	130	111	84.9	5.24	8534	1	1	1	839.075	2514.2	3	2514.21	-0.0029	367	388	0	43.38	16	0.00011	K	QVFGNTYVMESERPTTAESQLK	D
1	1117.704.peg.3271 Phycobilisome rod linker polypeptide, phycocyanin-associated	1117.704.peg.3271 Phycobilisome rod linker polypeptide, phycocyanin-associated	9625	133775	467	331	130	111	84.9	5.24	8547	1	1	1	839.409	2515.21	3	2515.19	0.0164	367	388	0	21.25	17	0.021	K	QVFGNTYVMESERPTTAESQLK	D	Deamidated (NQ)	0.0000100000000000000000.0
1	1117.704.peg.3271 Phycobilisome rod linker polypeptide, phycocyanin-associated	1117.704.peg.3271 Phycobilisome rod linker polypeptide, phycocyanin-associated	9625	133775	467	331	130	111	84.9	5.24	8622	1	1	1	843.731	2528.17	3	2528.2	-0.024	589	610	0	1.6	14	1.1	K	QVFGNTYVMESERPATAESQLR	D	Oxidation (M)	0.0000000020000000000000.0
1	1117.704.peg.3271 Phycobilisome rod linker polypeptide, phycocyanin-associated	1117.704.peg.3271 Phycobilisome rod linker polypeptide, phycocyanin-associated	9625	133775	467	331	130	111	84.9	5.24	8623	1	1	1	1265.11	2528.2	2	2528.2	0.0005	589	610	0	18.95	16	0.031	K	QVFGNTYVMESERPATAESQLR	D	Oxidation (M)	0.0000000020000000000000.0
1	1117.704.peg.3271 Phycobilisome rod linker polypeptide, phycocyanin-associated	1117.704.peg.3271 Phycobilisome rod linker polypeptide, phycocyanin-associated	9625	133775	467	331	130	111	84.9	5.24	8624	1	1	1	843.74	2528.2	3	2528.2	0.0029	589	610	0	31.61	16	0.0017	K	QVFGNTYVMESERPATAESQLR	D	Oxidation (M)	0.0000000020000000000000.0
1	1117.704.peg.3271 Phycobilisome rod linker polypeptide, phycocyanin-associated	1117.704.peg.3271 Phycobilisome rod linker polypeptide, phycocyanin-associated	9625	133775	467	331	130	111	84.9	5.24	8634	1	1	1	844.074	2529.2	3	2529.18	0.0201	589	610	0	15.07	17	0.082	K	QVFGNTYVMESERPATAESQLR	D	Deamidated (NQ); Oxidation (M)	0.0000100020000000000000.0
1	1117.704.peg.3271 Phycobilisome rod linker polypeptide, phycocyanin-associated	1117.704.peg.3271 Phycobilisome rod linker polypeptide, phycocyanin-associated	9625	133775	467	331	130	111	84.9	5.24	8647	1	1	1	844.406	2530.2	3	2530.2	-0.0044	367	388	0	33.64	15	0.00084	K	QVFGNTYVMESERPTTAESQLK	D	Oxidation (M)	0.0000000020000000000000.0
1	1117.704.peg.3271 Phycobilisome rod linker polypeptide, phycocyanin-associated	1117.704.peg.3271 Phycobilisome rod linker polypeptide, phycocyanin-associated	9625	133775	467	331	130	111	84.9	5.24	8648	1	1	1	844.407	2530.2	3	2530.2	-0.0015	367	388	0	5.23	16	0.64	K	QVFGNTYVMESERPTTAESQLK	D	Oxidation (M)	0.0000000020000000000000.0
1	1117.704.peg.3271 Phycobilisome rod linker polypeptide, phycocyanin-associated	1117.704.peg.3271 Phycobilisome rod linker polypeptide, phycocyanin-associated	9625	133775	467	331	130	111	84.9	5.24	8649	1	1	1	1266.11	2530.2	2	2530.2	0.0031	367	388	0	29.6	16	0.0023	K	QVFGNTYVMESERPTTAESQLK	D	Oxidation (M)	0.0000000020000000000000.0
1	1117.704.peg.3271 Phycobilisome rod linker polypeptide, phycocyanin-associated	1117.704.peg.3271 Phycobilisome rod linker polypeptide, phycocyanin-associated	9625	133775	467	331	130	111	84.9	5.24	8666	1	1	1	844.741	2531.2	3	2531.18	0.0178	367	388	0	13.79	16	0.1	K	QVFGNTYVMESERPTTAESQLK	D	Deamidated (NQ); Oxidation (M)	0.0000100020000000000000.0
1	1117.704.peg.3271 Phycobilisome rod linker polypeptide, phycocyanin-associated	1117.704.peg.3271 Phycobilisome rod linker polypeptide, phycocyanin-associated	9625	133775	467	331	130	111	84.9	5.24	8712	1	1	0	635.312	2537.22	4	2537.22	-0.0024	134	155	0	19.04	18	0.044	R	HIFGNTYVMESERPTTAESQLK	D
1	1117.704.peg.3271 Phycobilisome rod linker polypeptide, phycocyanin-associated	1117.704.peg.3271 Phycobilisome rod linker polypeptide, phycocyanin-associated	9625	133775	467	331	130	111	84.9	5.24	8713	1	1	0	846.747	2537.22	3	2537.22	-0.0024	134	155	0	30.4	18	0.0032	R	HIFGNTYVMESERPTTAESQLK	D
1	1117.704.peg.3271 Phycobilisome rod linker polypeptide, phycocyanin-associated	1117.704.peg.3271 Phycobilisome rod linker polypeptide, phycocyanin-associated	9625	133775	467	331	130	111	84.9	5.24	8815	1	1	0	639.311	2553.22	4	2553.22	-0.0017	134	155	0	25.89	18	0.0086	R	HIFGNTYVMESERPTTAESQLK	D	Oxidation (M)	0.0000000020000000000000.0
1	1117.704.peg.3271 Phycobilisome rod linker polypeptide, phycocyanin-associated	1117.704.peg.3271 Phycobilisome rod linker polypeptide, phycocyanin-associated	9625	133775	467	331	130	111	84.9	5.24	8816	1	1	0	852.08	2553.22	3	2553.22	0.0011	134	155	0	37.18	18	0.00065	R	HIFGNTYVMESERPTTAESQLK	D	Oxidation (M)	0.0000000020000000000000.0
1	1117.704.peg.3271 Phycobilisome rod linker polypeptide, phycocyanin-associated	1117.704.peg.3271 Phycobilisome rod linker polypeptide, phycocyanin-associated	9625	133775	467	331	130	111	84.9	5.24	8817	1	1	0	852.082	2553.23	3	2553.22	0.0083	134	155	0	3.56	18	1.7	R	HIFGNTYVMESERPTTAESQLK	D	Oxidation (M)	0.0000000020000000000000.0
1	1117.704.peg.3271 Phycobilisome rod linker polypeptide, phycocyanin-associated	1117.704.peg.3271 Phycobilisome rod linker polypeptide, phycocyanin-associated	9625	133775	467	331	130	111	84.9	5.24	8824	1	1	0	639.562	2554.22	4	2554.2	0.0174	134	155	0	17.09	18	0.068	R	HIFGNTYVMESERPTTAESQLK	D	Deamidated (NQ); Oxidation (M)	0.0000100020000000000000.0
1	1117.704.peg.3271 Phycobilisome rod linker polypeptide, phycocyanin-associated	1117.704.peg.3271 Phycobilisome rod linker polypeptide, phycocyanin-associated	9625	133775	467	331	130	111	84.9	5.24	8854	1	1	1	512.667	2558.3	5	2558.29	0.0075	1032	1053	1	2.27	18	2.2	K	QVLGKTHVMESERPTFAESQLR	D	Oxidation (M)	0.0000000020000000000000.0
1	1117.704.peg.3271 Phycobilisome rod linker polypeptide, phycocyanin-associated	1117.704.peg.3271 Phycobilisome rod linker polypeptide, phycocyanin-associated	9625	133775	467	331	130	111	84.9	5.24	8874	1	1	1	513.489	2562.41	5	2562.41	0.0023	411	431	2	10.11	13	0.11	R	FLYTTSQNRFIELNHKLLLGR	A
1	1117.704.peg.3271 Phycobilisome rod linker polypeptide, phycocyanin-associated	1117.704.peg.3271 Phycobilisome rod linker polypeptide, phycocyanin-associated	9625	133775	467	331	130	111	84.9	5.24	8875	1	1	1	513.49	2562.41	5	2562.41	0.0057	411	431	2	9.87	13	0.13	R	FLYTTSQNRFIELNHKLLLGR	A
1	1117.704.peg.3271 Phycobilisome rod linker polypeptide, phycocyanin-associated	1117.704.peg.3271 Phycobilisome rod linker polypeptide, phycocyanin-associated	9625	133775	467	331	130	111	84.9	5.24	8883	1	1	1	1283.07	2564.12	2	2564.12	-0.0022	715	737	1	26.68	13	0.0021	R	MVTLYDGYATSDSEWDRGGQSAR	L
1	1117.704.peg.3271 Phycobilisome rod linker polypeptide, phycocyanin-associated	1117.704.peg.3271 Phycobilisome rod linker polypeptide, phycocyanin-associated	9625	133775	467	331	130	111	84.9	5.24	8884	1	1	1	855.715	2564.12	3	2564.12	0.0001	715	737	1	51.13	13	7.70E-06	R	MVTLYDGYATSDSEWDRGGQSAR	L
1	1117.704.peg.3271 Phycobilisome rod linker polypeptide, phycocyanin-associated	1117.704.peg.3271 Phycobilisome rod linker polypeptide, phycocyanin-associated	9625	133775	467	331	130	111	84.9	5.24	8965	1	1	1	1291.07	2580.12	2	2580.12	0.0018	715	737	1	41.21	13	7.60E-05	R	MVTLYDGYATSDSEWDRGGQSAR	L	Oxidation (M)	0.20000000000000000000000.0
1	1117.704.peg.3271 Phycobilisome rod linker polypeptide, phycocyanin-associated	1117.704.peg.3271 Phycobilisome rod linker polypeptide, phycocyanin-associated	9625	133775	467	331	130	111	84.9	5.24	8973	1	1	1	1291.56	2581.11	2	2581.1	0.0036	715	737	1	4.56	13	0.35	R	MVTLYDGYATSDSEWDRGGQSAR	L	Deamidated (NQ); Oxidation (M)	0.20000000000000000001000.0
1	1117.704.peg.3271 Phycobilisome rod linker polypeptide, phycocyanin-associated	1117.704.peg.3271 Phycobilisome rod linker polypeptide, phycocyanin-associated	9625	133775	467	331	130	111	84.9	5.24	8977	1	1	1	861.379	2581.11	3	2581.1	0.0121	715	737	1	16.25	13	0.024	R	MVTLYDGYATSDSEWDRGGQSAR	L	Deamidated (NQ); Oxidation (M)	0.20000000000000000001000.0
1	1117.704.peg.3271 Phycobilisome rod linker polypeptide, phycocyanin-associated	1117.704.peg.3271 Phycobilisome rod linker polypeptide, phycocyanin-associated	9625	133775	467	331	130	111	84.9	5.24	8986	1	1	1	646.606	2582.4	4	2582.4	-0.0012	642	663	2	34.8	16	0.00073	R	FIELNHKLLLGRAPYDQAEISR	H
1	1117.704.peg.3271 Phycobilisome rod linker polypeptide, phycocyanin-associated	1117.704.peg.3271 Phycobilisome rod linker polypeptide, phycocyanin-associated	9625	133775	467	331	130	111	84.9	5.24	8987	1	1	1	517.486	2582.4	5	2582.4	-0.0009	642	663	2	11.96	16	0.14	R	FIELNHKLLLGRAPYDQAEISR	H
1	1117.704.peg.3271 Phycobilisome rod linker polypeptide, phycocyanin-associated	1117.704.peg.3271 Phycobilisome rod linker polypeptide, phycocyanin-associated	9625	133775	467	331	130	111	84.9	5.24	9156	1	1	1	872.82	2615.44	3	2615.44	-0.005	283	306	0	6.5	14	0.34	R	LTNSLVRPGQVVEPPVAPPLEFTR	E
1	1117.704.peg.3271 Phycobilisome rod linker polypeptide, phycocyanin-associated	1117.704.peg.3271 Phycobilisome rod linker polypeptide, phycocyanin-associated	9625	133775	467	331	130	111	84.9	5.24	9157	1	1	1	872.821	2615.44	3	2615.44	-0.0039	283	306	0	18.24	14	0.022	R	LTNSLVRPGQVVEPPVAPPLEFTR	E
1	1117.704.peg.3271 Phycobilisome rod linker polypeptide, phycocyanin-associated	1117.704.peg.3271 Phycobilisome rod linker polypeptide, phycocyanin-associated	9625	133775	467	331	130	111	84.9	5.24	9158	1	1	1	872.821	2615.44	3	2615.44	-0.003	283	306	0	16.06	14	0.033	R	LTNSLVRPGQVVEPPVAPPLEFTR	E
1	1117.704.peg.3271 Phycobilisome rod linker polypeptide, phycocyanin-associated	1117.704.peg.3271 Phycobilisome rod linker polypeptide, phycocyanin-associated	9625	133775	467	331	130	111	84.9	5.24	9159	1	1	1	872.821	2615.44	3	2615.44	-0.002	283	306	0	21.52	14	0.0095	R	LTNSLVRPGQVVEPPVAPPLEFTR	E
1	1117.704.peg.3271 Phycobilisome rod linker polypeptide, phycocyanin-associated	1117.704.peg.3271 Phycobilisome rod linker polypeptide, phycocyanin-associated	9625	133775	467	331	130	111	84.9	5.24	9160	1	1	1	872.822	2615.44	3	2615.44	0.0007	283	306	0	43.93	14	5.70E-05	R	LTNSLVRPGQVVEPPVAPPLEFTR	E
1	1117.704.peg.3271 Phycobilisome rod linker polypeptide, phycocyanin-associated	1117.704.peg.3271 Phycobilisome rod linker polypeptide, phycocyanin-associated	9625	133775	467	331	130	111	84.9	5.24	9161	1	1	1	1308.73	2615.45	2	2615.44	0.0015	283	306	0	1.19	14	1.1	R	LTNSLVRPGQVVEPPVAPPLEFTR	E
1	1117.704.peg.3271 Phycobilisome rod linker polypeptide, phycocyanin-associated	1117.704.peg.3271 Phycobilisome rod linker polypeptide, phycocyanin-associated	9625	133775	467	331	130	111	84.9	5.24	9162	1	1	1	654.869	2615.45	4	2615.44	0.0016	283	306	0	46.87	14	2.90E-05	R	LTNSLVRPGQVVEPPVAPPLEFTR	E
1	1117.704.peg.3271 Phycobilisome rod linker polypeptide, phycocyanin-associated	1117.704.peg.3271 Phycobilisome rod linker polypeptide, phycocyanin-associated	9625	133775	467	331	130	111	84.9	5.24	9163	1	1	1	872.822	2615.45	3	2615.44	0.002	283	306	0	18.32	14	0.021	R	LTNSLVRPGQVVEPPVAPPLEFTR	E
1	1117.704.peg.3271 Phycobilisome rod linker polypeptide, phycocyanin-associated	1117.704.peg.3271 Phycobilisome rod linker polypeptide, phycocyanin-associated	9625	133775	467	331	130	111	84.9	5.24	9171	1	1	1	873.152	2616.43	3	2616.43	0.0062	283	306	0	48.02	13	1.70E-05	R	LTNSLVRPGQVVEPPVAPPLEFTR	E	Deamidated (NQ)	0.000000000100000000000000.0
1	1117.704.peg.3271 Phycobilisome rod linker polypeptide, phycocyanin-associated	1117.704.peg.3271 Phycobilisome rod linker polypeptide, phycocyanin-associated	9625	133775	467	331	130	111	84.9	5.24	9172	1	1	1	873.153	2616.44	3	2616.43	0.0102	283	306	0	14.76	13	0.038	R	LTNSLVRPGQVVEPPVAPPLEFTR	E	Deamidated (NQ)	0.000000000100000000000000.0
1	1117.704.peg.3271 Phycobilisome rod linker polypeptide, phycocyanin-associated	1117.704.peg.3271 Phycobilisome rod linker polypeptide, phycocyanin-associated	9625	133775	467	331	130	111	84.9	5.24	9173	1	1	1	1309.23	2616.44	2	2616.43	0.0131	283	306	0	18.57	13	0.014	R	LTNSLVRPGQVVEPPVAPPLEFTR	E	Deamidated (NQ)	0.000000000100000000000000.0
1	1117.704.peg.3271 Phycobilisome rod linker polypeptide, phycocyanin-associated	1117.704.peg.3271 Phycobilisome rod linker polypeptide, phycocyanin-associated	9625	133775	467	331	130	111	84.9	5.24	9174	1	1	1	873.155	2616.44	3	2616.43	0.017	283	306	0	6.55	13	0.22	R	LTNSLVRPGQVVEPPVAPPLEFTR	E	Deamidated (NQ)	0.000000000100000000000000.0
1	1117.704.peg.3271 Phycobilisome rod linker polypeptide, phycocyanin-associated	1117.704.peg.3271 Phycobilisome rod linker polypeptide, phycocyanin-associated	9625	133775	467	331	130	111	84.9	5.24	9175	1	1	1	873.155	2616.44	3	2616.43	0.0172	283	306	0	28.61	13	0.0014	R	LTNSLVRPGQVVEPPVAPPLEFTR	E	Deamidated (NQ)	0.000000000100000000000000.0
1	1117.704.peg.3271 Phycobilisome rod linker polypeptide, phycocyanin-associated	1117.704.peg.3271 Phycobilisome rod linker polypeptide, phycocyanin-associated	9625	133775	467	331	130	111	84.9	5.24	9176	1	1	1	873.156	2616.45	3	2616.43	0.0199	283	306	0	6.6	13	0.22	R	LTNSLVRPGQVVEPPVAPPLEFTR	E	Deamidated (NQ)	0.000000000100000000000000.0
1	1117.704.peg.3271 Phycobilisome rod linker polypeptide, phycocyanin-associated	1117.704.peg.3271 Phycobilisome rod linker polypeptide, phycocyanin-associated	9625	133775	467	331	130	111	84.9	5.24	9184	1	1	1	873.481	2617.42	3	2617.41	0.0097	283	306	0	37.85	14	0.00021	R	LTNSLVRPGQVVEPPVAPPLEFTR	E	2 Deamidated (NQ)	0.001000000100000000000000.0
1	1117.704.peg.3271 Phycobilisome rod linker polypeptide, phycocyanin-associated	1117.704.peg.3271 Phycobilisome rod linker polypeptide, phycocyanin-associated	9625	133775	467	331	130	111	84.9	5.24	9227	1	1	1	876.117	2625.33	3	2625.33	0.0001	29	53	0	72.07	17	1.80E-07	R	LGVTPLQPTATPQVAGMDPFLDMAR	R
1	1117.704.peg.3271 Phycobilisome rod linker polypeptide, phycocyanin-associated	1117.704.peg.3271 Phycobilisome rod linker polypeptide, phycocyanin-associated	9625	133775	467	331	130	111	84.9	5.24	9228	1	1	1	1313.68	2625.34	2	2625.33	0.0066	29	53	0	11.74	17	0.19	R	LGVTPLQPTATPQVAGMDPFLDMAR	R
1	1117.704.peg.3271 Phycobilisome rod linker polypeptide, phycocyanin-associated	1117.704.peg.3271 Phycobilisome rod linker polypeptide, phycocyanin-associated	9625	133775	467	331	130	111	84.9	5.24	9310	1	1	1	881.449	2641.32	3	2641.32	0	29	53	0	76.35	18	7.90E-08	R	LGVTPLQPTATPQVAGMDPFLDMAR	R	Oxidation (M)	0.0000000000000000200000000.0
1	1117.704.peg.3271 Phycobilisome rod linker polypeptide, phycocyanin-associated	1117.704.peg.3271 Phycobilisome rod linker polypeptide, phycocyanin-associated	9625	133775	467	331	130	111	84.9	5.24	9311	1	1	1	1321.67	2641.33	2	2641.32	0.0017	29	53	0	20.21	18	0.03	R	LGVTPLQPTATPQVAGMDPFLDMAR	R	Oxidation (M)	0.0000000000000000200000000.0
1	1117.704.peg.3271 Phycobilisome rod linker polypeptide, phycocyanin-associated	1117.704.peg.3271 Phycobilisome rod linker polypeptide, phycocyanin-associated	9625	133775	467	331	130	111	84.9	5.24	9394	1	1	1	886.78	2657.32	3	2657.32	0.0005	29	53	0	57.85	19	7.30E-06	R	LGVTPLQPTATPQVAGMDPFLDMAR	R	2 Oxidation (M)	0.0000000000000000200000200.0
1	1117.704.peg.3271 Phycobilisome rod linker polypeptide, phycocyanin-associated	1117.704.peg.3271 Phycobilisome rod linker polypeptide, phycocyanin-associated	9625	133775	467	331	130	111	84.9	5.24	9395	1	1	1	1329.67	2657.32	2	2657.32	0.0042	29	53	0	33.69	19	0.0018	R	LGVTPLQPTATPQVAGMDPFLDMAR	R	2 Oxidation (M)	0.0000000000000000200000200.0
1	1117.704.peg.3271 Phycobilisome rod linker polypeptide, phycocyanin-associated	1117.704.peg.3271 Phycobilisome rod linker polypeptide, phycocyanin-associated	9625	133775	467	331	130	111	84.9	5.24	9399	1	1	1	1330.16	2658.31	2	2658.3	0.0087	29	53	0	23.62	18	0.016	R	LGVTPLQPTATPQVAGMDPFLDMAR	R	Deamidated (NQ); 2 Oxidation (M)	0.0000000000001000200000200.0
1	1117.704.peg.3271 Phycobilisome rod linker polypeptide, phycocyanin-associated	1117.704.peg.3271 Phycobilisome rod linker polypeptide, phycocyanin-associated	9625	133775	467	331	130	111	84.9	5.24	9400	1	1	1	887.111	2658.31	3	2658.3	0.0091	29	53	0	45.92	18	9.30E-05	R	LGVTPLQPTATPQVAGMDPFLDMAR	R	Deamidated (NQ); 2 Oxidation (M)	0.0000000000001000200000200.0
1	1117.704.peg.3271 Phycobilisome rod linker polypeptide, phycocyanin-associated	1117.704.peg.3271 Phycobilisome rod linker polypeptide, phycocyanin-associated	9625	133775	467	331	130	111	84.9	5.24	9425	1	1	1	890.106	2667.3	3	2667.3	-0.0067	755	778	0	2.92	17	1.5	R	IGNLISSYTRPSPYGQPQGYGQER	I
1	1117.704.peg.3271 Phycobilisome rod linker polypeptide, phycocyanin-associated	1117.704.peg.3271 Phycobilisome rod linker polypeptide, phycocyanin-associated	9625	133775	467	331	130	111	84.9	5.24	9426	1	1	1	890.106	2667.3	3	2667.3	-0.0065	755	778	0	24.36	17	0.01	R	IGNLISSYTRPSPYGQPQGYGQER	I
1	1117.704.peg.3271 Phycobilisome rod linker polypeptide, phycocyanin-associated	1117.704.peg.3271 Phycobilisome rod linker polypeptide, phycocyanin-associated	9625	133775	467	331	130	111	84.9	5.24	9428	1	1	1	667.833	2667.3	4	2667.3	-0.0008	755	778	0	18.72	17	0.039	R	IGNLISSYTRPSPYGQPQGYGQER	I
1	1117.704.peg.3271 Phycobilisome rod linker polypeptide, phycocyanin-associated	1117.704.peg.3271 Phycobilisome rod linker polypeptide, phycocyanin-associated	9625	133775	467	331	130	111	84.9	5.24	9429	1	1	1	890.109	2667.3	3	2667.3	-0.0004	755	778	0	3.75	17	1.2	R	IGNLISSYTRPSPYGQPQGYGQER	I
1	1117.704.peg.3271 Phycobilisome rod linker polypeptide, phycocyanin-associated	1117.704.peg.3271 Phycobilisome rod linker polypeptide, phycocyanin-associated	9625	133775	467	331	130	111	84.9	5.24	9430	1	1	1	1334.66	2667.3	2	2667.3	-0.0001	755	778	0	23.27	17	0.014	R	IGNLISSYTRPSPYGQPQGYGQER	I
1	1117.704.peg.3271 Phycobilisome rod linker polypeptide, phycocyanin-associated	1117.704.peg.3271 Phycobilisome rod linker polypeptide, phycocyanin-associated	9625	133775	467	331	130	111	84.9	5.24	9432	1	1	1	890.11	2667.31	3	2667.3	0.0025	755	778	0	7.02	17	0.59	R	IGNLISSYTRPSPYGQPQGYGQER	I
1	1117.704.peg.3271 Phycobilisome rod linker polypeptide, phycocyanin-associated	1117.704.peg.3271 Phycobilisome rod linker polypeptide, phycocyanin-associated	9625	133775	467	331	130	111	84.9	5.24	9433	1	1	1	890.111	2667.31	3	2667.3	0.008	755	778	0	43.73	17	0.00012	R	IGNLISSYTRPSPYGQPQGYGQER	I
1	1117.704.peg.3271 Phycobilisome rod linker polypeptide, phycocyanin-associated	1117.704.peg.3271 Phycobilisome rod linker polypeptide, phycocyanin-associated	9625	133775	467	331	130	111	84.9	5.24	9439	1	1	1	668.08	2668.29	4	2668.29	0.0015	755	778	0	17.73	17	0.053	R	IGNLISSYTRPSPYGQPQGYGQER	I	Deamidated (NQ)	0.000000000000000001000000.0
1	1117.704.peg.3271 Phycobilisome rod linker polypeptide, phycocyanin-associated	1117.704.peg.3271 Phycobilisome rod linker polypeptide, phycocyanin-associated	9625	133775	467	331	130	111	84.9	5.24	9440	1	1	1	890.441	2668.3	3	2668.29	0.0144	755	778	0	5.74	17	0.79	R	IGNLISSYTRPSPYGQPQGYGQER	I	Deamidated (NQ)	0.000000000000000000000100.0
1	1117.704.peg.3271 Phycobilisome rod linker polypeptide, phycocyanin-associated	1117.704.peg.3271 Phycobilisome rod linker polypeptide, phycocyanin-associated	9625	133775	467	331	130	111	84.9	5.24	9441	1	1	1	890.442	2668.3	3	2668.29	0.0155	755	778	0	3.45	17	1.3	R	IGNLISSYTRPSPYGQPQGYGQER	I	Deamidated (NQ)	0.000000000000000100000000.0
1	1117.704.peg.3271 Phycobilisome rod linker polypeptide, phycocyanin-associated	1117.704.peg.3271 Phycobilisome rod linker polypeptide, phycocyanin-associated	9625	133775	467	331	130	111	84.9	5.24	9442	1	1	1	890.442	2668.3	3	2668.29	0.0166	755	778	0	1.18	17	2.3	R	IGNLISSYTRPSPYGQPQGYGQER	I	Deamidated (NQ)	0.000000000000000000000100.0
1	1117.704.peg.3271 Phycobilisome rod linker polypeptide, phycocyanin-associated	1117.704.peg.3271 Phycobilisome rod linker polypeptide, phycocyanin-associated	9625	133775	467	331	130	111	84.9	5.24	9443	1	1	1	890.442	2668.31	3	2668.29	0.0177	755	778	0	16.82	17	0.062	R	IGNLISSYTRPSPYGQPQGYGQER	I	Deamidated (NQ)	0.000000000000000100000000.0
1	1117.704.peg.3271 Phycobilisome rod linker polypeptide, phycocyanin-associated	1117.704.peg.3271 Phycobilisome rod linker polypeptide, phycocyanin-associated	9625	133775	467	331	130	111	84.9	5.24	9444	1	1	1	1335.16	2668.31	2	2668.29	0.0181	755	778	0	21.1	17	0.023	R	IGNLISSYTRPSPYGQPQGYGQER	I	Deamidated (NQ)	0.000000000000000100000000.0
1	1117.704.peg.3271 Phycobilisome rod linker polypeptide, phycocyanin-associated	1117.704.peg.3271 Phycobilisome rod linker polypeptide, phycocyanin-associated	9625	133775	467	331	130	111	84.9	5.24	9456	1	1	1	890.768	2669.28	3	2669.27	0.0106	755	778	0	62.04	18	2.00E-06	R	IGNLISSYTRPSPYGQPQGYGQER	I	2 Deamidated (NQ)	0.000000000000000101000000.0
1	1117.704.peg.3271 Phycobilisome rod linker polypeptide, phycocyanin-associated	1117.704.peg.3271 Phycobilisome rod linker polypeptide, phycocyanin-associated	9625	133775	467	331	130	111	84.9	5.24	9457	1	1	1	1335.65	2669.29	2	2669.27	0.0214	755	778	0	13.11	17	0.14	R	IGNLISSYTRPSPYGQPQGYGQER	I	2 Deamidated (NQ)	0.001000000000000001000000.0
1	1117.704.peg.3271 Phycobilisome rod linker polypeptide, phycocyanin-associated	1117.704.peg.3271 Phycobilisome rod linker polypeptide, phycocyanin-associated	9625	133775	467	331	130	111	84.9	5.24	9658	1	1	1	1357.62	2713.22	2	2713.22	0.0019	1158	1182	0	3.34	13	0.46	R	MVTLYDGYAASDGQTPRPTDSLNEP	-	Oxidation (M)	0.2000000000000000000000000.0
1	1117.704.peg.3271 Phycobilisome rod linker polypeptide, phycocyanin-associated	1117.704.peg.3271 Phycobilisome rod linker polypeptide, phycocyanin-associated	9625	133775	467	331	130	111	84.9	5.24	9659	1	1	1	905.415	2713.22	3	2713.22	0.0045	1158	1182	0	4.11	13	0.43	R	MVTLYDGYAASDGQTPRPTDSLNEP	-	Oxidation (M)	0.2000000000000000000000000.0
1	1117.704.peg.3271 Phycobilisome rod linker polypeptide, phycocyanin-associated	1117.704.peg.3271 Phycobilisome rod linker polypeptide, phycocyanin-associated	9625	133775	467	331	130	111	84.9	5.24	9663	1	1	1	1358.11	2714.2	2	2714.2	0.0013	1158	1182	0	3.74	13	0.42	R	MVTLYDGYAASDGQTPRPTDSLNEP	-	Deamidated (NQ); Oxidation (M)	0.2000000000000000000000100.0
1	1117.704.peg.3271 Phycobilisome rod linker polypeptide, phycocyanin-associated	1117.704.peg.3271 Phycobilisome rod linker polypeptide, phycocyanin-associated	9625	133775	467	331	130	111	84.9	5.24	9664	1	1	1	905.747	2714.22	3	2714.2	0.0186	1158	1182	0	5.91	13	0.28	R	MVTLYDGYAASDGQTPRPTDSLNEP	-	Deamidated (NQ); Oxidation (M)	0.2000000000000100000000000.0
1	1117.704.peg.3271 Phycobilisome rod linker polypeptide, phycocyanin-associated	1117.704.peg.3271 Phycobilisome rod linker polypeptide, phycocyanin-associated	9625	133775	467	331	130	111	84.9	5.24	9823	1	1	1	690.096	2756.35	4	2756.37	-0.0119	78	101	1	56.93	17	6.30E-06	R	ALTLVKEFTAPSPYQQTETYGQER	I
1	1117.704.peg.3271 Phycobilisome rod linker polypeptide, phycocyanin-associated	1117.704.peg.3271 Phycobilisome rod linker polypeptide, phycocyanin-associated	9625	133775	467	331	130	111	84.9	5.24	9824	1	1	1	1379.19	2756.36	2	2756.37	-0.0059	78	101	1	98.03	18	5.30E-10	R	ALTLVKEFTAPSPYQQTETYGQER	I
1	1117.704.peg.3271 Phycobilisome rod linker polypeptide, phycocyanin-associated	1117.704.peg.3271 Phycobilisome rod linker polypeptide, phycocyanin-associated	9625	133775	467	331	130	111	84.9	5.24	9825	1	1	1	919.797	2756.37	3	2756.37	0.0036	78	101	1	75.64	17	8.50E-08	R	ALTLVKEFTAPSPYQQTETYGQER	I
1	1117.704.peg.3271 Phycobilisome rod linker polypeptide, phycocyanin-associated	1117.704.peg.3271 Phycobilisome rod linker polypeptide, phycocyanin-associated	9625	133775	467	331	130	111	84.9	5.24	9829	1	1	1	920.13	2757.37	3	2757.35	0.0195	78	101	1	39.77	18	0.00036	R	ALTLVKEFTAPSPYQQTETYGQER	I	Deamidated (NQ)	0.000000000000001000000000.0
1	1117.704.peg.3271 Phycobilisome rod linker polypeptide, phycocyanin-associated	1117.704.peg.3271 Phycobilisome rod linker polypeptide, phycocyanin-associated	9625	133775	467	331	130	111	84.9	5.24	9945	1	1	1	933.483	2797.43	3	2797.43	0.0021	29	54	1	4.45	18	1.4	R	LGVTPLQPTATPQVAGMDPFLDMARR	M	Oxidation (M)	0.00000000000000002000000000.0
1	1117.704.peg.3271 Phycobilisome rod linker polypeptide, phycocyanin-associated	1117.704.peg.3271 Phycobilisome rod linker polypeptide, phycocyanin-associated	9625	133775	467	331	130	111	84.9	5.24	9946	1	1	1	933.807	2798.4	3	2798.41	-0.0114	29	54	1	1.26	19	3.4	R	LGVTPLQPTATPQVAGMDPFLDMARR	M	Deamidated (NQ); Oxidation (M)	0.00000000000010002000000000.0
1	1117.704.peg.3271 Phycobilisome rod linker polypeptide, phycocyanin-associated	1117.704.peg.3271 Phycobilisome rod linker polypeptide, phycocyanin-associated	9625	133775	467	331	130	111	84.9	5.24	9947	1	1	1	933.817	2798.43	3	2798.41	0.0197	29	54	1	1.9	19	2.6	R	LGVTPLQPTATPQVAGMDPFLDMARR	M	Deamidated (NQ); Oxidation (M)	0.00000010000000002000000000.0
1	1117.704.peg.3271 Phycobilisome rod linker polypeptide, phycocyanin-associated	1117.704.peg.3271 Phycobilisome rod linker polypeptide, phycocyanin-associated	9625	133775	467	331	130	111	84.9	5.24	9957	1	1	1	561.489	2802.41	5	2802.41	-0.0005	1037	1060	2	9.65	18	0.42	K	THVMESERPTFAESQLRDGKLTVR	G	Oxidation (M)	0.000200000000000000000000.0
1	1117.704.peg.3271 Phycobilisome rod linker polypeptide, phycocyanin-associated	1117.704.peg.3271 Phycobilisome rod linker polypeptide, phycocyanin-associated	9625	133775	467	331	130	111	84.9	5.24	9958	1	1	1	561.489	2802.41	5	2802.41	0.0004	1037	1060	2	6.26	18	0.92	K	THVMESERPTFAESQLRDGKLTVR	G	Oxidation (M)	0.000200000000000000000000.0
1	1117.704.peg.3271 Phycobilisome rod linker polypeptide, phycocyanin-associated	1117.704.peg.3271 Phycobilisome rod linker polypeptide, phycocyanin-associated	9625	133775	467	331	130	111	84.9	5.24	9960	1	1	1	561.686	2803.39	5	2803.39	0	1037	1060	2	19.79	18	0.039	K	THVMESERPTFAESQLRDGKLTVR	G	Deamidated (NQ); Oxidation (M)	0.000200000000001000000000.0
1	1117.704.peg.3271 Phycobilisome rod linker polypeptide, phycocyanin-associated	1117.704.peg.3271 Phycobilisome rod linker polypeptide, phycocyanin-associated	9625	133775	467	331	130	111	84.9	5.24	9992	1	1	1	1407.72	2813.42	2	2813.42	-0.0043	29	54	1	8.78	19	0.59	R	LGVTPLQPTATPQVAGMDPFLDMARR	M	2 Oxidation (M)	0.00000000000000002000002000.0
1	1117.704.peg.3271 Phycobilisome rod linker polypeptide, phycocyanin-associated	1117.704.peg.3271 Phycobilisome rod linker polypeptide, phycocyanin-associated	9625	133775	467	331	130	111	84.9	5.24	9993	1	1	1	704.362	2813.42	4	2813.42	-0.0028	29	54	1	28.59	19	0.0062	R	LGVTPLQPTATPQVAGMDPFLDMARR	M	2 Oxidation (M)	0.00000000000000002000002000.0
1	1117.704.peg.3271 Phycobilisome rod linker polypeptide, phycocyanin-associated	1117.704.peg.3271 Phycobilisome rod linker polypeptide, phycocyanin-associated	9625	133775	467	331	130	111	84.9	5.24	9998	1	1	1	704.608	2814.4	4	2814.4	-0.0002	29	54	1	19.32	20	0.059	R	LGVTPLQPTATPQVAGMDPFLDMARR	M	Deamidated (NQ); 2 Oxidation (M)	0.00000010000000002000002000.0
1	1117.704.peg.3271 Phycobilisome rod linker polypeptide, phycocyanin-associated	1117.704.peg.3271 Phycobilisome rod linker polypeptide, phycocyanin-associated	9625	133775	467	331	130	111	84.9	5.24	9999	1	1	1	1408.22	2814.42	2	2814.4	0.0156	29	54	1	11.39	19	0.35	R	LGVTPLQPTATPQVAGMDPFLDMARR	M	Deamidated (NQ); 2 Oxidation (M)	0.00000000000010002000002000.0
1	1117.704.peg.3271 Phycobilisome rod linker polypeptide, phycocyanin-associated	1117.704.peg.3271 Phycobilisome rod linker polypeptide, phycocyanin-associated	9625	133775	467	331	130	111	84.9	5.24	10091	1	1	1	947.789	2840.34	3	2840.35	-0.0067	589	613	1	8.25	17	0.39	K	QVFGNTYVMESERPATAESQLRDGR	I
1	1117.704.peg.3271 Phycobilisome rod linker polypeptide, phycocyanin-associated	1117.704.peg.3271 Phycobilisome rod linker polypeptide, phycocyanin-associated	9625	133775	467	331	130	111	84.9	5.24	10100	1	1	1	711.345	2841.35	4	2841.34	0.0154	589	613	1	0.88	17	2.4	K	QVFGNTYVMESERPATAESQLRDGR	I	Deamidated (NQ)	0.0000100000000000000000000.0
1	1117.704.peg.3271 Phycobilisome rod linker polypeptide, phycocyanin-associated	1117.704.peg.3271 Phycobilisome rod linker polypeptide, phycocyanin-associated	9625	133775	467	331	130	111	84.9	5.24	10112	1	1	1	948.459	2842.36	3	2842.36	-0.0005	367	391	1	39.62	16	0.00024	K	QVFGNTYVMESERPTTAESQLKDGR	I
1	1117.704.peg.3271 Phycobilisome rod linker polypeptide, phycocyanin-associated	1117.704.peg.3271 Phycobilisome rod linker polypeptide, phycocyanin-associated	9625	133775	467	331	130	111	84.9	5.24	10113	1	1	1	711.597	2842.36	4	2842.36	0.0021	367	391	1	34.55	16	0.00079	K	QVFGNTYVMESERPTTAESQLKDGR	I
1	1117.704.peg.3271 Phycobilisome rod linker polypeptide, phycocyanin-associated	1117.704.peg.3271 Phycobilisome rod linker polypeptide, phycocyanin-associated	9625	133775	467	331	130	111	84.9	5.24	10172	1	1	1	715.597	2858.36	4	2858.35	0.0067	367	391	1	25.65	16	0.0063	K	QVFGNTYVMESERPTTAESQLKDGR	I	Oxidation (M)	0.0000000020000000000000000.0
1	1117.704.peg.3271 Phycobilisome rod linker polypeptide, phycocyanin-associated	1117.704.peg.3271 Phycobilisome rod linker polypeptide, phycocyanin-associated	9625	133775	467	331	130	111	84.9	5.24	10179	1	1	1	1430.66	2859.31	2	2859.33	-0.0264	367	391	1	21.76	15	0.012	K	QVFGNTYVMESERPTTAESQLKDGR	I	Deamidated (NQ); Oxidation (M)	0.0000100020000000000000000.0
1	1117.704.peg.3271 Phycobilisome rod linker polypeptide, phycocyanin-associated	1117.704.peg.3271 Phycobilisome rod linker polypeptide, phycocyanin-associated	9625	133775	467	331	130	111	84.9	5.24	10180	1	1	1	954.114	2859.32	3	2859.33	-0.0147	367	391	1	2.74	16	1.1	K	QVFGNTYVMESERPTTAESQLKDGR	I	Deamidated (NQ); Oxidation (M)	0.0000100020000000000000000.0
1	1117.704.peg.3271 Phycobilisome rod linker polypeptide, phycocyanin-associated	1117.704.peg.3271 Phycobilisome rod linker polypeptide, phycocyanin-associated	9625	133775	467	331	130	111	84.9	5.24	10181	1	1	1	954.124	2859.35	3	2859.33	0.0145	367	391	1	24.77	17	0.0087	K	QVFGNTYVMESERPTTAESQLKDGR	I	Deamidated (NQ); Oxidation (M)	0.0000000020000000000100000.0
1	1117.704.peg.3271 Phycobilisome rod linker polypeptide, phycocyanin-associated	1117.704.peg.3271 Phycobilisome rod linker polypeptide, phycocyanin-associated	9625	133775	467	331	130	111	84.9	5.24	10199	1	1	0	574.081	2865.37	5	2865.37	-0.0025	134	158	1	7.9	17	0.48	R	HIFGNTYVMESERPTTAESQLKDGR	I
1	1117.704.peg.3271 Phycobilisome rod linker polypeptide, phycocyanin-associated	1117.704.peg.3271 Phycobilisome rod linker polypeptide, phycocyanin-associated	9625	133775	467	331	130	111	84.9	5.24	10272	1	1	0	721.344	2881.35	4	2881.37	-0.0204	134	158	1	18	15	0.029	R	HIFGNTYVMESERPTTAESQLKDGR	I	Oxidation (M)	0.0000000020000000000000000.0
1	1117.704.peg.3271 Phycobilisome rod linker polypeptide, phycocyanin-associated	1117.704.peg.3271 Phycobilisome rod linker polypeptide, phycocyanin-associated	9625	133775	467	331	130	111	84.9	5.24	10273	1	1	0	721.345	2881.35	4	2881.37	-0.0146	134	158	1	3.39	16	1	R	HIFGNTYVMESERPTTAESQLKDGR	I	Oxidation (M)	0.0000000020000000000000000.0
1	1117.704.peg.3271 Phycobilisome rod linker polypeptide, phycocyanin-associated	1117.704.peg.3271 Phycobilisome rod linker polypeptide, phycocyanin-associated	9625	133775	467	331	130	111	84.9	5.24	10274	1	1	0	721.348	2881.36	4	2881.37	-0.0024	134	158	1	14.44	16	0.086	R	HIFGNTYVMESERPTTAESQLKDGR	I	Oxidation (M)	0.0000000020000000000000000.0
1	1117.704.peg.3271 Phycobilisome rod linker polypeptide, phycocyanin-associated	1117.704.peg.3271 Phycobilisome rod linker polypeptide, phycocyanin-associated	9625	133775	467	331	130	111	84.9	5.24	10276	1	1	0	721.349	2881.37	4	2881.37	-0.0006	134	158	1	6.74	16	0.5	R	HIFGNTYVMESERPTTAESQLKDGR	I	Oxidation (M)	0.0000000020000000000000000.0
1	1117.704.peg.3271 Phycobilisome rod linker polypeptide, phycocyanin-associated	1117.704.peg.3271 Phycobilisome rod linker polypeptide, phycocyanin-associated	9625	133775	467	331	130	111	84.9	5.24	10277	1	1	0	721.349	2881.37	4	2881.37	0.0016	134	158	1	21.53	16	0.017	R	HIFGNTYVMESERPTTAESQLKDGR	I	Oxidation (M)	0.0000000020000000000000000.0
1	1117.704.peg.3271 Phycobilisome rod linker polypeptide, phycocyanin-associated	1117.704.peg.3271 Phycobilisome rod linker polypeptide, phycocyanin-associated	9625	133775	467	331	130	111	84.9	5.24	10278	1	1	0	961.464	2881.37	3	2881.37	0.0041	134	158	1	29.81	17	0.0027	R	HIFGNTYVMESERPTTAESQLKDGR	I	Oxidation (M)	0.0000000020000000000000000.0
1	1117.704.peg.3271 Phycobilisome rod linker polypeptide, phycocyanin-associated	1117.704.peg.3271 Phycobilisome rod linker polypeptide, phycocyanin-associated	9625	133775	467	331	130	111	84.9	5.24	10279	1	1	0	577.283	2881.38	5	2881.37	0.0112	134	158	1	19.25	17	0.033	R	HIFGNTYVMESERPTTAESQLKDGR	I	Oxidation (M)	0.0000000020000000000000000.0
1	1117.704.peg.3271 Phycobilisome rod linker polypeptide, phycocyanin-associated	1117.704.peg.3271 Phycobilisome rod linker polypeptide, phycocyanin-associated	9625	133775	467	331	130	111	84.9	5.24	10290	1	1	0	721.597	2882.36	4	2882.35	0.01	134	158	1	44.39	16	8.40E-05	R	HIFGNTYVMESERPTTAESQLKDGR	I	Deamidated (NQ); Oxidation (M)	0.0000100020000000000000000.0
1	1117.704.peg.3271 Phycobilisome rod linker polypeptide, phycocyanin-associated	1117.704.peg.3271 Phycobilisome rod linker polypeptide, phycocyanin-associated	9625	133775	467	331	130	111	84.9	5.24	10291	1	1	0	961.798	2882.37	3	2882.35	0.0231	134	158	1	21.25	17	0.019	R	HIFGNTYVMESERPTTAESQLKDGR	I	Deamidated (NQ); Oxidation (M)	0.0000100020000000000000000.0
1	1117.704.peg.3271 Phycobilisome rod linker polypeptide, phycocyanin-associated	1117.704.peg.3271 Phycobilisome rod linker polypeptide, phycocyanin-associated	9625	133775	467	331	130	111	84.9	5.24	10294	1	1	0	577.669	2883.31	5	2883.33	-0.026	134	158	1	6.19	14	0.35	R	HIFGNTYVMESERPTTAESQLKDGR	I	2 Deamidated (NQ); Oxidation (M)	0.0000100020000000000100000.0
1	1117.704.peg.3271 Phycobilisome rod linker polypeptide, phycocyanin-associated	1117.704.peg.3271 Phycobilisome rod linker polypeptide, phycocyanin-associated	9625	133775	467	331	130	111	84.9	5.24	10295	1	1	0	962.117	2883.33	3	2883.33	-0.0053	134	158	1	5.89	16	0.55	R	HIFGNTYVMESERPTTAESQLKDGR	I	2 Deamidated (NQ); Oxidation (M)	0.0000100020000000000100000.0
1	1117.704.peg.3271 Phycobilisome rod linker polypeptide, phycocyanin-associated	1117.704.peg.3271 Phycobilisome rod linker polypeptide, phycocyanin-associated	9625	133775	467	331	130	111	84.9	5.24	10296	1	1	0	962.127	2883.36	3	2883.33	0.0251	134	158	1	2.9	16	1.2	R	HIFGNTYVMESERPTTAESQLKDGR	I	2 Deamidated (NQ); Oxidation (M)	0.0000100020000000000100000.0
1	1117.704.peg.3271 Phycobilisome rod linker polypeptide, phycocyanin-associated	1117.704.peg.3271 Phycobilisome rod linker polypeptide, phycocyanin-associated	9625	133775	467	331	130	111	84.9	5.24	10600	1	1	1	747.879	2987.49	4	2987.48	0.0013	307	334	1	60.09	19	4.60E-06	R	EAERAAWLAGALTLPSSLGHTETHGQER	I
1	1117.704.peg.3271 Phycobilisome rod linker polypeptide, phycocyanin-associated	1117.704.peg.3271 Phycobilisome rod linker polypeptide, phycocyanin-associated	9625	133775	467	331	130	111	84.9	5.24	10601	1	1	1	598.705	2988.49	5	2988.47	0.0171	307	334	1	0.42	18	3.5	R	EAERAAWLAGALTLPSSLGHTETHGQER	I	Deamidated (NQ)	0.0000000000000000000000000100.0
1	1117.704.peg.3271 Phycobilisome rod linker polypeptide, phycocyanin-associated	1117.704.peg.3271 Phycobilisome rod linker polypeptide, phycocyanin-associated	9625	133775	467	331	130	111	84.9	5.24	10650	1	1	1	1009.52	3025.55	3	3025.55	-0.003	78	103	2	25.57	18	0.01	R	ALTLVKEFTAPSPYQQTETYGQERIR	A
1	1117.704.peg.3271 Phycobilisome rod linker polypeptide, phycocyanin-associated	1117.704.peg.3271 Phycobilisome rod linker polypeptide, phycocyanin-associated	9625	133775	467	331	130	111	84.9	5.24	10651	1	1	1	757.394	3025.55	4	3025.55	-0.0019	78	103	2	33.57	18	0.0016	R	ALTLVKEFTAPSPYQQTETYGQERIR	A
1	1117.704.peg.3271 Phycobilisome rod linker polypeptide, phycocyanin-associated	1117.704.peg.3271 Phycobilisome rod linker polypeptide, phycocyanin-associated	9625	133775	467	331	130	111	84.9	5.24	10653	1	1	1	1009.85	3026.54	3	3026.53	0.0018	78	103	2	12.05	18	0.21	R	ALTLVKEFTAPSPYQQTETYGQERIR	A	Deamidated (NQ)	0.00000000000000000000010000.0
1	1117.704.peg.3271 Phycobilisome rod linker polypeptide, phycocyanin-associated	1117.704.peg.3271 Phycobilisome rod linker polypeptide, phycocyanin-associated	9625	133775	467	331	130	111	84.9	5.24	10682	1	1	1	1024.18	3069.51	3	3069.52	-0.01	2	28	2	46.06	18	8.80E-05	M	SDGLNIFLEMARDLTQTQNKSPYAVSR	L	Oxidation (M)	0.000000000200000000000000000.0
1	1117.704.peg.3271 Phycobilisome rod linker polypeptide, phycocyanin-associated	1117.704.peg.3271 Phycobilisome rod linker polypeptide, phycocyanin-associated	9625	133775	467	331	130	111	84.9	5.24	10684	1	1	1	1024.51	3070.51	3	3070.5	0.005	2	28	2	25.47	18	0.011	M	SDGLNIFLEMARDLTQTQNKSPYAVSR	L	Deamidated (NQ); Oxidation (M)	0.000000000200000001000000000.0
1	1117.704.peg.3271 Phycobilisome rod linker polypeptide, phycocyanin-associated	1117.704.peg.3271 Phycobilisome rod linker polypeptide, phycocyanin-associated	9625	133775	467	331	130	111	84.9	5.24	10685	1	1	1	768.636	3070.51	4	3070.5	0.0115	2	28	2	25.2	18	0.011	M	SDGLNIFLEMARDLTQTQNKSPYAVSR	L	Deamidated (NQ); Oxidation (M)	0.000000000200000001000000000.0
1	1117.704.peg.3271 Phycobilisome rod linker polypeptide, phycocyanin-associated	1117.704.peg.3271 Phycobilisome rod linker polypeptide, phycocyanin-associated	9625	133775	467	331	130	111	84.9	5.24	10717	1	1	1	776.173	3100.66	4	3100.67	-0.0033	283	310	1	19.85	16	0.023	R	LTNSLVRPGQVVEPPVAPPLEFTREAER	A
1	1117.704.peg.3271 Phycobilisome rod linker polypeptide, phycocyanin-associated	1117.704.peg.3271 Phycobilisome rod linker polypeptide, phycocyanin-associated	9625	133775	467	331	130	111	84.9	5.24	10720	1	1	1	1034.56	3100.67	3	3100.67	0.0036	283	310	1	10	16	0.22	R	LTNSLVRPGQVVEPPVAPPLEFTREAER	A
1	1117.704.peg.3271 Phycobilisome rod linker polypeptide, phycocyanin-associated	1117.704.peg.3271 Phycobilisome rod linker polypeptide, phycocyanin-associated	9625	133775	467	331	130	111	84.9	5.24	10721	1	1	1	1034.9	3101.67	3	3101.65	0.0172	283	310	1	2.02	16	1.5	R	LTNSLVRPGQVVEPPVAPPLEFTREAER	A	Deamidated (NQ)	0.0000000001000000000000000000.0
1	1117.704.peg.3271 Phycobilisome rod linker polypeptide, phycocyanin-associated	1117.704.peg.3271 Phycobilisome rod linker polypeptide, phycocyanin-associated	9625	133775	467	331	130	111	84.9	5.24	10723	1	1	1	1035.22	3102.65	3	3102.63	0.0172	283	310	1	5.69	16	0.65	R	LTNSLVRPGQVVEPPVAPPLEFTREAER	A	2 Deamidated (NQ)	0.0010000001000000000000000000.0
1	1117.704.peg.3271 Phycobilisome rod linker polypeptide, phycocyanin-associated	1117.704.peg.3271 Phycobilisome rod linker polypeptide, phycocyanin-associated	9625	133775	467	331	130	111	84.9	5.24	10805	1	1	1	797.148	3184.56	4	3184.56	-0.0027	1	28	2	4.06	18	1.5	-	MSDGLNIFLEMARDLTQTQNKSPYAVSR	L
1	1117.704.peg.3271 Phycobilisome rod linker polypeptide, phycocyanin-associated	1117.704.peg.3271 Phycobilisome rod linker polypeptide, phycocyanin-associated	9625	133775	467	331	130	111	84.9	5.24	10825	1	1	1	1074.87	3221.6	3	3221.6	-0.0024	794	822	0	9.15	18	0.46	R	VGTTENLEGVIYAIYQQVLGNTHVMTSER	L
1	1117.704.peg.3271 Phycobilisome rod linker polypeptide, phycocyanin-associated	1117.704.peg.3271 Phycobilisome rod linker polypeptide, phycocyanin-associated	9625	133775	467	331	130	111	84.9	5.24	10826	1	1	1	806.408	3221.6	4	3221.6	-0.001	794	822	0	28.82	18	0.0051	R	VGTTENLEGVIYAIYQQVLGNTHVMTSER	L
1	1117.704.peg.3271 Phycobilisome rod linker polypeptide, phycocyanin-associated	1117.704.peg.3271 Phycobilisome rod linker polypeptide, phycocyanin-associated	9625	133775	467	331	130	111	84.9	5.24	10835	1	1	1	810.405	3237.59	4	3237.6	-0.0081	794	822	0	23.66	18	0.015	R	VGTTENLEGVIYAIYQQVLGNTHVMTSER	L	Oxidation (M)	0.00000000000000000000000020000.0
1	1117.704.peg.3271 Phycobilisome rod linker polypeptide, phycocyanin-associated	1117.704.peg.3271 Phycobilisome rod linker polypeptide, phycocyanin-associated	9625	133775	467	331	130	111	84.9	5.24	10836	1	1	1	1080.21	3237.6	3	3237.6	0.0014	794	822	0	54.67	18	1.20E-05	R	VGTTENLEGVIYAIYQQVLGNTHVMTSER	L	Oxidation (M)	0.00000000000000000000000020000.0
1	1117.704.peg.3271 Phycobilisome rod linker polypeptide, phycocyanin-associated	1117.704.peg.3271 Phycobilisome rod linker polypeptide, phycocyanin-associated	9625	133775	467	331	130	111	84.9	5.24	10837	1	1	1	1080.54	3238.59	3	3238.58	0.0083	794	822	0	53.48	18	1.70E-05	R	VGTTENLEGVIYAIYQQVLGNTHVMTSER	L	Deamidated (NQ); Oxidation (M)	0.00000000000000000000100020000.0
1	1117.704.peg.3271 Phycobilisome rod linker polypeptide, phycocyanin-associated	1117.704.peg.3271 Phycobilisome rod linker polypeptide, phycocyanin-associated	9625	133775	467	331	130	111	84.9	5.24	10838	1	1	1	810.655	3238.59	4	3238.58	0.0106	794	822	0	43.15	18	0.00018	R	VGTTENLEGVIYAIYQQVLGNTHVMTSER	L	Deamidated (NQ); Oxidation (M)	0.00000000000000000000100020000.0
1	1117.704.peg.3271 Phycobilisome rod linker polypeptide, phycocyanin-associated	1117.704.peg.3271 Phycobilisome rod linker polypeptide, phycocyanin-associated	9625	133775	467	331	130	111	84.9	5.24	10859	1	1	1	1085.91	3254.7	3	3254.7	0.0046	337	366	1	25.31	17	0.009	R	AVGALEAAQVTLRAPFTEEQFQGALYAIYK	Q
1	1117.704.peg.3271 Phycobilisome rod linker polypeptide, phycocyanin-associated	1117.704.peg.3271 Phycobilisome rod linker polypeptide, phycocyanin-associated	9625	133775	467	331	130	111	84.9	5.24	11025	1	1	1	1162.58	3484.71	3	3484.71	-0.0045	72	101	2	63.86	18	1.40E-06	R	ELTDNRALTLVKEFTAPSPYQQTETYGQER	I
1	1117.704.peg.3271 Phycobilisome rod linker polypeptide, phycocyanin-associated	1117.704.peg.3271 Phycobilisome rod linker polypeptide, phycocyanin-associated	9625	133775	467	331	130	111	84.9	5.24	11026	1	1	1	872.185	3484.71	4	3484.71	0.0001	72	101	2	20.36	18	0.032	R	ELTDNRALTLVKEFTAPSPYQQTETYGQER	I
1	1117.704.peg.3271 Phycobilisome rod linker polypeptide, phycocyanin-associated	1117.704.peg.3271 Phycobilisome rod linker polypeptide, phycocyanin-associated	9625	133775	467	331	130	111	84.9	5.24	11028	1	1	1	872.431	3485.7	4	3485.7	0	72	101	2	24.19	18	0.014	R	ELTDNRALTLVKEFTAPSPYQQTETYGQER	I	Deamidated (NQ)	0.000010000000000000000000000000.0
1	1117.704.peg.3271 Phycobilisome rod linker polypeptide, phycocyanin-associated	1117.704.peg.3271 Phycobilisome rod linker polypeptide, phycocyanin-associated	9625	133775	467	331	130	111	84.9	5.24	11029	1	1	1	1162.91	3485.71	3	3485.7	0.0153	72	101	2	47.08	19	8.30E-05	R	ELTDNRALTLVKEFTAPSPYQQTETYGQER	I	Deamidated (NQ)	0.000010000000000000000000000000.0
1	1117.704.peg.3271 Phycobilisome rod linker polypeptide, phycocyanin-associated	1117.704.peg.3271 Phycobilisome rod linker polypeptide, phycocyanin-associated	9625	133775	467	331	130	111	84.9	5.24	11030	1	1	1	1163.24	3486.7	3	3486.68	0.0227	72	101	2	9.78	19	0.42	R	ELTDNRALTLVKEFTAPSPYQQTETYGQER	I	2 Deamidated (NQ)	0.000010000000000000000100000000.0
1	1117.704.peg.3271 Phycobilisome rod linker polypeptide, phycocyanin-associated	1117.704.peg.3271 Phycobilisome rod linker polypeptide, phycocyanin-associated	9625	133775	467	331	130	111	84.9	5.24	11054	1	1	1	899.724	3594.87	4	3594.87	-0.0044	557	588	1	29.24	17	0.0032	R	VQANAVLETPQVTLRAPFTEEQFQGALYAIYK	Q
1	1117.704.peg.3271 Phycobilisome rod linker polypeptide, phycocyanin-associated	1117.704.peg.3271 Phycobilisome rod linker polypeptide, phycocyanin-associated	9625	133775	467	331	130	111	84.9	5.24	11056	1	1	1	1199.3	3594.87	3	3594.87	0.0022	557	588	1	17.82	17	0.042	R	VQANAVLETPQVTLRAPFTEEQFQGALYAIYK	Q
1	1117.704.peg.3271 Phycobilisome rod linker polypeptide, phycocyanin-associated	1117.704.peg.3271 Phycobilisome rod linker polypeptide, phycocyanin-associated	9625	133775	467	331	130	111	84.9	5.24	11057	1	1	1	1199.63	3595.86	3	3595.86	0.0069	557	588	1	22.68	17	0.015	R	VQANAVLETPQVTLRAPFTEEQFQGALYAIYK	Q	Deamidated (NQ)	0.00000000000000000000000100000000.0
1	1117.704.peg.3271 Phycobilisome rod linker polypeptide, phycocyanin-associated	1117.704.peg.3271 Phycobilisome rod linker polypeptide, phycocyanin-associated	9625	133775	467	331	130	111	84.9	5.24	11060	1	1	1	899.977	3595.88	4	3595.86	0.0212	557	588	1	14.82	17	0.089	R	VQANAVLETPQVTLRAPFTEEQFQGALYAIYK	Q	Deamidated (NQ)	0.00000000001000000000000000000000.0
1	1117.704.peg.3271 Phycobilisome rod linker polypeptide, phycocyanin-associated	1117.704.peg.3271 Phycobilisome rod linker polypeptide, phycocyanin-associated	9625	133775	467	331	130	111	84.9	5.24	11083	1	1	1	1226.62	3676.84	3	3676.83	0.0103	539	571	1	42.55	18	0.00021	R	SYTSPSPLEQTNTYGQERVQANAVLETPQVTLR	A
1	1117.704.peg.3271 Phycobilisome rod linker polypeptide, phycocyanin-associated	1117.704.peg.3271 Phycobilisome rod linker polypeptide, phycocyanin-associated	9625	133775	467	331	130	111	84.9	5.24	11084	1	1	1	920.22	3676.85	4	3676.83	0.0177	539	571	1	25.97	18	0.0095	R	SYTSPSPLEQTNTYGQERVQANAVLETPQVTLR	A
1	1117.704.peg.3271 Phycobilisome rod linker polypeptide, phycocyanin-associated	1117.704.peg.3271 Phycobilisome rod linker polypeptide, phycocyanin-associated	9625	133775	467	331	130	111	84.9	5.24	11085	1	1	1	920.463	3677.82	4	3677.82	0.0071	539	571	1	19.3	18	0.045	R	SYTSPSPLEQTNTYGQERVQANAVLETPQVTLR	A	Deamidated (NQ)	0.000000000000000000000100000000000.0
1	1117.704.peg.3271 Phycobilisome rod linker polypeptide, phycocyanin-associated	1117.704.peg.3271 Phycobilisome rod linker polypeptide, phycocyanin-associated	9625	133775	467	331	130	111	84.9	5.24	11086	1	1	1	1227.28	3678.81	3	3678.8	0.0118	539	571	1	43.2	19	0.00022	R	SYTSPSPLEQTNTYGQERVQANAVLETPQVTLR	A	2 Deamidated (NQ)	0.000000000000000100000100000000000.0
1	1117.704.peg.3271 Phycobilisome rod linker polypeptide, phycocyanin-associated	1117.704.peg.3271 Phycobilisome rod linker polypeptide, phycocyanin-associated	9625	133775	467	331	130	111	84.9	5.24	11087	1	1	1	1227.28	3678.82	3	3678.8	0.0217	539	571	1	9.19	19	0.52	R	SYTSPSPLEQTNTYGQERVQANAVLETPQVTLR	A	2 Deamidated (NQ)	0.000000000000000000010100000000000.0
1	1117.704.peg.3271 Phycobilisome rod linker polypeptide, phycocyanin-associated	1117.704.peg.3271 Phycobilisome rod linker polypeptide, phycocyanin-associated	9625	133775	467	331	130	111	84.9	5.24	11088	1	1	1	920.717	3678.84	4	3678.8	0.0367	539	571	1	35.37	19	0.0012	R	SYTSPSPLEQTNTYGQERVQANAVLETPQVTLR	A	2 Deamidated (NQ)	0.000000000000000000010100000000000.0
1	1117.704.peg.3271 Phycobilisome rod linker polypeptide, phycocyanin-associated	1117.704.peg.3271 Phycobilisome rod linker polypeptide, phycocyanin-associated	9625	133775	467	331	130	111	84.9	5.24	11116	1	1	1	1275.34	3822.99	3	3823	-0.0101	979	1014	0	60.56	17	2.20E-06	R	LLNALTQPSSLGQSPTFGQEQIQATAVLEESPVTLR	A
1	1117.704.peg.3271 Phycobilisome rod linker polypeptide, phycocyanin-associated	1117.704.peg.3271 Phycobilisome rod linker polypeptide, phycocyanin-associated	9625	133775	467	331	130	111	84.9	5.24	11117	1	1	1	956.756	3823	4	3823	-0.004	979	1014	0	12.81	16	0.13	R	LLNALTQPSSLGQSPTFGQEQIQATAVLEESPVTLR	A
1	1117.704.peg.3271 Phycobilisome rod linker polypeptide, phycocyanin-associated	1117.704.peg.3271 Phycobilisome rod linker polypeptide, phycocyanin-associated	9625	133775	467	331	130	111	84.9	5.24	11118	1	1	1	1275.34	3823	3	3823	0.0024	979	1014	0	99.55	16	2.40E-10	R	LLNALTQPSSLGQSPTFGQEQIQATAVLEESPVTLR	A
1	1117.704.peg.3271 Phycobilisome rod linker polypeptide, phycocyanin-associated	1117.704.peg.3271 Phycobilisome rod linker polypeptide, phycocyanin-associated	9625	133775	467	331	130	111	84.9	5.24	11119	1	1	1	1275.34	3823	3	3823	0.0031	979	1014	0	36.94	16	0.00043	R	LLNALTQPSSLGQSPTFGQEQIQATAVLEESPVTLR	A
1	1117.704.peg.3271 Phycobilisome rod linker polypeptide, phycocyanin-associated	1117.704.peg.3271 Phycobilisome rod linker polypeptide, phycocyanin-associated	9625	133775	467	331	130	111	84.9	5.24	11120	1	1	1	956.758	3823	4	3823	0.0033	979	1014	0	63.81	16	8.90E-07	R	LLNALTQPSSLGQSPTFGQEQIQATAVLEESPVTLR	A
1	1117.704.peg.3271 Phycobilisome rod linker polypeptide, phycocyanin-associated	1117.704.peg.3271 Phycobilisome rod linker polypeptide, phycocyanin-associated	9625	133775	467	331	130	111	84.9	5.24	11121	1	1	1	1275.35	3823.03	3	3823	0.028	979	1014	0	24	15	0.0074	R	LLNALTQPSSLGQSPTFGQEQIQATAVLEESPVTLR	A
1	1117.704.peg.3271 Phycobilisome rod linker polypeptide, phycocyanin-associated	1117.704.peg.3271 Phycobilisome rod linker polypeptide, phycocyanin-associated	9625	133775	467	331	130	111	84.9	5.24	11122	1	1	1	1275.67	3823.99	3	3823.98	0.0097	979	1014	0	97.59	16	4.20E-10	R	LLNALTQPSSLGQSPTFGQEQIQATAVLEESPVTLR	A	Deamidated (NQ)	0.000000000000000000000010000000000000.0
1	1117.704.peg.3271 Phycobilisome rod linker polypeptide, phycocyanin-associated	1117.704.peg.3271 Phycobilisome rod linker polypeptide, phycocyanin-associated	9625	133775	467	331	130	111	84.9	5.24	11123	1	1	1	957.006	3823.99	4	3823.98	0.0098	979	1014	0	53.12	16	1.20E-05	R	LLNALTQPSSLGQSPTFGQEQIQATAVLEESPVTLR	A	Deamidated (NQ)	0.000000000000000000000010000000000000.0
1	1117.704.peg.3271 Phycobilisome rod linker polypeptide, phycocyanin-associated	1117.704.peg.3271 Phycobilisome rod linker polypeptide, phycocyanin-associated	9625	133775	467	331	130	111	84.9	5.24	11124	1	1	1	957.008	3824	4	3823.98	0.0183	979	1014	0	29.17	16	0.0027	R	LLNALTQPSSLGQSPTFGQEQIQATAVLEESPVTLR	A	Deamidated (NQ)	0.000000000000000000000010000000000000.0
1	1117.704.peg.3271 Phycobilisome rod linker polypeptide, phycocyanin-associated	1117.704.peg.3271 Phycobilisome rod linker polypeptide, phycocyanin-associated	9625	133775	467	331	130	111	84.9	5.24	11127	1	1	1	1276.01	3825	3	3824.97	0.0291	979	1014	0	5.09	16	0.77	R	LLNALTQPSSLGQSPTFGQEQIQATAVLEESPVTLR	A	2 Deamidated (NQ)	0.000000000000000000001010000000000000.0
1	1117.704.peg.3271 Phycobilisome rod linker polypeptide, phycocyanin-associated	1117.704.peg.3271 Phycobilisome rod linker polypeptide, phycocyanin-associated	9625	133775	467	331	130	111	84.9	5.24	11128	1	1	1	1276.01	3825	3	3824.97	0.032	979	1014	0	86.97	16	4.90E-09	R	LLNALTQPSSLGQSPTFGQEQIQATAVLEESPVTLR	A	2 Deamidated (NQ)	0.000000000000000000001010000000000000.0
1	1117.704.peg.3271 Phycobilisome rod linker polypeptide, phycocyanin-associated	1117.704.peg.3271 Phycobilisome rod linker polypeptide, phycocyanin-associated	9625	133775	467	331	130	111	84.9	5.24	11199	1	1	1	977.702	3906.78	4	3906.78	0.0032	745	778	1	5.32	14	0.44	R	STMDQDPEYRIGNLISSYTRPSPYGQPQGYGQER	I	Deamidated (NQ); Oxidation (M)	0.0020000000000000000000000100000000.0
1	1117.704.peg.3271 Phycobilisome rod linker polypeptide, phycocyanin-associated	1117.704.peg.3271 Phycobilisome rod linker polypeptide, phycocyanin-associated	9625	133775	467	331	130	111	84.9	5.24	11235	1	1	1	1047.97	4187.86	4	4187.85	0.0054	700	737	2	12.09	13	0.068	R	GFTSQPGQSTEAFNRMVTLYDGYATSDSEWDRGGQSAR	L	Oxidation (M)	0.00000000000000020000000000000000000000.0
1	1117.704.peg.3271 Phycobilisome rod linker polypeptide, phycocyanin-associated	1117.704.peg.3271 Phycobilisome rod linker polypeptide, phycocyanin-associated	9625	133775	467	331	130	111	84.9	5.24	11240	1	1	1	1405.64	4213.9	3	4213.89	0.0044	1107	1142	0	91.18	13	8.40E-10	R	HVALYTSQGYEAEIDSYLDSEEYQENFGEDTVPFLR	G
1	1117.704.peg.3271 Phycobilisome rod linker polypeptide, phycocyanin-associated	1117.704.peg.3271 Phycobilisome rod linker polypeptide, phycocyanin-associated	9625	133775	467	331	130	111	84.9	5.24	11241	1	1	1	1054.48	4213.9	4	4213.89	0.0088	1107	1142	0	87.74	13	2.00E-09	R	HVALYTSQGYEAEIDSYLDSEEYQENFGEDTVPFLR	G
1	1117.704.peg.3271 Phycobilisome rod linker polypeptide, phycocyanin-associated	1117.704.peg.3271 Phycobilisome rod linker polypeptide, phycocyanin-associated	9625	133775	467	331	130	111	84.9	5.24	11242	1	1	1	1405.97	4214.89	3	4214.88	0.0187	1107	1142	0	57.07	13	2.00E-06	R	HVALYTSQGYEAEIDSYLDSEEYQENFGEDTVPFLR	G	Deamidated (NQ)	0.000000000000000000000001000000000000.0
1	1117.704.peg.3271 Phycobilisome rod linker polypeptide, phycocyanin-associated	1117.704.peg.3271 Phycobilisome rod linker polypeptide, phycocyanin-associated	9625	133775	467	331	130	111	84.9	5.24	11287	1	1	1	1074.47	4293.86	4	4293.86	-0.0061	664	699	0	85.97	13	2.50E-09	R	HVALYTSQGYEAEIDSYLDSEEYQECFGEDTVPFFR	G	Carbamidomethyl (C)	0.000000000000000000000000030000000000.0
1	1117.704.peg.3271 Phycobilisome rod linker polypeptide, phycocyanin-associated	1117.704.peg.3271 Phycobilisome rod linker polypeptide, phycocyanin-associated	9625	133775	467	331	130	111	84.9	5.24	11288	1	1	1	1432.29	4293.86	3	4293.86	-0.0054	664	699	0	29.29	13	0.0012	R	HVALYTSQGYEAEIDSYLDSEEYQECFGEDTVPFFR	G	Carbamidomethyl (C)	0.000000000000000000000000030000000000.0
1	1117.704.peg.3271 Phycobilisome rod linker polypeptide, phycocyanin-associated	1117.704.peg.3271 Phycobilisome rod linker polypeptide, phycocyanin-associated	9625	133775	467	331	130	111	84.9	5.24	11289	1	1	1	1074.72	4294.85	4	4294.85	-0.0018	664	699	0	5.07	13	0.31	R	HVALYTSQGYEAEIDSYLDSEEYQECFGEDTVPFFR	G	Deamidated (NQ); Carbamidomethyl (C)	0.000000000000000000000001030000000000.0
1	1117.704.peg.3271 Phycobilisome rod linker polypeptide, phycocyanin-associated	1117.704.peg.3271 Phycobilisome rod linker polypeptide, phycocyanin-associated	9625	133775	467	331	130	111	84.9	5.24	11293	1	1	1	1432.96	4295.86	3	4295.83	0.0287	664	699	0	6.39	13	0.23	R	HVALYTSQGYEAEIDSYLDSEEYQECFGEDTVPFFR	G	2 Deamidated (NQ); Carbamidomethyl (C)	0.000000010000000000000001030000000000.0
1	1117.704.peg.3271 Phycobilisome rod linker polypeptide, phycocyanin-associated	1117.704.peg.3271 Phycobilisome rod linker polypeptide, phycocyanin-associated	9625	133775	467	331	130	111	84.9	5.24	11312	1	1	1	1441.66	4321.96	3	4321.93	0.0221	1143	1182	1	5.15	13	0.34	R	GFTSQPGQSTEAFNRMVTLYDGYAASDGQTPRPTDSLNEP	-	Deamidated (NQ); Oxidation (M)	0.0000000000000102000000000000000000000000.0
1	1117.704.peg.3271 Phycobilisome rod linker polypeptide, phycocyanin-associated	1117.704.peg.3271 Phycobilisome rod linker polypeptide, phycocyanin-associated	9625	133775	467	331	130	111	84.9	5.24	11341	1	1	1	1122.3	4485.16	4	4485.16	0.0055	572	610	1	12.64	17	0.14	R	APFTEEQFQGALYAIYKQVFGNTYVMESERPATAESQLR	D	Oxidation (M)	0.000000000000000000000000020000000000000.0
1	1117.704.peg.3271 Phycobilisome rod linker polypeptide, phycocyanin-associated	1117.704.peg.3271 Phycobilisome rod linker polypeptide, phycocyanin-associated	9625	133775	467	331	130	111	84.9	5.24	11342	1	1	1	1122.8	4487.17	4	4487.16	0.0026	350	388	1	12.41	17	0.18	R	APFTEEQFQGALYAIYKQVFGNTYVMESERPTTAESQLK	D	Oxidation (M)	0.000000000000000000000000020000000000000.0		emPAI	1069.9
2	1117.704.peg.3865 Phycobilisome core-membrane linker polypeptide	1117.704.peg.3865 Phycobilisome core-membrane linker polypeptide	1641	127719	75	64	62	57	57.9	9.03	26	1	1	1	362.205	722.396	2	722.396	0.0001	214	220	0	38.1	13	0.00015	R	AATGYLK	S
2	1117.704.peg.3865 Phycobilisome core-membrane linker polypeptide	1117.704.peg.3865 Phycobilisome core-membrane linker polypeptide	1641	127719	75	64	62	57	57.9	9.03	65	3	0	1	374.185	746.356	2	746.356	-0.0001	524	529	0	15.15	14	0.043	K	LTQDNR	R	Deamidated (NQ)	0.001000.0
2	1117.704.peg.3865 Phycobilisome core-membrane linker polypeptide	1117.704.peg.3865 Phycobilisome core-membrane linker polypeptide	1641	127719	75	64	62	57	57.9	9.03	194	1	1	1	401.737	801.459	2	801.46	-0.0002	813	819	0	52.05	16	1.30E-05	K	NVELSLK	H
2	1117.704.peg.3865 Phycobilisome core-membrane linker polypeptide	1117.704.peg.3865 Phycobilisome core-membrane linker polypeptide	1641	127719	75	64	62	57	57.9	9.03	234	1	1	1	408.265	814.515	2	814.516	-0.0009	1040	1046	0	47.98	13	1.60E-05	K	VIELLTK	H
2	1117.704.peg.3865 Phycobilisome core-membrane linker polypeptide	1117.704.peg.3865 Phycobilisome core-membrane linker polypeptide	1641	127719	75	64	62	57	57.9	9.03	243	1	1	1	410.252	818.49	2	818.49	-0.0006	351	357	0	53.38	13	4.60E-06	R	VLELAFK	H
2	1117.704.peg.3865 Phycobilisome core-membrane linker polypeptide	1117.704.peg.3865 Phycobilisome core-membrane linker polypeptide	1641	127719	75	64	62	57	57.9	9.03	348	1	1	1	426.217	850.419	2	850.418	0.0002	1000	1006	0	51.63	13	7.90E-06	R	LSYPESR	L
2	1117.704.peg.3865 Phycobilisome core-membrane linker polypeptide	1117.704.peg.3865 Phycobilisome core-membrane linker polypeptide	1641	127719	75	64	62	57	57.9	9.03	590	1	1	1	460.232	918.449	2	918.449	0.0001	637	643	0	50.7	14	1.30E-05	R	YYDLAFK	K
2	1117.704.peg.3865 Phycobilisome core-membrane linker polypeptide	1117.704.peg.3865 Phycobilisome core-membrane linker polypeptide	1641	127719	75	64	62	57	57.9	9.03	768	1	1	1	482.748	963.481	2	963.481	0	164	170	0	20.76	16	0.017	R	DLDWFLR	Y
2	1117.704.peg.3865 Phycobilisome core-membrane linker polypeptide	1117.704.peg.3865 Phycobilisome core-membrane linker polypeptide	1641	127719	75	64	62	57	57.9	9.03	769	1	1	1	482.759	963.503	2	963.503	0	746	753	0	50.64	13	1.10E-05	R	TEFDALIR	A
2	1117.704.peg.3865 Phycobilisome core-membrane linker polypeptide	1117.704.peg.3865 Phycobilisome core-membrane linker polypeptide	1641	127719	75	64	62	57	57.9	9.03	873	1	1	1	494.247	986.479	2	986.478	0.001	496	504	0	60.01	13	1.00E-06	R	SGNPITNER	G
2	1117.704.peg.3865 Phycobilisome core-membrane linker polypeptide	1117.704.peg.3865 Phycobilisome core-membrane linker polypeptide	1641	127719	75	64	62	57	57.9	9.03	1033	1	1	1	510.79	1019.56	2	1019.57	-0.0005	515	523	0	33.66	13	0.00043	K	TSLSPQIFK	L
2	1117.704.peg.3865 Phycobilisome core-membrane linker polypeptide	1117.704.peg.3865 Phycobilisome core-membrane linker polypeptide	1641	127719	75	64	62	57	57.9	9.03	1126	1	1	1	520.27	1038.53	2	1038.52	0.0005	559	567	0	47.52	15	2.90E-05	R	AAYQQVFGR	Q
2	1117.704.peg.3865 Phycobilisome core-membrane linker polypeptide	1117.704.peg.3865 Phycobilisome core-membrane linker polypeptide	1641	127719	75	64	62	57	57.9	9.03	1174	1	1	1	526.275	1050.53	2	1050.53	0.0002	595	603	0	45.47	14	4.00E-05	R	DLATSEIFR	K
2	1117.704.peg.3865 Phycobilisome core-membrane linker polypeptide	1117.704.peg.3865 Phycobilisome core-membrane linker polypeptide	1641	127719	75	64	62	57	57.9	9.03	1319	2	0	1	539.817	1077.62	2	1077.62	0.0017	331	339	1	0.92	13	0.81	R	LLGKSELYR	K
2	1117.704.peg.3865 Phycobilisome core-membrane linker polypeptide	1117.704.peg.3865 Phycobilisome core-membrane linker polypeptide	1641	127719	75	64	62	57	57.9	9.03	1421	1	1	1	547.778	1093.54	2	1093.54	0.0001	1020	1028	0	52.72	15	8.60E-06	R	QLAESDLYR	K
2	1117.704.peg.3865 Phycobilisome core-membrane linker polypeptide	1117.704.peg.3865 Phycobilisome core-membrane linker polypeptide	1641	127719	75	64	62	57	57.9	9.03	1479	1	1	1	552.314	1102.61	2	1102.61	0.0005	673	682	0	44.03	14	5.90E-05	R	YVTPAGLNLR	K
2	1117.704.peg.3865 Phycobilisome core-membrane linker polypeptide	1117.704.peg.3865 Phycobilisome core-membrane linker polypeptide	1641	127719	75	64	62	57	57.9	9.03	1786	1	1	1	578.292	1154.57	2	1154.57	0.0008	1052	1061	0	60.83	13	9.90E-07	R	APQDQAEIQR	Y
2	1117.704.peg.3865 Phycobilisome core-membrane linker polypeptide	1117.704.peg.3865 Phycobilisome core-membrane linker polypeptide	1641	127719	75	64	62	57	57.9	9.03	1818	1	1	1	387.219	1158.64	3	1158.64	-0.0003	825	834	2	27.67	16	0.0042	R	ATKDQAELRK	Y
2	1117.704.peg.3865 Phycobilisome core-membrane linker polypeptide	1117.704.peg.3865 Phycobilisome core-membrane linker polypeptide	1641	127719	75	64	62	57	57.9	9.03	1952	1	1	1	393.884	1178.63	3	1178.63	-0.0005	595	604	1	49.31	15	2.10E-05	R	DLATSEIFRK	L
2	1117.704.peg.3865 Phycobilisome core-membrane linker polypeptide	1117.704.peg.3865 Phycobilisome core-membrane linker polypeptide	1641	127719	75	64	62	57	57.9	9.03	1953	1	1	1	590.322	1178.63	2	1178.63	0.0002	595	604	1	49.39	15	2.10E-05	R	DLATSEIFRK	L
2	1117.704.peg.3865 Phycobilisome core-membrane linker polypeptide	1117.704.peg.3865 Phycobilisome core-membrane linker polypeptide	1641	127719	75	64	62	57	57.9	9.03	2230	1	1	1	408.219	1221.64	3	1221.64	0.0014	1020	1029	1	23.2	16	0.0096	R	QLAESDLYRK	Q
2	1117.704.peg.3865 Phycobilisome core-membrane linker polypeptide	1117.704.peg.3865 Phycobilisome core-membrane linker polypeptide	1641	127719	75	64	62	57	57.9	9.03	2288	1	1	1	411.244	1230.71	3	1230.71	0.0005	673	683	1	39.2	13	0.00013	R	YVTPAGLNLRK	L
2	1117.704.peg.3865 Phycobilisome core-membrane linker polypeptide	1117.704.peg.3865 Phycobilisome core-membrane linker polypeptide	1641	127719	75	64	62	57	57.9	9.03	2318	1	1	1	618.797	1235.58	2	1235.58	0.0008	948	959	0	67.99	14	2.30E-07	R	GAEGDPYTIGTR	R
2	1117.704.peg.3865 Phycobilisome core-membrane linker polypeptide	1117.704.peg.3865 Phycobilisome core-membrane linker polypeptide	1641	127719	75	64	62	57	57.9	9.03	2437	1	1	1	627.313	1252.61	2	1252.61	-0.001	803	812	0	35	15	0.00055	K	QFFEPYPPTK	N
2	1117.704.peg.3865 Phycobilisome core-membrane linker polypeptide	1117.704.peg.3865 Phycobilisome core-membrane linker polypeptide	1641	127719	75	64	62	57	57.9	9.03	2681	1	1	1	642.822	1283.63	2	1283.63	-0.001	341	350	0	50.43	14	1.20E-05	K	QFFEPFINSR	V
2	1117.704.peg.3865 Phycobilisome core-membrane linker polypeptide	1117.704.peg.3865 Phycobilisome core-membrane linker polypeptide	1641	127719	75	64	62	57	57.9	9.03	2731	1	1	0	431.238	1290.69	3	1290.69	-0.001	320	330	1	6.27	15	0.39	K	NGEISVKEFIR	L
2	1117.704.peg.3865 Phycobilisome core-membrane linker polypeptide	1117.704.peg.3865 Phycobilisome core-membrane linker polypeptide	1641	127719	75	64	62	57	57.9	9.03	2736	1	1	0	431.566	1291.68	3	1291.68	-0.0003	320	330	1	27.06	16	0.0039	K	NGEISVKEFIR	L	Deamidated (NQ)	0.10000000000.0
2	1117.704.peg.3865 Phycobilisome core-membrane linker polypeptide	1117.704.peg.3865 Phycobilisome core-membrane linker polypeptide	1641	127719	75	64	62	57	57.9	9.03	2748	1	1	1	647.345	1292.68	2	1292.68	-0.0006	398	408	0	64.23	16	8.30E-07	R	IFGEDTVPFIR	D
2	1117.704.peg.3865 Phycobilisome core-membrane linker polypeptide	1117.704.peg.3865 Phycobilisome core-membrane linker polypeptide	1641	127719	75	64	62	57	57.9	9.03	2760	1	1	1	432.246	1293.71	3	1293.72	-0.0003	705	716	1	19.31	13	0.012	K	GTAPDRALPQIR	S
2	1117.704.peg.3865 Phycobilisome core-membrane linker polypeptide	1117.704.peg.3865 Phycobilisome core-membrane linker polypeptide	1641	127719	75	64	62	57	57.9	9.03	2947	1	1	1	440.907	1319.7	3	1319.7	0.0004	161	170	1	33.73	14	0.00066	K	SLRDLDWFLR	Y
2	1117.704.peg.3865 Phycobilisome core-membrane linker polypeptide	1117.704.peg.3865 Phycobilisome core-membrane linker polypeptide	1641	127719	75	64	62	57	57.9	9.03	3226	1	1	1	456.891	1367.65	3	1367.65	0.0009	1009	1019	1	20.9	14	0.011	K	NGEISMREFIR	Q	Deamidated (NQ); Oxidation (M)	0.10000200000.0
2	1117.704.peg.3865 Phycobilisome core-membrane linker polypeptide	1117.704.peg.3865 Phycobilisome core-membrane linker polypeptide	1641	127719	75	64	62	57	57.9	9.03	3323	1	1	1	461.243	1380.71	3	1380.71	-0.0003	802	812	1	26.75	15	0.0041	R	KQFFEPYPPTK	N
2	1117.704.peg.3865 Phycobilisome core-membrane linker polypeptide	1117.704.peg.3865 Phycobilisome core-membrane linker polypeptide	1641	127719	75	64	62	57	57.9	9.03	3372	1	1	1	464.9	1391.68	3	1391.68	-0.0002	948	960	1	26.99	15	0.0038	R	GAEGDPYTIGTRR	S
2	1117.704.peg.3865 Phycobilisome core-membrane linker polypeptide	1117.704.peg.3865 Phycobilisome core-membrane linker polypeptide	1641	127719	75	64	62	57	57.9	9.03	3533	1	1	1	471.582	1411.73	3	1411.72	0.0006	340	350	1	26.19	15	0.0038	R	KQFFEPFINSR	V
2	1117.704.peg.3865 Phycobilisome core-membrane linker polypeptide	1117.704.peg.3865 Phycobilisome core-membrane linker polypeptide	1641	127719	75	64	62	57	57.9	9.03	3547	1	1	1	472.238	1413.69	3	1413.69	-0.0023	1029	1039	1	17.2	15	0.03	R	KQFYEPYPNTK	V
2	1117.704.peg.3865 Phycobilisome core-membrane linker polypeptide	1117.704.peg.3865 Phycobilisome core-membrane linker polypeptide	1641	127719	75	64	62	57	57.9	9.03	3645	1	1	1	477.281	1428.82	3	1428.82	-0.0022	351	362	1	19.82	13	0.012	R	VLELAFKHFLGR	A
2	1117.704.peg.3865 Phycobilisome core-membrane linker polypeptide	1117.704.peg.3865 Phycobilisome core-membrane linker polypeptide	1641	127719	75	64	62	57	57.9	9.03	4001	1	1	1	740.412	1478.81	2	1478.81	0.0008	732	745	0	85.79	14	4.10E-09	K	IFSTVGIQTSLASR	T
2	1117.704.peg.3865 Phycobilisome core-membrane linker polypeptide	1117.704.peg.3865 Phycobilisome core-membrane linker polypeptide	1641	127719	75	64	62	57	57.9	9.03	4193	1	1	1	756.889	1511.76	2	1511.76	0.0004	789	801	0	65.91	15	4.20E-07	K	EFIQALASSDLYR	K
2	1117.704.peg.3865 Phycobilisome core-membrane linker polypeptide	1117.704.peg.3865 Phycobilisome core-membrane linker polypeptide	1641	127719	75	64	62	57	57.9	9.03	4219	1	1	1	380.717	1518.84	4	1518.84	-0.0008	318	330	2	41.03	15	0.00014	K	VKNGEISVKEFIR	L	Deamidated (NQ)	0.0010000000000.0
2	1117.704.peg.3865 Phycobilisome core-membrane linker polypeptide	1117.704.peg.3865 Phycobilisome core-membrane linker polypeptide	1641	127719	75	64	62	57	57.9	9.03	4220	1	1	1	507.288	1518.84	3	1518.84	0.0011	318	330	2	7.19	15	0.36	K	VKNGEISVKEFIR	L	Deamidated (NQ)	0.0010000000000.0
2	1117.704.peg.3865 Phycobilisome core-membrane linker polypeptide	1117.704.peg.3865 Phycobilisome core-membrane linker polypeptide	1641	127719	75	64	62	57	57.9	9.03	4344	1	1	1	516.927	1547.76	3	1547.76	0.0007	604	614	1	33.14	16	0.0011	R	KLYWQNFYVCK	S	Carbamidomethyl (C)	0.00000000030.0
2	1117.704.peg.3865 Phycobilisome core-membrane linker polypeptide	1117.704.peg.3865 Phycobilisome core-membrane linker polypeptide	1641	127719	75	64	62	57	57.9	9.03	4358	1	1	1	776.381	1550.75	2	1550.75	0.0001	988	999	1	16.59	16	0.045	R	QVFERDVPDYQR	L
2	1117.704.peg.3865 Phycobilisome core-membrane linker polypeptide	1117.704.peg.3865 Phycobilisome core-membrane linker polypeptide	1641	127719	75	64	62	57	57.9	9.03	4359	1	1	1	517.923	1550.75	3	1550.75	0.0005	988	999	1	31.61	15	0.0013	R	QVFERDVPDYQR	L
2	1117.704.peg.3865 Phycobilisome core-membrane linker polypeptide	1117.704.peg.3865 Phycobilisome core-membrane linker polypeptide	1641	127719	75	64	62	57	57.9	9.03	4460	1	1	1	787.408	1572.8	2	1572.8	-0.0017	686	700	0	41.61	16	0.00017	R	AGTVPTLPSFEETPK	F
2	1117.704.peg.3865 Phycobilisome core-membrane linker polypeptide	1117.704.peg.3865 Phycobilisome core-membrane linker polypeptide	1641	127719	75	64	62	57	57.9	9.03	4492	1	1	1	528.279	1581.81	3	1581.82	-0.0006	591	603	1	26.57	15	0.0041	K	EFVRDLATSEIFR	K
2	1117.704.peg.3865 Phycobilisome core-membrane linker polypeptide	1117.704.peg.3865 Phycobilisome core-membrane linker polypeptide	1641	127719	75	64	62	57	57.9	9.03	4585	1	1	1	536.643	1606.91	3	1606.9	0.0015	731	745	1	49.17	13	1.20E-05	R	KIFSTVGIQTSLASR	T
2	1117.704.peg.3865 Phycobilisome core-membrane linker polypeptide	1117.704.peg.3865 Phycobilisome core-membrane linker polypeptide	1641	127719	75	64	62	57	57.9	9.03	4586	1	1	1	804.46	1606.91	2	1606.9	0.0019	731	745	1	36.82	13	0.00021	R	KIFSTVGIQTSLASR	T
2	1117.704.peg.3865 Phycobilisome core-membrane linker polypeptide	1117.704.peg.3865 Phycobilisome core-membrane linker polypeptide	1641	127719	75	64	62	57	57.9	9.03	4591	1	1	1	403.215	1608.83	4	1608.83	-0.0002	1007	1019	2	17.62	16	0.035	R	LKNGEISMREFIR	Q	Deamidated (NQ); Oxidation (M)	0.0010000200000.0
2	1117.704.peg.3865 Phycobilisome core-membrane linker polypeptide	1117.704.peg.3865 Phycobilisome core-membrane linker polypeptide	1641	127719	75	64	62	57	57.9	9.03	4924	1	1	1	836.923	1671.83	2	1671.84	-0.0036	303	317	0	80.59	16	2.10E-08	R	DILAYGQSISYLDSK	V
2	1117.704.peg.3865 Phycobilisome core-membrane linker polypeptide	1117.704.peg.3865 Phycobilisome core-membrane linker polypeptide	1641	127719	75	64	62	57	57.9	9.03	5291	1	1	1	433.983	1731.9	4	1731.9	0.0009	945	960	2	15.22	17	0.087	K	ALRGAEGDPYTIGTRR	S
2	1117.704.peg.3865 Phycobilisome core-membrane linker polypeptide	1117.704.peg.3865 Phycobilisome core-membrane linker polypeptide	1641	127719	75	64	62	57	57.9	9.03	5712	1	1	1	913.947	1825.88	2	1825.88	0.0019	75	91	0	28.6	16	0.003	R	IFTGGSPMAFSVQQANR	Q	Oxidation (M)	0.00000002000000000.0
2	1117.704.peg.3865 Phycobilisome core-membrane linker polypeptide	1117.704.peg.3865 Phycobilisome core-membrane linker polypeptide	1641	127719	75	64	62	57	57.9	9.03	6045	1	1	1	639.674	1916	3	1916	0.0006	505	523	1	38.58	17	0.00042	R	GNPAGGISDKTSLSPQIFK	L
2	1117.704.peg.3865 Phycobilisome core-membrane linker polypeptide	1117.704.peg.3865 Phycobilisome core-membrane linker polypeptide	1641	127719	75	64	62	57	57.9	9.03	6222	1	1	1	657.333	1968.98	3	1968.98	-0.0024	221	237	1	72.22	16	1.50E-07	K	SNDDKELVGSYFDVIIR	S
2	1117.704.peg.3865 Phycobilisome core-membrane linker polypeptide	1117.704.peg.3865 Phycobilisome core-membrane linker polypeptide	1641	127719	75	64	62	57	57.9	9.03	6594	1	1	1	681.73	2042.17	3	2042.17	0	259	278	0	50.34	13	9.20E-06	R	AGLVLPAIYALAGQSRPAFK	M
2	1117.704.peg.3865 Phycobilisome core-membrane linker polypeptide	1117.704.peg.3865 Phycobilisome core-membrane linker polypeptide	1641	127719	75	64	62	57	57.9	9.03	6595	1	1	1	1022.09	2042.17	2	2042.17	0.0072	259	278	0	14.64	13	0.034	R	AGLVLPAIYALAGQSRPAFK	M
2	1117.704.peg.3865 Phycobilisome core-membrane linker polypeptide	1117.704.peg.3865 Phycobilisome core-membrane linker polypeptide	1641	127719	75	64	62	57	57.9	9.03	6597	1	1	1	682.058	2043.15	3	2043.15	-0.0002	259	278	0	0.38	13	0.92	R	AGLVLPAIYALAGQSRPAFK	M	Deamidated (NQ)	0.00000000000001000000.0
2	1117.704.peg.3865 Phycobilisome core-membrane linker polypeptide	1117.704.peg.3865 Phycobilisome core-membrane linker polypeptide	1641	127719	75	64	62	57	57.9	9.03	6654	1	1	1	685.711	2054.11	3	2054.11	-0.0021	538	558	0	17.72	16	0.038	K	GSLITNAGAGSVEVNVQAVIR	A
2	1117.704.peg.3865 Phycobilisome core-membrane linker polypeptide	1117.704.peg.3865 Phycobilisome core-membrane linker polypeptide	1641	127719	75	64	62	57	57.9	9.03	6659	1	1	1	686.045	2055.11	3	2055.1	0.0171	538	558	0	32.59	16	0.0013	K	GSLITNAGAGSVEVNVQAVIR	A	Deamidated (NQ)	0.000001000000000000000.0
2	1117.704.peg.3865 Phycobilisome core-membrane linker polypeptide	1117.704.peg.3865 Phycobilisome core-membrane linker polypeptide	1641	127719	75	64	62	57	57.9	9.03	6855	1	1	1	697.705	2090.09	3	2090.09	-0.0008	686	704	1	52.12	17	1.70E-05	R	AGTVPTLPSFEETPKFIEK	G
2	1117.704.peg.3865 Phycobilisome core-membrane linker polypeptide	1117.704.peg.3865 Phycobilisome core-membrane linker polypeptide	1641	127719	75	64	62	57	57.9	9.03	7224	1	1	1	543.231	2168.9	4	2168.9	-0.0037	34	52	0	1.2	13	0.76	R	YFNPGELSSMAGFFNDAQR	R	3 Deamidated (NQ); Oxidation (M)	0.0010000002000010010.0
2	1117.704.peg.3865 Phycobilisome core-membrane linker polypeptide	1117.704.peg.3865 Phycobilisome core-membrane linker polypeptide	1641	127719	75	64	62	57	57.9	9.03	7449	1	1	1	743.036	2226.09	3	2226.09	-0.0005	238	258	1	26.48	16	0.0053	R	SLNADKSDTPADVVRPSSPDR	A
2	1117.704.peg.3865 Phycobilisome core-membrane linker polypeptide	1117.704.peg.3865 Phycobilisome core-membrane linker polypeptide	1641	127719	75	64	62	57	57.9	9.03	7450	1	1	1	557.529	2226.09	4	2226.09	0.0004	238	258	1	37.7	16	0.00041	R	SLNADKSDTPADVVRPSSPDR	A
2	1117.704.peg.3865 Phycobilisome core-membrane linker polypeptide	1117.704.peg.3865 Phycobilisome core-membrane linker polypeptide	1641	127719	75	64	62	57	57.9	9.03	7817	1	1	1	778.065	2331.17	3	2331.17	-0.0012	298	317	1	52.6	18	1.90E-05	R	QVFERDILAYGQSISYLDSK	V
2	1117.704.peg.3865 Phycobilisome core-membrane linker polypeptide	1117.704.peg.3865 Phycobilisome core-membrane linker polypeptide	1641	127719	75	64	62	57	57.9	9.03	7818	1	1	1	778.067	2331.18	3	2331.17	0.006	298	317	1	40.63	18	0.00029	R	QVFERDILAYGQSISYLDSK	V
2	1117.704.peg.3865 Phycobilisome core-membrane linker polypeptide	1117.704.peg.3865 Phycobilisome core-membrane linker polypeptide	1641	127719	75	64	62	57	57.9	9.03	8050	1	1	1	803.421	2407.24	3	2407.24	-0.0003	871	891	0	14.99	17	0.09	R	YPTLPAANFPNTEILYNQLTK	Q
2	1117.704.peg.3865 Phycobilisome core-membrane linker polypeptide	1117.704.peg.3865 Phycobilisome core-membrane linker polypeptide	1641	127719	75	64	62	57	57.9	9.03	8051	1	1	1	803.422	2407.24	3	2407.24	0.0005	871	891	0	1.55	17	2	R	YPTLPAANFPNTEILYNQLTK	Q
2	1117.704.peg.3865 Phycobilisome core-membrane linker polypeptide	1117.704.peg.3865 Phycobilisome core-membrane linker polypeptide	1641	127719	75	64	62	57	57.9	9.03	9130	1	1	1	871.46	2611.36	3	2611.35	0.0028	961	983	0	67.95	18	6.30E-07	R	SPKPIFWVPQGGTNPTEFQNVIR	A
2	1117.704.peg.3865 Phycobilisome core-membrane linker polypeptide	1117.704.peg.3865 Phycobilisome core-membrane linker polypeptide	1641	127719	75	64	62	57	57.9	9.03	9771	1	1	1	914.454	2740.34	3	2740.35	-0.0081	1073	1096	0	6.53	18	0.84	K	VAIEEVLNSDEYTQLFGEDVVPFK	R
2	1117.704.peg.3865 Phycobilisome core-membrane linker polypeptide	1117.704.peg.3865 Phycobilisome core-membrane linker polypeptide	1641	127719	75	64	62	57	57.9	9.03	9779	1	1	1	914.789	2741.35	3	2741.33	0.0138	1073	1096	0	17.89	17	0.05	K	VAIEEVLNSDEYTQLFGEDVVPFK	R	Deamidated (NQ)	0.000000000000010000000000.0
2	1117.704.peg.3865 Phycobilisome core-membrane linker polypeptide	1117.704.peg.3865 Phycobilisome core-membrane linker polypeptide	1641	127719	75	64	62	57	57.9	9.03	9780	1	1	1	914.806	2741.4	3	2741.39	0.0092	104	128	1	6.23	18	0.79	R	VVQAESEQPIGNEVVIEDKGGFLER	L
2	1117.704.peg.3865 Phycobilisome core-membrane linker polypeptide	1117.704.peg.3865 Phycobilisome core-membrane linker polypeptide	1641	127719	75	64	62	57	57.9	9.03	10358	1	1	1	966.489	2896.45	3	2896.45	-0.0033	1073	1097	1	55.82	17	8.10E-06	K	VAIEEVLNSDEYTQLFGEDVVPFKR	Y
2	1117.704.peg.3865 Phycobilisome core-membrane linker polypeptide	1117.704.peg.3865 Phycobilisome core-membrane linker polypeptide	1641	127719	75	64	62	57	57.9	9.03	10510	1	1	1	981.828	2942.46	3	2942.46	0.0009	131	157	0	40.74	19	0.00034	K	SFFSYGGAEVETPGFRPIPIAVYGPER	M
2	1117.704.peg.3865 Phycobilisome core-membrane linker polypeptide	1117.704.peg.3865 Phycobilisome core-membrane linker polypeptide	1641	127719	75	64	62	57	57.9	9.03	10806	1	1	1	1062.86	3185.55	3	3185.55	0.0002	368	397	0	39.11	17	0.00037	R	TEVQNYYSIVAAQGLGGLVDALVDGEEYGR	I
2	1117.704.peg.3865 Phycobilisome core-membrane linker polypeptide	1117.704.peg.3865 Phycobilisome core-membrane linker polypeptide	1641	127719	75	64	62	57	57.9	9.03	11125	1	1	1	957.215	3824.83	4	3824.83	-0.0037	909	942	0	28.66	18	0.0048	R	GMDMSQTPLMLQAMGDIAEAEQEVALQKPLFIQK	G	4 Oxidation (M)	0.0202000002000200000000000000000000.0
2	1117.704.peg.3865 Phycobilisome core-membrane linker polypeptide	1117.704.peg.3865 Phycobilisome core-membrane linker polypeptide	1641	127719	75	64	62	57	57.9	9.03	11126	1	1	1	1275.96	3824.85	3	3824.83	0.0107	909	942	0	3.91	18	1.5	R	GMDMSQTPLMLQAMGDIAEAEQEVALQKPLFIQK	G	4 Oxidation (M)	0.0202000002000200000000000000000000.0		emPAI	3.91
3	1117.704.peg.3272 Phycobilisome phycoerythrin-associated linker polypeptide	1117.704.peg.3272 Phycobilisome phycoerythrin-associated linker polypeptide	515	60231	41	26	15	10	34.3	6.03	149	1	0	1	394.735	787.455	2	787.455	-0.0003	509	515	0	47.31	16	3.80E-05	R	LTANLTR	G
3	1117.704.peg.3272 Phycobilisome phycoerythrin-associated linker polypeptide	1117.704.peg.3272 Phycobilisome phycoerythrin-associated linker polypeptide	515	60231	41	26	15	10	34.3	6.03	237	1	0	0	408.738	815.461	2	815.461	-0.0001	99	105	1	20.16	16	0.019	K	DGRITVR	G
3	1117.704.peg.3272 Phycobilisome phycoerythrin-associated linker polypeptide	1117.704.peg.3272 Phycobilisome phycoerythrin-associated linker polypeptide	515	60231	41	26	15	10	34.3	6.03	1801	1	0	0	579.283	1156.55	2	1156.55	-0.0003	121	129	1	1.16	13	0.77	R	FFQKTSQNR	F	2 Deamidated (NQ)	0.001000100.0
3	1117.704.peg.3272 Phycobilisome phycoerythrin-associated linker polypeptide	1117.704.peg.3272 Phycobilisome phycoerythrin-associated linker polypeptide	515	60231	41	26	15	10	34.3	6.03	3154	1	0	1	679.31	1356.61	2	1356.61	-0.0002	474	485	0	64.34	13	3.70E-07	K	YQTGQSAEGFNR	L
3	1117.704.peg.3272 Phycobilisome phycoerythrin-associated linker polypeptide	1117.704.peg.3272 Phycobilisome phycoerythrin-associated linker polypeptide	515	60231	41	26	15	10	34.3	6.03	3161	1	0	1	679.802	1357.59	2	1357.59	-0.0006	474	485	0	16.06	13	0.025	K	YQTGQSAEGFNR	L	Deamidated (NQ)	0.000010000000.0
3	1117.704.peg.3272 Phycobilisome phycoerythrin-associated linker polypeptide	1117.704.peg.3272 Phycobilisome phycoerythrin-associated linker polypeptide	515	60231	41	26	15	10	34.3	6.03	3194	1	1	1	681.857	1361.7	2	1361.7	-0.0012	265	276	0	20.49	17	0.025	K	ALALEPFLDMAR	E	Oxidation (M)	0.000000000200.0
3	1117.704.peg.3272 Phycobilisome phycoerythrin-associated linker polypeptide	1117.704.peg.3272 Phycobilisome phycoerythrin-associated linker polypeptide	515	60231	41	26	15	10	34.3	6.03	3376	1	1	1	696.863	1391.71	2	1391.71	-0.0003	2	14	0	1.16	16	1.8	M	PAVVADQYLAMAK	E	Oxidation (M)	0.0000000000200.0
3	1117.704.peg.3272 Phycobilisome phycoerythrin-associated linker polypeptide	1117.704.peg.3272 Phycobilisome phycoerythrin-associated linker polypeptide	515	60231	41	26	15	10	34.3	6.03	3426	1	0	0	700.849	1399.68	2	1399.68	-0.0004	119	129	2	3.27	14	0.61	K	SRFFQKTSQNR	F	2 Deamidated (NQ)	0.00001000100.0
3	1117.704.peg.3272 Phycobilisome phycoerythrin-associated linker polypeptide	1117.704.peg.3272 Phycobilisome phycoerythrin-associated linker polypeptide	515	60231	41	26	15	10	34.3	6.03	4797	1	1	1	551.661	1651.96	3	1651.96	0.0003	44	59	1	4.97	13	0.32	R	LGIAAVATENPKVTLR	A
3	1117.704.peg.3272 Phycobilisome phycoerythrin-associated linker polypeptide	1117.704.peg.3272 Phycobilisome phycoerythrin-associated linker polypeptide	515	60231	41	26	15	10	34.3	6.03	5016	1	0	1	563.937	1688.79	3	1688.79	-0.0009	471	485	1	64.85	14	4.60E-07	R	GFKYQTGQSAEGFNR	L
3	1117.704.peg.3272 Phycobilisome phycoerythrin-associated linker polypeptide	1117.704.peg.3272 Phycobilisome phycoerythrin-associated linker polypeptide	515	60231	41	26	15	10	34.3	6.03	5017	3	0	1	845.403	1688.79	2	1688.79	0.0001	471	485	1	60.83	14	1.20E-06	R	GFKYQTGQSAEGFNR	L
3	1117.704.peg.3272 Phycobilisome phycoerythrin-associated linker polypeptide	1117.704.peg.3272 Phycobilisome phycoerythrin-associated linker polypeptide	515	60231	41	26	15	10	34.3	6.03	5032	1	0	1	564.266	1689.78	3	1689.77	0.0007	471	485	1	41.43	13	7.20E-05	R	GFKYQTGQSAEGFNR	L	Deamidated (NQ)	0.000000010000000.0
3	1117.704.peg.3272 Phycobilisome phycoerythrin-associated linker polypeptide	1117.704.peg.3272 Phycobilisome phycoerythrin-associated linker polypeptide	515	60231	41	26	15	10	34.3	6.03	5033	2	0	1	845.903	1689.79	2	1689.77	0.0168	471	485	1	23.68	14	0.0056	R	GFKYQTGQSAEGFNR	L	Deamidated (NQ)	0.000010000000000.0
3	1117.704.peg.3272 Phycobilisome phycoerythrin-associated linker polypeptide	1117.704.peg.3272 Phycobilisome phycoerythrin-associated linker polypeptide	515	60231	41	26	15	10	34.3	6.03	6189	1	1	1	654.991	1961.95	3	1961.95	-0.0023	60	76	0	22.38	17	0.015	R	APFTSEEFQGALYAIYR	H
3	1117.704.peg.3272 Phycobilisome phycoerythrin-associated linker polypeptide	1117.704.peg.3272 Phycobilisome phycoerythrin-associated linker polypeptide	515	60231	41	26	15	10	34.3	6.03	6190	1	1	1	981.983	1961.95	2	1961.95	-0.0013	60	76	0	92.01	17	1.60E-09	R	APFTSEEFQGALYAIYR	H
3	1117.704.peg.3272 Phycobilisome phycoerythrin-associated linker polypeptide	1117.704.peg.3272 Phycobilisome phycoerythrin-associated linker polypeptide	515	60231	41	26	15	10	34.3	6.03	7113	1	1	1	713.661	2137.96	3	2137.97	-0.005	489	508	1	1.84	13	0.65	R	LYDGWAGSDTDRNVGGQVAR	L	2 Deamidated (NQ)	0.00000000000010001000.0
3	1117.704.peg.3272 Phycobilisome phycoerythrin-associated linker polypeptide	1117.704.peg.3272 Phycobilisome phycoerythrin-associated linker polypeptide	515	60231	41	26	15	10	34.3	6.03	7631	1	1	1	758.032	2271.07	3	2271.08	-0.0023	203	223	1	18.43	16	0.034	R	LLNLYDGYAGSDTDRAQSGQK	A
3	1117.704.peg.3272 Phycobilisome phycoerythrin-associated linker polypeptide	1117.704.peg.3272 Phycobilisome phycoerythrin-associated linker polypeptide	515	60231	41	26	15	10	34.3	6.03	8196	2	0	1	1230.14	2458.26	2	2458.26	-0.0005	339	359	1	15.19	18	0.1	R	INLRAPFTSEEFQGALYAIYR	H
3	1117.704.peg.3272 Phycobilisome phycoerythrin-associated linker polypeptide	1117.704.peg.3272 Phycobilisome phycoerythrin-associated linker polypeptide	515	60231	41	26	15	10	34.3	6.03	8198	2	0	1	820.429	2458.26	3	2458.26	0.0002	339	359	1	50.38	18	3.30E-05	R	INLRAPFTSEEFQGALYAIYR	H
3	1117.704.peg.3272 Phycobilisome phycoerythrin-associated linker polypeptide	1117.704.peg.3272 Phycobilisome phycoerythrin-associated linker polypeptide	515	60231	41	26	15	10	34.3	6.03	8200	2	0	1	820.43	2458.27	3	2458.26	0.0039	339	359	1	24.51	18	0.014	R	INLRAPFTSEEFQGALYAIYR	H
3	1117.704.peg.3272 Phycobilisome phycoerythrin-associated linker polypeptide	1117.704.peg.3272 Phycobilisome phycoerythrin-associated linker polypeptide	515	60231	41	26	15	10	34.3	6.03	8205	3	0	1	1230.64	2459.26	2	2459.25	0.0145	339	359	1	25.6	19	0.012	R	INLRAPFTSEEFQGALYAIYR	H	Deamidated (NQ)	0.010000000000000000000.0
3	1117.704.peg.3272 Phycobilisome phycoerythrin-associated linker polypeptide	1117.704.peg.3272 Phycobilisome phycoerythrin-associated linker polypeptide	515	60231	41	26	15	10	34.3	6.03	8209	2	0	1	821.092	2460.25	3	2460.23	0.0222	339	359	1	62.07	18	2.30E-06	R	INLRAPFTSEEFQGALYAIYR	H	2 Deamidated (NQ)	0.010000000000100000000.0
3	1117.704.peg.3272 Phycobilisome phycoerythrin-associated linker polypeptide	1117.704.peg.3272 Phycobilisome phycoerythrin-associated linker polypeptide	515	60231	41	26	15	10	34.3	6.03	8712	1	0	0	635.312	2537.22	4	2537.22	-0.0024	77	98	0	19.04	18	0.044	R	HIFGNTYVMESERPTTAESQLK	D
3	1117.704.peg.3272 Phycobilisome phycoerythrin-associated linker polypeptide	1117.704.peg.3272 Phycobilisome phycoerythrin-associated linker polypeptide	515	60231	41	26	15	10	34.3	6.03	8713	1	0	0	846.747	2537.22	3	2537.22	-0.0024	77	98	0	30.4	18	0.0032	R	HIFGNTYVMESERPTTAESQLK	D
3	1117.704.peg.3272 Phycobilisome phycoerythrin-associated linker polypeptide	1117.704.peg.3272 Phycobilisome phycoerythrin-associated linker polypeptide	515	60231	41	26	15	10	34.3	6.03	8815	1	0	0	639.311	2553.22	4	2553.22	-0.0017	77	98	0	25.89	18	0.0086	R	HIFGNTYVMESERPTTAESQLK	D	Oxidation (M)	0.0000000020000000000000.0
3	1117.704.peg.3272 Phycobilisome phycoerythrin-associated linker polypeptide	1117.704.peg.3272 Phycobilisome phycoerythrin-associated linker polypeptide	515	60231	41	26	15	10	34.3	6.03	8816	1	0	0	852.08	2553.22	3	2553.22	0.0011	77	98	0	37.18	18	0.00065	R	HIFGNTYVMESERPTTAESQLK	D	Oxidation (M)	0.0000000020000000000000.0
3	1117.704.peg.3272 Phycobilisome phycoerythrin-associated linker polypeptide	1117.704.peg.3272 Phycobilisome phycoerythrin-associated linker polypeptide	515	60231	41	26	15	10	34.3	6.03	8817	1	0	0	852.082	2553.23	3	2553.22	0.0083	77	98	0	3.56	18	1.7	R	HIFGNTYVMESERPTTAESQLK	D	Oxidation (M)	0.0000000020000000000000.0
3	1117.704.peg.3272 Phycobilisome phycoerythrin-associated linker polypeptide	1117.704.peg.3272 Phycobilisome phycoerythrin-associated linker polypeptide	515	60231	41	26	15	10	34.3	6.03	8824	1	0	0	639.562	2554.22	4	2554.2	0.0174	77	98	0	17.09	18	0.068	R	HIFGNTYVMESERPTTAESQLK	D	Deamidated (NQ); Oxidation (M)	0.0000100020000000000000.0
3	1117.704.peg.3272 Phycobilisome phycoerythrin-associated linker polypeptide	1117.704.peg.3272 Phycobilisome phycoerythrin-associated linker polypeptide	515	60231	41	26	15	10	34.3	6.03	10199	1	0	0	574.081	2865.37	5	2865.37	-0.0025	77	101	1	7.9	17	0.48	R	HIFGNTYVMESERPTTAESQLKDGR	I
3	1117.704.peg.3272 Phycobilisome phycoerythrin-associated linker polypeptide	1117.704.peg.3272 Phycobilisome phycoerythrin-associated linker polypeptide	515	60231	41	26	15	10	34.3	6.03	10272	1	0	0	721.344	2881.35	4	2881.37	-0.0204	77	101	1	18	15	0.029	R	HIFGNTYVMESERPTTAESQLKDGR	I	Oxidation (M)	0.0000000020000000000000000.0
3	1117.704.peg.3272 Phycobilisome phycoerythrin-associated linker polypeptide	1117.704.peg.3272 Phycobilisome phycoerythrin-associated linker polypeptide	515	60231	41	26	15	10	34.3	6.03	10273	1	0	0	721.345	2881.35	4	2881.37	-0.0146	77	101	1	3.39	16	1	R	HIFGNTYVMESERPTTAESQLKDGR	I	Oxidation (M)	0.0000000020000000000000000.0
3	1117.704.peg.3272 Phycobilisome phycoerythrin-associated linker polypeptide	1117.704.peg.3272 Phycobilisome phycoerythrin-associated linker polypeptide	515	60231	41	26	15	10	34.3	6.03	10274	1	0	0	721.348	2881.36	4	2881.37	-0.0024	77	101	1	14.44	16	0.086	R	HIFGNTYVMESERPTTAESQLKDGR	I	Oxidation (M)	0.0000000020000000000000000.0
3	1117.704.peg.3272 Phycobilisome phycoerythrin-associated linker polypeptide	1117.704.peg.3272 Phycobilisome phycoerythrin-associated linker polypeptide	515	60231	41	26	15	10	34.3	6.03	10276	1	0	0	721.349	2881.37	4	2881.37	-0.0006	77	101	1	6.74	16	0.5	R	HIFGNTYVMESERPTTAESQLKDGR	I	Oxidation (M)	0.0000000020000000000000000.0
3	1117.704.peg.3272 Phycobilisome phycoerythrin-associated linker polypeptide	1117.704.peg.3272 Phycobilisome phycoerythrin-associated linker polypeptide	515	60231	41	26	15	10	34.3	6.03	10277	1	0	0	721.349	2881.37	4	2881.37	0.0016	77	101	1	21.53	16	0.017	R	HIFGNTYVMESERPTTAESQLKDGR	I	Oxidation (M)	0.0000000020000000000000000.0
3	1117.704.peg.3272 Phycobilisome phycoerythrin-associated linker polypeptide	1117.704.peg.3272 Phycobilisome phycoerythrin-associated linker polypeptide	515	60231	41	26	15	10	34.3	6.03	10278	1	0	0	961.464	2881.37	3	2881.37	0.0041	77	101	1	29.81	17	0.0027	R	HIFGNTYVMESERPTTAESQLKDGR	I	Oxidation (M)	0.0000000020000000000000000.0
3	1117.704.peg.3272 Phycobilisome phycoerythrin-associated linker polypeptide	1117.704.peg.3272 Phycobilisome phycoerythrin-associated linker polypeptide	515	60231	41	26	15	10	34.3	6.03	10279	1	0	0	577.283	2881.38	5	2881.37	0.0112	77	101	1	19.25	17	0.033	R	HIFGNTYVMESERPTTAESQLKDGR	I	Oxidation (M)	0.0000000020000000000000000.0
3	1117.704.peg.3272 Phycobilisome phycoerythrin-associated linker polypeptide	1117.704.peg.3272 Phycobilisome phycoerythrin-associated linker polypeptide	515	60231	41	26	15	10	34.3	6.03	10290	1	0	0	721.597	2882.36	4	2882.35	0.01	77	101	1	44.39	16	8.40E-05	R	HIFGNTYVMESERPTTAESQLKDGR	I	Deamidated (NQ); Oxidation (M)	0.0000100020000000000000000.0
3	1117.704.peg.3272 Phycobilisome phycoerythrin-associated linker polypeptide	1117.704.peg.3272 Phycobilisome phycoerythrin-associated linker polypeptide	515	60231	41	26	15	10	34.3	6.03	10291	1	0	0	961.798	2882.37	3	2882.35	0.0231	77	101	1	21.25	17	0.019	R	HIFGNTYVMESERPTTAESQLKDGR	I	Deamidated (NQ); Oxidation (M)	0.0000100020000000000000000.0
3	1117.704.peg.3272 Phycobilisome phycoerythrin-associated linker polypeptide	1117.704.peg.3272 Phycobilisome phycoerythrin-associated linker polypeptide	515	60231	41	26	15	10	34.3	6.03	10294	1	0	0	577.669	2883.31	5	2883.33	-0.026	77	101	1	6.19	14	0.35	R	HIFGNTYVMESERPTTAESQLKDGR	I	2 Deamidated (NQ); Oxidation (M)	0.0000100020000000000100000.0
3	1117.704.peg.3272 Phycobilisome phycoerythrin-associated linker polypeptide	1117.704.peg.3272 Phycobilisome phycoerythrin-associated linker polypeptide	515	60231	41	26	15	10	34.3	6.03	10295	1	0	0	962.117	2883.33	3	2883.33	-0.0053	77	101	1	5.89	16	0.55	R	HIFGNTYVMESERPTTAESQLKDGR	I	2 Deamidated (NQ); Oxidation (M)	0.0000100020000000000100000.0
3	1117.704.peg.3272 Phycobilisome phycoerythrin-associated linker polypeptide	1117.704.peg.3272 Phycobilisome phycoerythrin-associated linker polypeptide	515	60231	41	26	15	10	34.3	6.03	10296	1	0	0	962.127	2883.36	3	2883.33	0.0251	77	101	1	2.9	16	1.2	R	HIFGNTYVMESERPTTAESQLKDGR	I	2 Deamidated (NQ); Oxidation (M)	0.0000100020000000000100000.0		emPAI	2.58
4	1117.704.peg.3267 Phycocyanin alpha chain	1117.704.peg.3267 Phycocyanin alpha chain	479	17848	15	13	11	10	70.6	8.63	242	1	1	1	410.24	818.465	2	818.465	-0.0001	55	62	0	51.16	13	9.60E-06	K	GAVQAVFK	K
4	1117.704.peg.3267 Phycocyanin alpha chain	1117.704.peg.3267 Phycocyanin alpha chain	479	17848	15	13	11	10	70.6	8.63	495	1	1	1	449.261	896.508	2	896.508	0.0004	35	43	0	49.98	13	1.00E-05	R	AVPAIEAAR	A
4	1117.704.peg.3267 Phycocyanin alpha chain	1117.704.peg.3267 Phycocyanin alpha chain	479	17848	15	13	11	10	70.6	8.63	505	1	1	1	450.235	898.456	2	898.455	0.0009	86	92	0	24.55	13	0.0035	R	DIGYYLR	F
4	1117.704.peg.3267 Phycocyanin alpha chain	1117.704.peg.3267 Phycocyanin alpha chain	479	17848	15	13	11	10	70.6	8.63	2749	1	1	1	647.346	1292.68	2	1292.68	0.0006	63	73	1	51.36	16	1.60E-05	K	KFPYVTQPGEK	G
4	1117.704.peg.3267 Phycocyanin alpha chain	1117.704.peg.3267 Phycocyanin alpha chain	479	17848	15	13	11	10	70.6	8.63	3823	1	1	1	727.377	1452.74	2	1452.74	0.0032	19	31	0	98.77	16	2.90E-10	R	FLNSTELQAAFGR	F
4	1117.704.peg.3267 Phycocyanin alpha chain	1117.704.peg.3267 Phycocyanin alpha chain	479	17848	15	13	11	10	70.6	8.63	3845	1	1	1	485.912	1454.72	3	1454.7	0.0113	19	31	0	0.49	14	1.4	R	FLNSTELQAAFGR	F	2 Deamidated (NQ)	0.0010000100000.0
4	1117.704.peg.3267 Phycocyanin alpha chain	1117.704.peg.3267 Phycocyanin alpha chain	479	17848	15	13	11	10	70.6	8.63	4381	1	1	1	520.946	1559.81	3	1559.82	-0.0007	4	18	0	52.28	16	1.40E-05	R	TVITEVIATADSQGR	F
4	1117.704.peg.3267 Phycocyanin alpha chain	1117.704.peg.3267 Phycocyanin alpha chain	479	17848	15	13	11	10	70.6	8.63	4382	1	1	1	780.916	1559.82	2	1559.82	0.0013	4	18	0	79.28	17	3.30E-08	R	TVITEVIATADSQGR	F
4	1117.704.peg.3267 Phycocyanin alpha chain	1117.704.peg.3267 Phycocyanin alpha chain	479	17848	15	13	11	10	70.6	8.63	4759	1	1	1	822.435	1642.86	2	1642.86	-0.0004	149	163	0	49.78	17	3.20E-05	K	TEALLYIDHAINALS	-
4	1117.704.peg.3267 Phycocyanin alpha chain	1117.704.peg.3267 Phycocyanin alpha chain	479	17848	15	13	11	10	70.6	8.63	5625	1	1	1	601.991	1802.95	3	1802.95	0.0012	2	18	1	65.81	16	6.30E-07	M	SRTVITEVIATADSQGR	F
4	1117.704.peg.3267 Phycocyanin alpha chain	1117.704.peg.3267 Phycocyanin alpha chain	479	17848	15	13	11	10	70.6	8.63	5626	1	1	1	902.482	1802.95	2	1802.95	0.0013	2	18	1	18.66	16	0.033	M	SRTVITEVIATADSQGR	F
4	1117.704.peg.3267 Phycocyanin alpha chain	1117.704.peg.3267 Phycocyanin alpha chain	479	17848	15	13	11	10	70.6	8.63	5958	1	1	1	629.323	1884.95	3	1884.95	-0.0005	19	34	1	39.11	17	0.00033	R	FLNSTELQAAFGRFER	A
4	1117.704.peg.3267 Phycocyanin alpha chain	1117.704.peg.3267 Phycocyanin alpha chain	479	17848	15	13	11	10	70.6	8.63	6834	1	1	1	696.335	2085.98	3	2085.96	0.0185	64	82	1	8.89	16	0.26	K	FPYVTQPGEKGYGDSNQAK	C	Deamidated (NQ)	0.0000010000000000000.0
4	1117.704.peg.3267 Phycocyanin alpha chain	1117.704.peg.3267 Phycocyanin alpha chain	479	17848	15	13	11	10	70.6	8.63	8124	1	1	1	810.095	2427.26	3	2427.27	-0.0055	93	115	0	66.45	17	6.10E-07	R	FITYSLVASGTGPLDDYVIAGLR	E
4	1117.704.peg.3267 Phycocyanin alpha chain	1117.704.peg.3267 Phycocyanin alpha chain	479	17848	15	13	11	10	70.6	8.63	8125	1	1	1	1214.64	2427.27	2	2427.27	0.0007	93	115	0	19.27	16	0.029	R	FITYSLVASGTGPLDDYVIAGLR	E				emPAI	8.48
5	1117.704.peg.3862 Allophycocyanin beta chain	1117.704.peg.3862 Allophycocyanin beta chain	385	17498	10	7	8	6	59.3	6.26	812	1	1	1	488.216	974.417	2	974.417	0.0003	85	91	0	30.02	13	0.001	R	DMDYFLR	Y	Oxidation (M)	0.0200000.0
5	1117.704.peg.3862 Allophycocyanin beta chain	1117.704.peg.3862 Allophycocyanin beta chain	385	17498	10	7	8	6	59.3	6.26	1132	1	1	1	522.262	1042.51	2	1042.51	0.0005	29	37	0	50.8	13	8.30E-06	K	AYYATGELR	V
5	1117.704.peg.3862 Allophycocyanin beta chain	1117.704.peg.3862 Allophycocyanin beta chain	385	17498	10	7	8	6	59.3	6.26	1923	1	1	1	588.317	1174.62	2	1174.62	-0.0009	136	148	0	45.62	15	4.90E-05	K	EVTGSLVGSGAAK	E
5	1117.704.peg.3862 Allophycocyanin beta chain	1117.704.peg.3862 Allophycocyanin beta chain	385	17498	10	7	8	6	59.3	6.26	2806	1	1	1	651.375	1300.73	2	1300.73	-0.0005	40	53	0	82.84	15	9.40E-09	R	AAGTISANAATIIK	E
5	1117.704.peg.3862 Allophycocyanin beta chain	1117.704.peg.3862 Allophycocyanin beta chain	385	17498	10	7	8	6	59.3	6.26	4495	1	1	1	792.35	1582.69	2	1582.69	-0.0002	149	162	0	2.42	13	0.57	K	EMGVYFDYLSSGLS	-	Oxidation (M)	0.02000000000000.0
5	1117.704.peg.3862 Allophycocyanin beta chain	1117.704.peg.3862 Allophycocyanin beta chain	385	17498	10	7	8	6	59.3	6.26	5538	1	1	1	596.667	1786.98	3	1786.98	-0.0007	40	58	1	6.46	16	0.45	R	AAGTISANAATIIKEASAK	L
5	1117.704.peg.3862 Allophycocyanin beta chain	1117.704.peg.3862 Allophycocyanin beta chain	385	17498	10	7	8	6	59.3	6.26	5943	1	1	1	941.964	1881.91	2	1881.91	0	1	17	0	14.78	16	0.073	-	MQDAITSVINTYDVQGK	Y
5	1117.704.peg.3862 Allophycocyanin beta chain	1117.704.peg.3862 Allophycocyanin beta chain	385	17498	10	7	8	6	59.3	6.26	5989	1	1	1	949.961	1897.91	2	1897.91	-0.0022	1	17	0	112.22	14	8.10E-12	-	MQDAITSVINTYDVQGK	Y	Oxidation (M)	0.20000000000000000.0
5	1117.704.peg.3862 Allophycocyanin beta chain	1117.704.peg.3862 Allophycocyanin beta chain	385	17498	10	7	8	6	59.3	6.26	5998	1	1	1	950.463	1898.91	2	1898.89	0.0183	1	17	0	81.22	15	1.40E-08	-	MQDAITSVINTYDVQGK	Y	Deamidated (NQ); Oxidation (M)	0.20000000010000000.0
5	1117.704.peg.3862 Allophycocyanin beta chain	1117.704.peg.3862 Allophycocyanin beta chain	385	17498	10	7	8	6	59.3	6.26	6023	1	1	1	635.967	1904.88	3	1904.88	-0.0026	92	108	0	67.3	14	2.40E-07	R	YATYAMLAGDTSILDER	V	Oxidation (M)	0.00000200000000000.0		emPAI	2.43
6	1117.704.peg.3266 Phycocyanin beta chain	1117.704.peg.3266 Phycocyanin beta chain	314	18445	13	11	9	7	66.9	5.57	277	1	1	1	415.243	828.471	2	828.471	0.0003	8	15	0	24.94	16	0.0074	R	AIAQADLK	G
6	1117.704.peg.3266 Phycocyanin beta chain	1117.704.peg.3266 Phycocyanin beta chain	314	18445	13	11	9	7	66.9	5.57	449	1	1	1	441.711	881.407	2	881.407	0.0005	1	7	0	46.5	13	2.20E-05	-	MNDVFTR	A
6	1117.704.peg.3266 Phycocyanin beta chain	1117.704.peg.3266 Phycocyanin beta chain	314	18445	13	11	9	7	66.9	5.57	498	1	1	1	449.708	897.402	2	897.402	0.0004	1	7	0	40.18	13	9.60E-05	-	MNDVFTR	A	Oxidation (M)	0.2000000.0
6	1117.704.peg.3266 Phycocyanin beta chain	1117.704.peg.3266 Phycocyanin beta chain	314	18445	13	11	9	7	66.9	5.57	527	1	1	1	453.241	904.468	2	904.469	-0.0007	85	91	0	27.24	15	0.0033	R	DMEIILR	Y	Oxidation (M)	0.0200000.0
6	1117.704.peg.3266 Phycocyanin beta chain	1117.704.peg.3266 Phycocyanin beta chain	314	18445	13	11	9	7	66.9	5.57	4510	1	1	1	529.618	1585.83	3	1585.83	0.0001	130	143	1	12.77	16	0.13	R	AVQLMKDAAMVHLK	S	2 Oxidation (M)	0.00002000020000.0
6	1117.704.peg.3266 Phycocyanin beta chain	1117.704.peg.3266 Phycocyanin beta chain	314	18445	13	11	9	7	66.9	5.57	4584	1	1	1	804.405	1606.79	2	1606.8	-0.0005	115	129	0	36.23	17	0.00063	R	ETYNALGTPTQSVAR	A
6	1117.704.peg.3266 Phycocyanin beta chain	1117.704.peg.3266 Phycocyanin beta chain	314	18445	13	11	9	7	66.9	5.57	4650	1	1	1	541.938	1622.79	3	1622.79	-0.0009	79	91	1	2.32	16	1.4	R	MAACLRDMEIILR	Y	2 Oxidation (M); Carbamidomethyl (C)	0.2003000200000.0
6	1117.704.peg.3266 Phycocyanin beta chain	1117.704.peg.3266 Phycocyanin beta chain	314	18445	13	11	9	7	66.9	5.57	5779	1	1	1	920.984	1839.95	2	1839.96	-0.0084	16	32	1	61.81	17	1.90E-06	K	GSFLLESDLDKLASFAK	E
6	1117.704.peg.3266 Phycocyanin beta chain	1117.704.peg.3266 Phycocyanin beta chain	314	18445	13	11	9	7	66.9	5.57	5780	1	1	1	614.328	1839.96	3	1839.96	0.0013	16	32	1	55.36	17	8.20E-06	K	GSFLLESDLDKLASFAK	E
6	1117.704.peg.3266 Phycocyanin beta chain	1117.704.peg.3266 Phycocyanin beta chain	314	18445	13	11	9	7	66.9	5.57	7219	1	1	1	723.367	2167.08	3	2167.08	-0.0025	59	77	0	52.39	18	1.90E-05	K	LFAEQQELIQPGGNAYPHR	R
6	1117.704.peg.3266 Phycocyanin beta chain	1117.704.peg.3266 Phycocyanin beta chain	314	18445	13	11	9	7	66.9	5.57	7470	1	1	1	558.807	2231.2	4	2231.2	-0.0026	37	58	1	49.02	16	3.10E-05	K	RLDAVAALTNNAPAIISDAAHK	L
6	1117.704.peg.3266 Phycocyanin beta chain	1117.704.peg.3266 Phycocyanin beta chain	314	18445	13	11	9	7	66.9	5.57	7471	1	1	1	744.74	2231.2	3	2231.2	-0.0025	37	58	1	50.53	16	2.20E-05	K	RLDAVAALTNNAPAIISDAAHK	L
6	1117.704.peg.3266 Phycocyanin beta chain	1117.704.peg.3266 Phycocyanin beta chain	314	18445	13	11	9	7	66.9	5.57	7474	1	1	1	745.075	2232.2	3	2232.19	0.0164	37	58	1	27.2	15	0.0032	K	RLDAVAALTNNAPAIISDAAHK	L	Deamidated (NQ)	0.0000000000100000000000.0		emPAI	5.35
7	1117.704.peg.3797 Ribulose bisphosphate carboxylase large chain (EC 4.1.1.39)	1117.704.peg.3797 Ribulose bisphosphate carboxylase large chain (EC 4.1.1.39)	214	52687	7	6	6	5	14.6	6.09	240	1	1	1	409.263	816.511	2	816.511	0.0001	139	145	0	45.87	13	2.60E-05	R	IPIAYLK	T
7	1117.704.peg.3797 Ribulose bisphosphate carboxylase large chain (EC 4.1.1.39)	1117.704.peg.3797 Ribulose bisphosphate carboxylase large chain (EC 4.1.1.39)	214	52687	7	6	6	5	14.6	6.09	1040	1	1	1	511.27	1020.52	2	1020.52	0.0006	32	40	0	33.67	14	0.00058	K	DTDILAAFR	V
7	1117.704.peg.3797 Ribulose bisphosphate carboxylase large chain (EC 4.1.1.39)	1117.704.peg.3797 Ribulose bisphosphate carboxylase large chain (EC 4.1.1.39)	214	52687	7	6	6	5	14.6	6.09	1556	1	1	1	558.796	1115.58	2	1115.58	0.001	421	430	0	49.59	17	3.30E-05	R	VALEACVQAR	N	Carbamidomethyl (C)	0.0000030000.0
7	1117.704.peg.3797 Ribulose bisphosphate carboxylase large chain (EC 4.1.1.39)	1117.704.peg.3797 Ribulose bisphosphate carboxylase large chain (EC 4.1.1.39)	214	52687	7	6	6	5	14.6	6.09	3913	1	1	1	489.257	1464.75	3	1464.75	0.0005	146	158	0	45.25	16	6.30E-05	K	TFQGPPHGIQVER	D
7	1117.704.peg.3797 Ribulose bisphosphate carboxylase large chain (EC 4.1.1.39)	1117.704.peg.3797 Ribulose bisphosphate carboxylase large chain (EC 4.1.1.39)	214	52687	7	6	6	5	14.6	6.09	7038	1	1	1	708.673	2123	3	2122.99	0.0053	194	212	1	64.08	16	8.60E-07	R	GGLDFTKDDENINSAPFQR	W
7	1117.704.peg.3797 Ribulose bisphosphate carboxylase large chain (EC 4.1.1.39)	1117.704.peg.3797 Ribulose bisphosphate carboxylase large chain (EC 4.1.1.39)	214	52687	7	6	6	5	14.6	6.09	7044	1	1	1	709.005	2123.99	3	2123.98	0.0158	194	212	1	51.91	16	1.40E-05	R	GGLDFTKDDENINSAPFQR	W	Deamidated (NQ)	0.0000000000100000000.0
7	1117.704.peg.3797 Ribulose bisphosphate carboxylase large chain (EC 4.1.1.39)	1117.704.peg.3797 Ribulose bisphosphate carboxylase large chain (EC 4.1.1.39)	214	52687	7	6	6	5	14.6	6.09	7922	1	1	1	788.729	2363.17	3	2363.17	-0.0028	21	40	1	16.7	19	0.095	K	LTYYTPDYTPKDTDILAAFR	V				emPAI	0.44
8	1117.704.peg.3864 hypothetical protein	1117.704.peg.3864 hypothetical protein	176	48697	11	9	9	9	20	9.45	474	1	1	1	443.763	885.511	2	885.511	0.0003	1	7	0	27.1	17	0.0058	-	MQPIILR	T	Oxidation (M)	0.2000000.0
8	1117.704.peg.3864 hypothetical protein	1117.704.peg.3864 hypothetical protein	176	48697	11	9	9	9	20	9.45	551	1	1	1	455.771	909.528	2	909.528	-0.0005	256	263	0	33.26	13	0.00047	R	SLPLVPER	V
8	1117.704.peg.3864 hypothetical protein	1117.704.peg.3864 hypothetical protein	176	48697	11	9	9	9	20	9.45	932	1	1	1	501.272	1000.53	2	1000.53	0	118	126	0	27.01	15	0.0035	R	LNNGDITVR	E
8	1117.704.peg.3864 hypothetical protein	1117.704.peg.3864 hypothetical protein	176	48697	11	9	9	9	20	9.45	936	1	1	1	501.782	1001.55	2	1001.55	-0.0006	295	303	0	19.31	16	0.027	R	LSVAESQLR	N
8	1117.704.peg.3864 hypothetical protein	1117.704.peg.3864 hypothetical protein	176	48697	11	9	9	9	20	9.45	942	1	1	1	502.257	1002.5	2	1002.5	0.0009	118	126	0	1.54	15	1.2	R	LNNGDITVR	E	2 Deamidated (NQ)	0.011000000.0
8	1117.704.peg.3864 hypothetical protein	1117.704.peg.3864 hypothetical protein	176	48697	11	9	9	9	20	9.45	1267	1	1	1	533.763	1065.51	2	1065.51	0.0015	398	407	0	16.67	14	0.03	R	YVGTTDAPSR	A
8	1117.704.peg.3864 hypothetical protein	1117.704.peg.3864 hypothetical protein	176	48697	11	9	9	9	20	9.45	1551	1	1	1	557.792	1113.57	2	1113.57	-0.0007	315	324	0	39.9	14	0.00015	R	ALGYSEIYAK	F
8	1117.704.peg.3864 hypothetical protein	1117.704.peg.3864 hypothetical protein	176	48697	11	9	9	9	20	9.45	2731	1	0	0	431.238	1290.69	3	1290.69	-0.001	304	314	1	6.27	15	0.39	R	NGEISVKEFIR	A
8	1117.704.peg.3864 hypothetical protein	1117.704.peg.3864 hypothetical protein	176	48697	11	9	9	9	20	9.45	2736	1	0	0	431.566	1291.68	3	1291.68	-0.0003	304	314	1	27.06	16	0.0039	R	NGEISVKEFIR	A	Deamidated (NQ)	0.10000000000.0
8	1117.704.peg.3864 hypothetical protein	1117.704.peg.3864 hypothetical protein	176	48697	11	9	9	9	20	9.45	4473	1	1	1	788.92	1575.83	2	1575.83	-0.0005	264	278	0	87.64	17	4.60E-09	R	VFSLGDGASVDQILR	A
8	1117.704.peg.3864 hypothetical protein	1117.704.peg.3864 hypothetical protein	176	48697	11	9	9	9	20	9.45	5867	1	1	1	620.314	1857.92	3	1857.92	0.0018	111	126	1	20.37	16	0.021	R	LNEEESRLNNGDITVR	E				emPAI	0.8
9	1117.704.peg.3863 Allophycocyanin alpha chain	1117.704.peg.3863 Allophycocyanin alpha chain	157	17441	9	6	8	6	48.4	5.1	935	1	1	1	501.764	1001.51	2	1001.51	0.0004	7	16	0	64.35	16	7.50E-07	K	AIVSADAEAR	Y
9	1117.704.peg.3863 Allophycocyanin alpha chain	1117.704.peg.3863 Allophycocyanin alpha chain	157	17441	9	6	8	6	48.4	5.1	951	1	1	1	502.772	1003.53	2	1003.53	0.0002	39	47	0	1.71	14	1	R	VAQTLTESR	E
9	1117.704.peg.3863 Allophycocyanin alpha chain	1117.704.peg.3863 Allophycocyanin alpha chain	157	17441	9	6	8	6	48.4	5.1	1110	1	1	1	517.767	1033.52	2	1033.52	0.0008	53	61	0	20.87	15	0.014	K	QAGDQLFQK	R
9	1117.704.peg.3863 Allophycocyanin alpha chain	1117.704.peg.3863 Allophycocyanin alpha chain	157	17441	9	6	8	6	48.4	5.1	1162	1	1	1	525.266	1048.52	2	1048.52	-0.0004	17	25	0	39.95	14	0.00014	R	YLSPGELDR	I
9	1117.704.peg.3863 Allophycocyanin alpha chain	1117.704.peg.3863 Allophycocyanin alpha chain	157	17441	9	6	8	6	48.4	5.1	2584	1	1	1	637.365	1272.72	2	1272.71	0.0002	37	47	1	1.92	14	1	R	LRVAQTLTESR	E
9	1117.704.peg.3863 Allophycocyanin alpha chain	1117.704.peg.3863 Allophycocyanin alpha chain	157	17441	9	6	8	6	48.4	5.1	2585	1	1	1	425.246	1272.72	3	1272.71	0.0004	37	47	1	48.99	14	2.00E-05	R	LRVAQTLTESR	E
9	1117.704.peg.3863 Allophycocyanin alpha chain	1117.704.peg.3863 Allophycocyanin alpha chain	157	17441	9	6	8	6	48.4	5.1	2933	1	1	1	440.242	1317.7	3	1317.7	-0.0006	17	27	1	41.76	16	0.00015	R	YLSPGELDRIR	G
9	1117.704.peg.3863 Allophycocyanin alpha chain	1117.704.peg.3863 Allophycocyanin alpha chain	157	17441	9	6	8	6	48.4	5.1	4188	1	1	1	756.409	1510.8	2	1510.81	-0.0021	118	131	0	16.35	15	0.042	R	NLEVPLPGMVEAVK	A	Oxidation (M)	0.00000000200000.0
9	1117.704.peg.3863 Allophycocyanin alpha chain	1117.704.peg.3863 Allophycocyanin alpha chain	157	17441	9	6	8	6	48.4	5.1	7802	1	1	1	776.11	2325.31	3	2325.32	-0.0123	91	113	0	3.25	13	0.47	R	LVTFGIVAGDVTPIEEIGVIGVK	E				emPAI	1.9
10	1117.704.peg.3269 hypothetical protein	1117.704.peg.3269 hypothetical protein	83	8748	3	1	2	1	38.5	9.82	2972	1	1	1	662.842	1323.67	2	1323.67	0.0018	21	33	0	82.76	14	8.20E-09	K	ITVSEAGAYATNK	H
10	1117.704.peg.3269 hypothetical protein	1117.704.peg.3269 hypothetical protein	83	8748	3	1	2	1	38.5	9.82	5964	1	1	1	630.295	1887.86	3	1887.86	0.0009	1	17	1	6.28	13	0.25	-	MYGQSTSDEAITTQGKR	I	Oxidation (M)	0.20000000000000000.0
10	1117.704.peg.3269 hypothetical protein	1117.704.peg.3269 hypothetical protein	83	8748	3	1	2	1	38.5	9.82	5965	1	1	1	630.297	1887.87	3	1887.86	0.0069	1	17	1	10.34	13	0.12	-	MYGQSTSDEAITTQGKR	I	Oxidation (M)	0.20000000000000000.0		emPAI	0.4
11	1117.704.peg.1543 Allophycocyanin beta chain	1117.704.peg.1543 Allophycocyanin beta chain	81	17084	2	2	2	2	13.9	5.85	499	1	1	1	449.725	897.435	2	897.434	0.0003	30	37	0	35.16	13	0.0003	R	FFATGEAR	L
11	1117.704.peg.1543 Allophycocyanin beta chain	1117.704.peg.1543 Allophycocyanin beta chain	81	17084	2	2	2	2	13.9	5.85	3091	1	1	1	673.375	1344.74	2	1344.74	-0.0002	40	53	0	60.64	17	2.20E-06	R	AASTISANAASILR	E				emPAI	0.43
12	1117.704.peg.1544 Allophycocyanin alpha chain	1117.704.peg.1544 Allophycocyanin alpha chain	68	17264	2	2	2	2	11.8	5.03	350	1	1	1	426.714	851.414	2	851.414	0.0002	28	35	0	19.41	13	0.014	R	GYLASGER	R
12	1117.704.peg.1544 Allophycocyanin alpha chain	1117.704.peg.1544 Allophycocyanin alpha chain	68	17264	2	2	2	2	11.8	5.03	2395	1	1	1	624.335	1246.66	2	1246.66	-0.0005	17	27	0	63.12	16	1.00E-06	R	YLSPGEIDVVR	G				emPAI	0.43
13	1117.704.peg.3632 ABC transporter, RND-adapter-like protein	1117.704.peg.3632 ABC transporter, RND-adapter-like protein	35	46687	2	1	2	1	4.2	9.67	46	1	1	1	366.698	731.381	2	731.381	-0.0002	51	56	0	35.02	17	0.00082	K	IDTDIR	I
13	1117.704.peg.3632 ABC transporter, RND-adapter-like protein	1117.704.peg.3632 ABC transporter, RND-adapter-like protein	35	46687	2	1	2	1	4.2	9.67	3357	3	0	1	695.349	1388.68	2	1388.7	-0.0136	131	142	0	9.11	17	0.34	R	IQEITQAQAMVR	S	2 Deamidated (NQ)	0.010001000000.0		emPAI	0.07
14	1117.704.peg.2505 FIG015287: Zinc protease	1117.704.peg.2505 FIG015287: Zinc protease	35	44003	1	1	1	1	2	5.61	334	1	1	1	424.217	846.42	2	846.419	0.0005	350	357	0	34.9	15	0.00053	K	QSSAQVAR	I	Deamidated (NQ)	0.00001000.0		emPAI	0.08
15	1117.704.peg.1623 Group 2 RNA polymerase sigma factor @ Cyanobacteria-specific RpoD-like sigma factor, type-7	1117.704.peg.1623 Group 2 RNA polymerase sigma factor @ Cyanobacteria-specific RpoD-like sigma factor, type-7	30	41016	2	1	1	1	2	9.37	125	4	0	1	388.219	774.424	2	774.424	0	212	218	0	10.22	16	0.22	R	LSQTLGR	T	Deamidated (NQ)	0.0010000.0
15	1117.704.peg.1623 Group 2 RNA polymerase sigma factor @ Cyanobacteria-specific RpoD-like sigma factor, type-7	1117.704.peg.1623 Group 2 RNA polymerase sigma factor @ Cyanobacteria-specific RpoD-like sigma factor, type-7	30	41016	2	1	1	1	2	9.37	126	2	0	1	388.219	774.424	2	774.424	0.0001	212	218	0	30.21	16	0.0022	R	LSQTLGR	T	Deamidated (NQ)	0.0010000.0		emPAI	0.08
16	1117.704.peg.193 L-2-hydroxyglutarate oxidase (EC 1.1.3.15)	1117.704.peg.193 L-2-hydroxyglutarate oxidase (EC 1.1.3.15)	29	44318	1	1	1	1	1.7	8.55	193	1	1	1	401.725	801.435	2	801.434	0.0008	119	125	0	28.98	16	0.0031	K	LTGEQVR	A				emPAI	0.07
17	1117.704.peg.103 DNA-directed RNA polymerase beta~ subunit (EC 2.7.7.6)	1117.704.peg.103 DNA-directed RNA polymerase beta~ subunit (EC 2.7.7.6)	27	69238	2	1	2	1	3.2		1158	1	1	1	524.769	1047.52	2	1047.51	0.0101	408	415	1	0.4	14	1.4	K	MIQRNDVR	V	Deamidated (NQ); Oxidation (M)	0.20001000.0
17	1117.704.peg.103 DNA-directed RNA polymerase beta~ subunit (EC 2.7.7.6)	1117.704.peg.103 DNA-directed RNA polymerase beta~ subunit (EC 2.7.7.6)	27	69238	2	1	2	1	3.2		3954	1	1	1	490.915	1469.72	3	1469.73	-0.002	268	279	1	27.03	14	0.0028	R	FATSDLNDLYRR	V				emPAI	0.05
18	1117.704.peg.4095 sugar-non-specific nuclease NucA homolog	1117.704.peg.4095 sugar-non-specific nuclease NucA homolog	24	35896	1	1	1	1	2.2	9.01	65	2	0	1	374.185	746.356	2	746.356	-0.0001	237	243	0	23.71	14	0.006	K	ETIDGGR	I				emPAI	0.09
19	1117.704.peg.3465 hypothetical protein	1117.704.peg.3465 hypothetical protein	24	17774	2	2	2	2	5.2	5.53	44	1	1	1	365.234	728.454	2	728.454	-0.0002	88	93	1	21.43	15	0.014	R	ERLLAK	E
19	1117.704.peg.3465 hypothetical protein	1117.704.peg.3465 hypothetical protein	24	17774	2	2	2	2	5.2	5.53	869	1	1	1	493.805	985.596	2	985.603	-0.0071	86	93	2	16.62	14	0.032	K	TRERLLAK	E				emPAI	0.42
20	1117.704.peg.3163 Phosphomethylpyrimidine synthase ThiC (EC 4.1.99.17)	1117.704.peg.3163 Phosphomethylpyrimidine synthase ThiC (EC 4.1.99.17)	21	50727	2	1	2	1	4.3	5.88	149	2	0	1	394.735	787.455	2	787.455	-0.0003	257	263	0	21	16	0.016	K	TLGQLTR	R
20	1117.704.peg.3163 Phosphomethylpyrimidine synthase ThiC (EC 4.1.99.17)	1117.704.peg.3163 Phosphomethylpyrimidine synthase ThiC (EC 4.1.99.17)	21	50727	2	1	2	1	4.3	5.88	3980	1	1	1	738.397	1474.78	2	1474.77	0.0122	448	460	1	1.18	17	1.9	K	FLSSQKALVPQQE	-	Deamidated (NQ)	0.0000000000010.0		emPAI	0.06
21	1117.704.peg.979 ABC transporter, substrate-binding protein (cluster 13, osmolytes) / ABC transporter, permease protein (cluster 13, osmolytes)	1117.704.peg.979 ABC transporter, substrate-binding protein (cluster 13, osmolytes) / ABC transporter, permease protein (cluster 13, osmolytes)	21	53746	2	1	1	1	1.4	9.01	125	2	0	1	388.219	774.424	2	774.424	0	135	141	0	20.82	16	0.019	R	TLSDLAR	H
21	1117.704.peg.979 ABC transporter, substrate-binding protein (cluster 13, osmolytes) / ABC transporter, permease protein (cluster 13, osmolytes)	1117.704.peg.979 ABC transporter, substrate-binding protein (cluster 13, osmolytes) / ABC transporter, permease protein (cluster 13, osmolytes)	21	53746	2	1	1	1	1.4	9.01	126	4	0	1	388.219	774.424	2	774.424	0.0001	135	141	0	12.02	16	0.15	R	TLSDLAR	H				emPAI	0.06
22	1117.704.peg.4070 Glycosyltransferase	1117.704.peg.4070 Glycosyltransferase	20	44736	1	1	1	1	2.5	7.21	1500	1	1	1	553.317	1104.62	2	1104.63	-0.0103	237	246	0	20.3	14	0.013	R	LLFAGSLTQR	K				emPAI	0.07
23	1117.704.peg.961 LSU ribosomal protein L27p	1117.704.peg.961 LSU ribosomal protein L27p	19	9453	2	1	1	1	8	11.6	101	1	1	1	381.716	761.418	2	761.418	-0.0006	26	32	0	18.8	13	0.016	R	FGGQVVR	S
23	1117.704.peg.961 LSU ribosomal protein L27p	1117.704.peg.961 LSU ribosomal protein L27p	19	9453	2	1	1	1	8	11.6	102	1	1	1	382.208	762.402	2	762.403	-0.0001	26	32	0	13.43	15	0.075	R	FGGQVVR	S	Deamidated (NQ)	0.0001000.0		emPAI	0.37
24	1117.704.peg.1393 Chaperone protein DnaJ	1117.704.peg.1393 Chaperone protein DnaJ	18	40300	2	1	2	1	3.5	6.91	46	2	0	1	366.698	731.381	2	731.381	-0.0002	320	325	0	18.5	17	0.037	R	LNNLTR	R	2 Deamidated (NQ)	0.011000.0
24	1117.704.peg.1393 Chaperone protein DnaJ	1117.704.peg.1393 Chaperone protein DnaJ	18	40300	2	1	2	1	3.5	6.91	326	8	1	1	422.735	843.456	2	843.456	-0.0005	208	214	1	1.23	16	1.6	R	GRQVVQR	T	2 Deamidated (NQ)	0.0010010.0		emPAI	0.08
25	1117.704.peg.1286 hypothetical protein	1117.704.peg.1286 hypothetical protein	18	22953	1	1	1	1	2.9	7.85	46	2	0	1	366.698	731.381	2	731.381	-0.0002	176	181	0	18.5	17	0.037	R	LDSLER	Q				emPAI	0.15
26	1117.704.peg.7 Alanyl-tRNA synthetase	1117.704.peg.7 Alanyl-tRNA synthetase	18	94189	1	1	1	1	0.7	5.25	121	1	1	1	387.211	772.408	2	772.408	-0.0003	725	730	0	18.38	17	0.04	K	EVEQLR	S				emPAI	0.03
27	1117.704.peg.3174 hypothetical protein	1117.704.peg.3174 hypothetical protein	18	17306	1	1	1	1	4.8	4.96	644	2	0	1	467.28	932.545	2	932.548	-0.0027	1	8	2	18.07	13	0.016	-	MKAQKLAK	S	Oxidation (M)	0.20000000.0		emPAI	0.18
28	1117.704.peg.2752 hypothetical protein	1117.704.peg.2752 hypothetical protein	18	59125	1	1	1	1	1.1	6.09	46	4	0	1	366.698	731.381	2	731.381	-0.0002	227	232	0	17.83	17	0.043	R	VEESLR	G				emPAI	0.05
29	1117.704.peg.3495 Phosphoenolpyruvate carboxylase (EC 4.1.1.31)	1117.704.peg.3495 Phosphoenolpyruvate carboxylase (EC 4.1.1.31)	18	108960	1	1	1	1	0.6	5.93	46	4	0	1	366.698	731.381	2	731.381	-0.0002	759	764	0	17.83	17	0.043	K	DIESLR	A				emPAI	0.03
30	1117.704.peg.461 Biopolymer transport protein ExbD/TolR	1117.704.peg.461 Biopolymer transport protein ExbD/TolR	18	14453	1	1	1	1	5.8	10.07	476	1	1	1	443.772	885.529	2	885.528	0.0003	131	138	0	17.58	13	0.022	K	LVVATQQK	N				emPAI	0.24
31	1117.704.peg.3169 Oxidoreductase, short-chain dehydrogenase/reductase family	1117.704.peg.3169 Oxidoreductase, short-chain dehydrogenase/reductase family	17	25898	1	1	1	1	3.7	7.79	984	1	1	1	506.799	1011.58	2	1011.58	0.0001	169	177	1	17.2	13	0.019	K	SLARELAPR	G				emPAI	0.13
32	1117.704.peg.456 hypothetical protein	1117.704.peg.456 hypothetical protein	17	98968	3	2	3	2	2.6	7.73	46	4	0	1	366.698	731.381	2	731.381	-0.0002	627	632	0	17.83	17	0.043	K	LTDDLR	L
32	1117.704.peg.456 hypothetical protein	1117.704.peg.456 hypothetical protein	17	98968	3	2	3	2	2.6	7.73	488	2	1	1	448.239	894.464	2	894.46	0.0037	392	398	0	1.59	13	0.69	K	FLSQWSK	V
32	1117.704.peg.456 hypothetical protein	1117.704.peg.456 hypothetical protein	17	98968	3	2	3	2	2.6	7.73	2207	1	1	1	609.291	1216.57	2	1216.58	-0.0081	207	216	0	14.23	13	0.038	K	ISCPDIDLER	G	Carbamidomethyl (C)	0.0030000000.0		emPAI	0.07
33	1117.704.peg.3114 hypothetical protein	1117.704.peg.3114 hypothetical protein	17	30383	1	1	1	1	2.5	9.69	193	2	0	1	401.725	801.435	2	801.434	0.0008	113	119	0	16.65	16	0.053	R	LQSAQVR	L	Deamidated (NQ)	0.0100000.0		emPAI	0.11
34	1117.704.peg.3534 Aspartokinase (EC 2.7.2.4)	1117.704.peg.3534 Aspartokinase (EC 2.7.2.4)	17	62294	4	1	3	1	4.6	5.76	154	1	1	1	395.233	788.451	2	788.447	0.004	1	7	0	4	14	0.52	-	MGLIVQK	F	Deamidated (NQ)	0.0000010.0
34	1117.704.peg.3534 Aspartokinase (EC 2.7.2.4)	1117.704.peg.3534 Aspartokinase (EC 2.7.2.4)	17	62294	4	1	3	1	4.6	5.76	237	2	0	1	408.738	815.461	2	815.461	-0.0001	25	31	1	16.55	16	0.044	R	RVADTVR	Q
34	1117.704.peg.3534 Aspartokinase (EC 2.7.2.4)	1117.704.peg.3534 Aspartokinase (EC 2.7.2.4)	17	62294	4	1	3	1	4.6	5.76	2847	1	1	1	654.338	1306.66	2	1306.67	-0.0085	363	375	0	10.78	15	0.16	R	AGVAAQMFATLAR	L	Deamidated (NQ)	0.0000010000000.0
34	1117.704.peg.3534 Aspartokinase (EC 2.7.2.4)	1117.704.peg.3534 Aspartokinase (EC 2.7.2.4)	17	62294	4	1	3	1	4.6	5.76	2848	2	1	1	436.562	1306.66	3	1306.67	-0.007	363	375	0	2.01	15	1.2	R	AGVAAQMFATLAR	L	Deamidated (NQ)	0.0000010000000.0		emPAI	0.05
35	1117.704.peg.554 hypothetical protein	1117.704.peg.554 hypothetical protein	16	41378	1	1	1	1	2.4	5.15	1356	1	1	1	542.828	1083.64	2	1083.64	-0.0032	142	150	1	16.46	13	0.024	R	AVKEFLLHK	T				emPAI	0.08
36	1117.704.peg.2580 hypothetical protein	1117.704.peg.2580 hypothetical protein	16	33625	3	1	2	1	4.6	9.34	125	3	0	1	388.219	774.424	2	774.424	0	154	160	0	13.12	16	0.11	R	LTITGNR	L	Deamidated (NQ)	0.0000010.0
36	1117.704.peg.2580 hypothetical protein	1117.704.peg.2580 hypothetical protein	16	33625	3	1	2	1	4.6	9.34	126	3	0	1	388.219	774.424	2	774.424	0.0001	154	160	0	16.09	16	0.058	R	LTITGNR	L	Deamidated (NQ)	0.0000010.0
36	1117.704.peg.2580 hypothetical protein	1117.704.peg.2580 hypothetical protein	16	33625	3	1	2	1	4.6	9.34	193	6	0	1	401.725	801.435	2	801.434	0.0008	270	276	0	1.1	16	1.9	R	QGTLQVR	G	Deamidated (NQ)	0.1000000.0		emPAI	0.1
37	1117.704.peg.561 FIG01189810: hypothetical protein	1117.704.peg.561 FIG01189810: hypothetical protein	15	103519	2	1	2	1	3.9	5.96	1248	1	1	1	532.284	1062.55	2	1062.56	-0.0093	903	911	0	15.43	14	0.039	R	MLTALLQQK	C	2 Deamidated (NQ); Oxidation (M)	0.200000110.0
37	1117.704.peg.561 FIG01189810: hypothetical protein	1117.704.peg.561 FIG01189810: hypothetical protein	15	103519	2	1	2	1	3.9	5.96	10638	1	1	1	1006.48	3016.42	3	3016.41	0.0133	755	781	2	1.22	16	1.7	K	GFGDTQAIQEGYRAACTAQGVDFQRLR	F	2 Deamidated (NQ); Carbamidomethyl (C)	0.000000000000000300100001000.0		emPAI	0.03
38	1117.704.peg.3638 Cell-division-associated, ABC-transporter-like signaling protein FtsE	1117.704.peg.3638 Cell-division-associated, ABC-transporter-like signaling protein FtsE	15	25996	3	2	1	1	2.5	7.78	77	1	1	1	377.216	752.418	2	752.418	-0.0001	22	27	0	10.25	13	0.094	R	LEQVHK	V
38	1117.704.peg.3638 Cell-division-associated, ABC-transporter-like signaling protein FtsE	1117.704.peg.3638 Cell-division-associated, ABC-transporter-like signaling protein FtsE	15	25996	3	2	1	1	2.5	7.78	78	1	1	1	377.217	752.419	2	752.418	0.0007	22	27	0	14.15	13	0.038	R	LEQVHK	V
38	1117.704.peg.3638 Cell-division-associated, ABC-transporter-like signaling protein FtsE	1117.704.peg.3638 Cell-division-associated, ABC-transporter-like signaling protein FtsE	15	25996	3	2	1	1	2.5	7.78	81	1	1	1	377.709	753.403	2	753.402	0.0007	22	27	0	13.7	13	0.043	R	LEQVHK	V	Deamidated (NQ)	0.001000.0		emPAI	0.27

## Sheet: Supplementary Table 1-Band 2
prot_hit_num	prot_acc	prot_desc	prot_score	prot_mass	prot_matches	prot_matches_sig	prot_sequences	prot_sequences_sig	prot_cover	prot_pi	pep_query	pep_rank	pep_isbold	pep_isunique	pep_exp_mz	pep_exp_mr	pep_exp_z	pep_calc_mr	pep_delta	pep_start	pep_end	pep_miss	pep_score	pep_ident	pep_expect	pep_res_before	pep_seq	pep_res_after	pep_var_mod	pep_var_mod_pos
1	1117.704.peg.3865 Phycobilisome core-membrane linker polypeptide	1117.704.peg.3865 Phycobilisome core-membrane linker polypeptide	11814	127719	505	398	176	163	92.3	9.03	36	1	1	1	362.206	722.397	2	722.396	0.0005	214	220	0	38.05	13	0.00016	R	AATGYLK	S
1	1117.704.peg.3865 Phycobilisome core-membrane linker polypeptide	1117.704.peg.3865 Phycobilisome core-membrane linker polypeptide	11814	127719	505	398	176	163	92.3	9.03	88	1	1	0	373.706	745.397	2	745.397	0.0002	320	326	0	9.51	16	0.26	K	NGEISVK	E
1	1117.704.peg.3865 Phycobilisome core-membrane linker polypeptide	1117.704.peg.3865 Phycobilisome core-membrane linker polypeptide	11814	127719	505	398	176	163	92.3	9.03	89	1	1	0	374.198	746.381	2	746.381	0.0004	320	326	0	69.88	14	1.50E-07	K	NGEISVK	E	Deamidated (NQ)	0.1000000.0
1	1117.704.peg.3865 Phycobilisome core-membrane linker polypeptide	1117.704.peg.3865 Phycobilisome core-membrane linker polypeptide	11814	127719	505	398	176	163	92.3	9.03	192	1	1	1	393.658	785.302	2	785.301	0.0001	763	768	0	10.28	13	0.094	R	DMDSYR	I
1	1117.704.peg.3865 Phycobilisome core-membrane linker polypeptide	1117.704.peg.3865 Phycobilisome core-membrane linker polypeptide	11814	127719	505	398	176	163	92.3	9.03	220	1	1	1	398.221	794.428	2	794.429	-0.0004	335	340	1	9.97	13	0.1	K	SELYRK	Q
1	1117.704.peg.3865 Phycobilisome core-membrane linker polypeptide	1117.704.peg.3865 Phycobilisome core-membrane linker polypeptide	11814	127719	505	398	176	163	92.3	9.03	236	1	1	1	401.737	801.46	2	801.46	-0.0001	813	819	0	34.43	16	0.00074	K	NVELSLK	H
1	1117.704.peg.3865 Phycobilisome core-membrane linker polypeptide	1117.704.peg.3865 Phycobilisome core-membrane linker polypeptide	11814	127719	505	398	176	163	92.3	9.03	237	1	1	1	401.737	801.46	2	801.46	0.0002	813	819	0	20.36	16	0.019	K	NVELSLK	H
1	1117.704.peg.3865 Phycobilisome core-membrane linker polypeptide	1117.704.peg.3865 Phycobilisome core-membrane linker polypeptide	11814	127719	505	398	176	163	92.3	9.03	242	1	1	1	402.229	802.444	2	802.444	0.0002	813	819	0	41.05	15	0.00014	K	NVELSLK	H	Deamidated (NQ)	0.1000000.0
1	1117.704.peg.3865 Phycobilisome core-membrane linker polypeptide	1117.704.peg.3865 Phycobilisome core-membrane linker polypeptide	11814	127719	505	398	176	163	92.3	9.03	250	1	1	1	404.187	806.359	2	806.359	0.0002	1009	1015	0	40.24	13	9.90E-05	K	NGEISMR	E	Deamidated (NQ)	0.1000000.0
1	1117.704.peg.3865 Phycobilisome core-membrane linker polypeptide	1117.704.peg.3865 Phycobilisome core-membrane linker polypeptide	11814	127719	505	398	176	163	92.3	9.03	280	1	1	1	408.265	814.515	2	814.516	-0.0011	1040	1046	0	43.16	13	4.80E-05	K	VIELLTK	H
1	1117.704.peg.3865 Phycobilisome core-membrane linker polypeptide	1117.704.peg.3865 Phycobilisome core-membrane linker polypeptide	11814	127719	505	398	176	163	92.3	9.03	281	1	1	1	408.265	814.516	2	814.516	-0.0004	1040	1046	0	38.33	13	0.00015	K	VIELLTK	H
1	1117.704.peg.3865 Phycobilisome core-membrane linker polypeptide	1117.704.peg.3865 Phycobilisome core-membrane linker polypeptide	11814	127719	505	398	176	163	92.3	9.03	283	1	1	1	408.266	814.517	2	814.516	0.0003	1040	1046	0	36.42	13	0.00023	K	VIELLTK	H
1	1117.704.peg.3865 Phycobilisome core-membrane linker polypeptide	1117.704.peg.3865 Phycobilisome core-membrane linker polypeptide	11814	127719	505	398	176	163	92.3	9.03	284	1	1	1	408.266	814.518	2	814.516	0.0014	1040	1046	0	34.36	13	0.00037	K	VIELLTK	H
1	1117.704.peg.3865 Phycobilisome core-membrane linker polypeptide	1117.704.peg.3865 Phycobilisome core-membrane linker polypeptide	11814	127719	505	398	176	163	92.3	9.03	294	1	1	1	410.252	818.49	2	818.49	-0.0003	351	357	0	47.88	13	1.60E-05	R	VLELAFK	H
1	1117.704.peg.3865 Phycobilisome core-membrane linker polypeptide	1117.704.peg.3865 Phycobilisome core-membrane linker polypeptide	11814	127719	505	398	176	163	92.3	9.03	295	1	1	1	410.252	818.49	2	818.49	0	351	357	0	33.05	13	0.0005	R	VLELAFK	H
1	1117.704.peg.3865 Phycobilisome core-membrane linker polypeptide	1117.704.peg.3865 Phycobilisome core-membrane linker polypeptide	11814	127719	505	398	176	163	92.3	9.03	296	1	1	1	410.253	818.491	2	818.49	0.0004	351	357	0	0.74	13	0.84	R	VLELAFK	H
1	1117.704.peg.3865 Phycobilisome core-membrane linker polypeptide	1117.704.peg.3865 Phycobilisome core-membrane linker polypeptide	11814	127719	505	398	176	163	92.3	9.03	297	1	1	1	410.253	818.491	2	818.49	0.0011	351	357	0	53.2	13	4.80E-06	R	VLELAFK	H
1	1117.704.peg.3865 Phycobilisome core-membrane linker polypeptide	1117.704.peg.3865 Phycobilisome core-membrane linker polypeptide	11814	127719	505	398	176	163	92.3	9.03	411	1	1	1	426.216	850.418	2	850.418	-0.0003	1000	1006	0	42.88	13	5.90E-05	R	LSYPESR	L
1	1117.704.peg.3865 Phycobilisome core-membrane linker polypeptide	1117.704.peg.3865 Phycobilisome core-membrane linker polypeptide	11814	127719	505	398	176	163	92.3	9.03	412	1	1	1	426.217	850.419	2	850.418	0.0005	1000	1006	0	27.35	13	0.0021	R	LSYPESR	L
1	1117.704.peg.3865 Phycobilisome core-membrane linker polypeptide	1117.704.peg.3865 Phycobilisome core-membrane linker polypeptide	11814	127719	505	398	176	163	92.3	9.03	524	1	1	1	440.256	878.498	2	878.497	0.0004	213	220	1	35.31	13	0.00029	R	RAATGYLK	S
1	1117.704.peg.3865 Phycobilisome core-membrane linker polypeptide	1117.704.peg.3865 Phycobilisome core-membrane linker polypeptide	11814	127719	505	398	176	163	92.3	9.03	572	1	1	1	446.712	891.409	2	891.409	-0.0001	993	999	0	25.13	13	0.0031	R	DVPDYQR	L
1	1117.704.peg.3865 Phycobilisome core-membrane linker polypeptide	1117.704.peg.3865 Phycobilisome core-membrane linker polypeptide	11814	127719	505	398	176	163	92.3	9.03	623	1	1	1	452.248	902.482	2	902.482	0.0003	717	725	0	65.32	14	4.30E-07	R	SAINQGVSK	K
1	1117.704.peg.3865 Phycobilisome core-membrane linker polypeptide	1117.704.peg.3865 Phycobilisome core-membrane linker polypeptide	11814	127719	505	398	176	163	92.3	9.03	675	1	1	1	458.23	914.446	2	914.446	-0.0002	505	514	0	40.45	13	9.00E-05	R	GNPAGGISDK	T
1	1117.704.peg.3865 Phycobilisome core-membrane linker polypeptide	1117.704.peg.3865 Phycobilisome core-membrane linker polypeptide	11814	127719	505	398	176	163	92.3	9.03	685	1	1	1	459.246	916.477	2	916.477	0.0007	615	621	0	47.47	16	3.80E-05	K	SIEYIHR	R
1	1117.704.peg.3865 Phycobilisome core-membrane linker polypeptide	1117.704.peg.3865 Phycobilisome core-membrane linker polypeptide	11814	127719	505	398	176	163	92.3	9.03	693	1	1	1	460.232	918.45	2	918.449	0.0012	637	643	0	12.55	14	0.072	R	YYDLAFK	K
1	1117.704.peg.3865 Phycobilisome core-membrane linker polypeptide	1117.704.peg.3865 Phycobilisome core-membrane linker polypeptide	11814	127719	505	398	176	163	92.3	9.03	895	1	1	1	482.748	963.481	2	963.481	-0.0005	164	170	0	23.1	16	0.0098	R	DLDWFLR	Y
1	1117.704.peg.3865 Phycobilisome core-membrane linker polypeptide	1117.704.peg.3865 Phycobilisome core-membrane linker polypeptide	11814	127719	505	398	176	163	92.3	9.03	897	1	1	1	482.758	963.502	2	963.503	-0.0007	746	753	0	52.73	14	6.90E-06	R	TEFDALIR	A
1	1117.704.peg.3865 Phycobilisome core-membrane linker polypeptide	1117.704.peg.3865 Phycobilisome core-membrane linker polypeptide	11814	127719	505	398	176	163	92.3	9.03	898	1	1	1	482.758	963.502	2	963.503	-0.0003	746	753	0	54.09	14	5.10E-06	R	TEFDALIR	A
1	1117.704.peg.3865 Phycobilisome core-membrane linker polypeptide	1117.704.peg.3865 Phycobilisome core-membrane linker polypeptide	11814	127719	505	398	176	163	92.3	9.03	899	1	1	1	482.759	963.503	2	963.503	0.0002	746	753	0	22.11	13	0.0077	R	TEFDALIR	A
1	1117.704.peg.3865 Phycobilisome core-membrane linker polypeptide	1117.704.peg.3865 Phycobilisome core-membrane linker polypeptide	11814	127719	505	398	176	163	92.3	9.03	954	1	1	1	487.78	973.545	2	973.544	0.0003	318	326	1	17.7	13	0.017	K	VKNGEISVK	E	Deamidated (NQ)	0.001000000.0
1	1117.704.peg.3865 Phycobilisome core-membrane linker polypeptide	1117.704.peg.3865 Phycobilisome core-membrane linker polypeptide	11814	127719	505	398	176	163	92.3	9.03	1011	1	1	1	494.247	986.479	2	986.478	0.0005	496	504	0	46.19	13	2.40E-05	R	SGNPITNER	G
1	1117.704.peg.3865 Phycobilisome core-membrane linker polypeptide	1117.704.peg.3865 Phycobilisome core-membrane linker polypeptide	11814	127719	505	398	176	163	92.3	9.03	1012	1	1	1	494.247	986.479	2	986.478	0.0006	496	504	0	56.97	13	2.00E-06	R	SGNPITNER	G
1	1117.704.peg.3865 Phycobilisome core-membrane linker polypeptide	1117.704.peg.3865 Phycobilisome core-membrane linker polypeptide	11814	127719	505	398	176	163	92.3	9.03	1022	1	1	1	494.769	987.523	2	987.524	-0.0005	582	590	0	80.37	15	1.80E-08	K	LENGEISVK	E
1	1117.704.peg.3865 Phycobilisome core-membrane linker polypeptide	1117.704.peg.3865 Phycobilisome core-membrane linker polypeptide	11814	127719	505	398	176	163	92.3	9.03	1024	1	1	1	495.261	988.508	2	988.508	-0.0002	582	590	0	15.78	15	0.05	K	LENGEISVK	E	Deamidated (NQ)	0.001000000.0
1	1117.704.peg.3865 Phycobilisome core-membrane linker polypeptide	1117.704.peg.3865 Phycobilisome core-membrane linker polypeptide	11814	127719	505	398	176	163	92.3	9.03	1187	1	1	1	510.79	1019.57	2	1019.57	0.0009	515	523	0	39.29	13	0.00012	K	TSLSPQIFK	L
1	1117.704.peg.3865 Phycobilisome core-membrane linker polypeptide	1117.704.peg.3865 Phycobilisome core-membrane linker polypeptide	11814	127719	505	398	176	163	92.3	9.03	1195	1	1	1	511.282	1020.55	2	1020.55	0.0004	515	523	0	70.91	14	1.10E-07	K	TSLSPQIFK	L	Deamidated (NQ)	0.000001000.0
1	1117.704.peg.3865 Phycobilisome core-membrane linker polypeptide	1117.704.peg.3865 Phycobilisome core-membrane linker polypeptide	11814	127719	505	398	176	163	92.3	9.03	1252	1	1	1	516.296	1030.58	2	1030.58	0.0004	717	726	1	15.99	13	0.03	R	SAINQGVSKK	R
1	1117.704.peg.3865 Phycobilisome core-membrane linker polypeptide	1117.704.peg.3865 Phycobilisome core-membrane linker polypeptide	11814	127719	505	398	176	163	92.3	9.03	1256	1	1	1	516.801	1031.59	2	1031.59	0.0004	623	631	0	21.52	13	0.0078	R	LLGRPTYGR	D
1	1117.704.peg.3865 Phycobilisome core-membrane linker polypeptide	1117.704.peg.3865 Phycobilisome core-membrane linker polypeptide	11814	127719	505	398	176	163	92.3	9.03	1265	1	1	1	517.778	1033.54	2	1033.54	0.0005	282	290	1	51.38	15	1.30E-05	R	TLTSAEKER	V
1	1117.704.peg.3865 Phycobilisome core-membrane linker polypeptide	1117.704.peg.3865 Phycobilisome core-membrane linker polypeptide	11814	127719	505	398	176	163	92.3	9.03	1274	1	1	1	520.27	1038.52	2	1038.52	0.0001	559	567	0	29.79	15	0.0017	R	AAYQQVFGR	Q
1	1117.704.peg.3865 Phycobilisome core-membrane linker polypeptide	1117.704.peg.3865 Phycobilisome core-membrane linker polypeptide	11814	127719	505	398	176	163	92.3	9.03	1276	1	1	1	520.761	1039.51	2	1039.51	-0.0002	559	567	0	47.48	14	2.80E-05	R	AAYQQVFGR	Q	Deamidated (NQ)	0.000010000.0
1	1117.704.peg.3865 Phycobilisome core-membrane linker polypeptide	1117.704.peg.3865 Phycobilisome core-membrane linker polypeptide	11814	127719	505	398	176	163	92.3	9.03	1313	1	1	1	349.855	1046.54	3	1046.54	-0.0005	637	644	1	32.05	17	0.0016	R	YYDLAFKK	G
1	1117.704.peg.3865 Phycobilisome core-membrane linker polypeptide	1117.704.peg.3865 Phycobilisome core-membrane linker polypeptide	11814	127719	505	398	176	163	92.3	9.03	1314	1	1	1	524.28	1046.54	2	1046.54	0.0011	637	644	1	36.8	17	0.00065	R	YYDLAFKK	G
1	1117.704.peg.3865 Phycobilisome core-membrane linker polypeptide	1117.704.peg.3865 Phycobilisome core-membrane linker polypeptide	11814	127719	505	398	176	163	92.3	9.03	1320	1	1	1	350.187	1047.54	3	1047.54	0.0014	1007	1015	1	44.92	15	6.00E-05	R	LKNGEISMR	E	Deamidated (NQ)	0.001000000.0
1	1117.704.peg.3865 Phycobilisome core-membrane linker polypeptide	1117.704.peg.3865 Phycobilisome core-membrane linker polypeptide	11814	127719	505	398	176	163	92.3	9.03	1321	1	1	1	524.777	1047.54	2	1047.54	0.002	1007	1015	1	48.15	15	2.90E-05	R	LKNGEISMR	E	Deamidated (NQ)	0.001000000.0
1	1117.704.peg.3865 Phycobilisome core-membrane linker polypeptide	1117.704.peg.3865 Phycobilisome core-membrane linker polypeptide	11814	127719	505	398	176	163	92.3	9.03	1336	1	1	1	526.274	1050.53	2	1050.53	-0.0004	595	603	0	54.46	14	5.40E-06	R	DLATSEIFR	K
1	1117.704.peg.3865 Phycobilisome core-membrane linker polypeptide	1117.704.peg.3865 Phycobilisome core-membrane linker polypeptide	11814	127719	505	398	176	163	92.3	9.03	1337	1	1	1	526.274	1050.53	2	1050.53	-0.0003	595	603	0	18.79	14	0.02	R	DLATSEIFR	K
1	1117.704.peg.3865 Phycobilisome core-membrane linker polypeptide	1117.704.peg.3865 Phycobilisome core-membrane linker polypeptide	11814	127719	505	398	176	163	92.3	9.03	1338	1	1	1	526.275	1050.54	2	1050.53	0.0011	595	603	0	17.43	15	0.032	R	DLATSEIFR	K
1	1117.704.peg.3865 Phycobilisome core-membrane linker polypeptide	1117.704.peg.3865 Phycobilisome core-membrane linker polypeptide	11814	127719	505	398	176	163	92.3	9.03	1428	1	1	1	355.545	1063.61	3	1063.61	-0.0004	477	487	0	17.4	13	0.018	K	APSARPAPIGK	D
1	1117.704.peg.3865 Phycobilisome core-membrane linker polypeptide	1117.704.peg.3865 Phycobilisome core-membrane linker polypeptide	11814	127719	505	398	176	163	92.3	9.03	1429	1	1	1	532.814	1063.61	2	1063.61	-0.0001	477	487	0	48.71	13	1.30E-05	K	APSARPAPIGK	D
1	1117.704.peg.3865 Phycobilisome core-membrane linker polypeptide	1117.704.peg.3865 Phycobilisome core-membrane linker polypeptide	11814	127719	505	398	176	163	92.3	9.03	1461	1	1	1	537.296	1072.58	2	1072.58	-0.0003	615	622	1	25.64	18	0.009	K	SIEYIHRR	L
1	1117.704.peg.3865 Phycobilisome core-membrane linker polypeptide	1117.704.peg.3865 Phycobilisome core-membrane linker polypeptide	11814	127719	505	398	176	163	92.3	9.03	1462	1	1	1	358.533	1072.58	3	1072.58	-0.0002	615	622	1	14.47	18	0.12	K	SIEYIHRR	L
1	1117.704.peg.3865 Phycobilisome core-membrane linker polypeptide	1117.704.peg.3865 Phycobilisome core-membrane linker polypeptide	11814	127719	505	398	176	163	92.3	9.03	1497	1	1	1	360.213	1077.62	3	1077.62	0	331	339	1	33.69	13	0.00043	R	LLGKSELYR	K
1	1117.704.peg.3865 Phycobilisome core-membrane linker polypeptide	1117.704.peg.3865 Phycobilisome core-membrane linker polypeptide	11814	127719	505	398	176	163	92.3	9.03	1498	1	1	1	539.817	1077.62	2	1077.62	0.0005	331	339	1	50.55	13	8.80E-06	R	LLGKSELYR	K
1	1117.704.peg.3865 Phycobilisome core-membrane linker polypeptide	1117.704.peg.3865 Phycobilisome core-membrane linker polypeptide	11814	127719	505	398	176	163	92.3	9.03	1499	2	1	1	539.817	1077.62	2	1077.62	0.0018	331	339	1	0.54	13	0.88	R	LLGKSELYR	K
1	1117.704.peg.3865 Phycobilisome core-membrane linker polypeptide	1117.704.peg.3865 Phycobilisome core-membrane linker polypeptide	11814	127719	505	398	176	163	92.3	9.03	1618	1	1	1	547.778	1093.54	2	1093.54	0.0001	1020	1028	0	51.5	15	1.10E-05	R	QLAESDLYR	K
1	1117.704.peg.3865 Phycobilisome core-membrane linker polypeptide	1117.704.peg.3865 Phycobilisome core-membrane linker polypeptide	11814	127719	505	398	176	163	92.3	9.03	1619	1	1	1	547.778	1093.54	2	1093.54	0.0007	1020	1028	0	45.7	15	5.10E-05	R	QLAESDLYR	K
1	1117.704.peg.3865 Phycobilisome core-membrane linker polypeptide	1117.704.peg.3865 Phycobilisome core-membrane linker polypeptide	11814	127719	505	398	176	163	92.3	9.03	1624	1	1	1	548.269	1094.52	2	1094.52	-0.0018	1020	1028	0	47.27	14	2.80E-05	R	QLAESDLYR	K	Deamidated (NQ)	0.100000000.0
1	1117.704.peg.3865 Phycobilisome core-membrane linker polypeptide	1117.704.peg.3865 Phycobilisome core-membrane linker polypeptide	11814	127719	505	398	176	163	92.3	9.03	1680	1	1	1	552.309	1102.6	2	1102.61	-0.0097	673	682	0	1.32	14	1.1	R	YVTPAGLNLR	K
1	1117.704.peg.3865 Phycobilisome core-membrane linker polypeptide	1117.704.peg.3865 Phycobilisome core-membrane linker polypeptide	11814	127719	505	398	176	163	92.3	9.03	1681	1	1	1	552.314	1102.61	2	1102.61	-0.0001	673	682	0	30.44	13	0.001	R	YVTPAGLNLR	K
1	1117.704.peg.3865 Phycobilisome core-membrane linker polypeptide	1117.704.peg.3865 Phycobilisome core-membrane linker polypeptide	11814	127719	505	398	176	163	92.3	9.03	1682	1	1	1	552.314	1102.61	2	1102.61	0.0004	673	682	0	33.67	14	0.00064	R	YVTPAGLNLR	K
1	1117.704.peg.3865 Phycobilisome core-membrane linker polypeptide	1117.704.peg.3865 Phycobilisome core-membrane linker polypeptide	11814	127719	505	398	176	163	92.3	9.03	1694	1	1	1	552.806	1103.6	2	1103.6	0.0002	673	682	0	57.67	14	2.70E-06	R	YVTPAGLNLR	K	Deamidated (NQ)	0.0000000100.0
1	1117.704.peg.3865 Phycobilisome core-membrane linker polypeptide	1117.704.peg.3865 Phycobilisome core-membrane linker polypeptide	11814	127719	505	398	176	163	92.3	9.03	1890	1	1	1	377.56	1129.66	3	1129.66	0.0004	780	788	2	10.42	13	0.11	K	LRNREITTK	E
1	1117.704.peg.3865 Phycobilisome core-membrane linker polypeptide	1117.704.peg.3865 Phycobilisome core-membrane linker polypeptide	11814	127719	505	398	176	163	92.3	9.03	1921	1	1	1	378.537	1132.59	3	1132.59	0.0003	701	710	1	52.62	15	9.00E-06	K	FIEKGTAPDR	A
1	1117.704.peg.3865 Phycobilisome core-membrane linker polypeptide	1117.704.peg.3865 Phycobilisome core-membrane linker polypeptide	11814	127719	505	398	176	163	92.3	9.03	1922	1	1	1	567.302	1132.59	2	1132.59	0.0015	701	710	1	56.41	14	3.40E-06	K	FIEKGTAPDR	A
1	1117.704.peg.3865 Phycobilisome core-membrane linker polypeptide	1117.704.peg.3865 Phycobilisome core-membrane linker polypeptide	11814	127719	505	398	176	163	92.3	9.03	1964	1	1	1	570.301	1138.59	2	1138.59	-0.0004	294	302	1	28.46	14	0.0019	R	AAYRQVFER	D
1	1117.704.peg.3865 Phycobilisome core-membrane linker polypeptide	1117.704.peg.3865 Phycobilisome core-membrane linker polypeptide	11814	127719	505	398	176	163	92.3	9.03	1969	1	1	1	380.865	1139.57	3	1139.57	0.0002	294	302	1	23.39	14	0.0062	R	AAYRQVFER	D	Deamidated (NQ)	0.000010000.0
1	1117.704.peg.3865 Phycobilisome core-membrane linker polypeptide	1117.704.peg.3865 Phycobilisome core-membrane linker polypeptide	11814	127719	505	398	176	163	92.3	9.03	2066	1	1	1	578.291	1154.57	2	1154.57	0	1052	1061	0	21.62	13	0.0083	R	APQDQAEIQR	Y
1	1117.704.peg.3865 Phycobilisome core-membrane linker polypeptide	1117.704.peg.3865 Phycobilisome core-membrane linker polypeptide	11814	127719	505	398	176	163	92.3	9.03	2067	1	1	1	578.292	1154.57	2	1154.57	0.0008	1052	1061	0	60.6	13	1.00E-06	R	APQDQAEIQR	Y
1	1117.704.peg.3865 Phycobilisome core-membrane linker polypeptide	1117.704.peg.3865 Phycobilisome core-membrane linker polypeptide	11814	127719	505	398	176	163	92.3	9.03	2100	1	1	1	387.219	1158.64	3	1158.64	0.0002	825	834	2	28.35	16	0.0036	R	ATKDQAELRK	Y
1	1117.704.peg.3865 Phycobilisome core-membrane linker polypeptide	1117.704.peg.3865 Phycobilisome core-membrane linker polypeptide	11814	127719	505	398	176	163	92.3	9.03	2101	1	1	1	580.325	1158.64	2	1158.64	0.0003	825	834	2	25.16	16	0.0075	R	ATKDQAELRK	Y
1	1117.704.peg.3865 Phycobilisome core-membrane linker polypeptide	1117.704.peg.3865 Phycobilisome core-membrane linker polypeptide	11814	127719	505	398	176	163	92.3	9.03	2113	1	1	1	387.547	1159.62	3	1159.62	0	825	834	2	26.24	16	0.0059	R	ATKDQAELRK	Y	Deamidated (NQ)	0.0000100000.0
1	1117.704.peg.3865 Phycobilisome core-membrane linker polypeptide	1117.704.peg.3865 Phycobilisome core-membrane linker polypeptide	11814	127719	505	398	176	163	92.3	9.03	2197	1	1	1	390.544	1168.61	3	1168.61	-0.0006	358	367	1	1.13	13	0.89	K	HFLGRAPESR	T
1	1117.704.peg.3865 Phycobilisome core-membrane linker polypeptide	1117.704.peg.3865 Phycobilisome core-membrane linker polypeptide	11814	127719	505	398	176	163	92.3	9.03	2198	1	1	1	390.544	1168.61	3	1168.61	-0.0003	358	367	1	4.29	13	0.43	K	HFLGRAPESR	T
1	1117.704.peg.3865 Phycobilisome core-membrane linker polypeptide	1117.704.peg.3865 Phycobilisome core-membrane linker polypeptide	11814	127719	505	398	176	163	92.3	9.03	2199	1	1	1	390.544	1168.61	3	1168.61	0	358	367	1	23.48	13	0.0049	K	HFLGRAPESR	T
1	1117.704.peg.3865 Phycobilisome core-membrane linker polypeptide	1117.704.peg.3865 Phycobilisome core-membrane linker polypeptide	11814	127719	505	398	176	163	92.3	9.03	2264	1	1	1	393.883	1178.63	3	1178.63	-0.0017	595	604	1	2.61	14	0.77	R	DLATSEIFRK	L
1	1117.704.peg.3865 Phycobilisome core-membrane linker polypeptide	1117.704.peg.3865 Phycobilisome core-membrane linker polypeptide	11814	127719	505	398	176	163	92.3	9.03	2265	1	1	1	590.322	1178.63	2	1178.63	-0.0009	595	604	1	49.46	14	1.60E-05	R	DLATSEIFRK	L
1	1117.704.peg.3865 Phycobilisome core-membrane linker polypeptide	1117.704.peg.3865 Phycobilisome core-membrane linker polypeptide	11814	127719	505	398	176	163	92.3	9.03	2315	1	1	1	396.567	1186.68	3	1186.68	0.0002	717	727	2	45.44	14	4.30E-05	R	SAINQGVSKKR	D
1	1117.704.peg.3865 Phycobilisome core-membrane linker polypeptide	1117.704.peg.3865 Phycobilisome core-membrane linker polypeptide	11814	127719	505	398	176	163	92.3	9.03	2322	1	1	1	396.904	1187.69	3	1187.69	0.0004	622	631	1	21.85	13	0.0065	R	RLLGRPTYGR	D
1	1117.704.peg.3865 Phycobilisome core-membrane linker polypeptide	1117.704.peg.3865 Phycobilisome core-membrane linker polypeptide	11814	127719	505	398	176	163	92.3	9.03	2447	1	1	1	402.912	1205.71	3	1205.71	0.0016	331	340	2	25.65	13	0.0027	R	LLGKSELYRK	Q
1	1117.704.peg.3865 Phycobilisome core-membrane linker polypeptide	1117.704.peg.3865 Phycobilisome core-membrane linker polypeptide	11814	127719	505	398	176	163	92.3	9.03	2448	1	1	1	603.865	1205.72	2	1205.71	0.0021	331	340	2	31.19	13	0.00076	R	LLGKSELYRK	Q
1	1117.704.peg.3865 Phycobilisome core-membrane linker polypeptide	1117.704.peg.3865 Phycobilisome core-membrane linker polypeptide	11814	127719	505	398	176	163	92.3	9.03	2550	1	1	1	408.219	1221.63	3	1221.64	-0.0007	1020	1029	1	37.1	16	0.00041	R	QLAESDLYRK	Q
1	1117.704.peg.3865 Phycobilisome core-membrane linker polypeptide	1117.704.peg.3865 Phycobilisome core-membrane linker polypeptide	11814	127719	505	398	176	163	92.3	9.03	2551	1	1	1	611.825	1221.64	2	1221.64	0.0009	1020	1029	1	10.98	16	0.18	R	QLAESDLYRK	Q
1	1117.704.peg.3865 Phycobilisome core-membrane linker polypeptide	1117.704.peg.3865 Phycobilisome core-membrane linker polypeptide	11814	127719	505	398	176	163	92.3	9.03	2554	1	1	1	612.316	1222.62	2	1222.62	-0.002	1020	1029	1	44.62	15	6.60E-05	R	QLAESDLYRK	Q	Deamidated (NQ)	0.1000000000.0
1	1117.704.peg.3865 Phycobilisome core-membrane linker polypeptide	1117.704.peg.3865 Phycobilisome core-membrane linker polypeptide	11814	127719	505	398	176	163	92.3	9.03	2555	1	1	1	408.547	1222.62	3	1222.62	-0.0004	1020	1029	1	36.76	16	0.00043	R	QLAESDLYRK	Q	Deamidated (NQ)	0.1000000000.0
1	1117.704.peg.3865 Phycobilisome core-membrane linker polypeptide	1117.704.peg.3865 Phycobilisome core-membrane linker polypeptide	11814	127719	505	398	176	163	92.3	9.03	2599	1	1	1	616.361	1230.71	2	1230.71	-0.0004	673	683	1	60.51	13	9.30E-07	R	YVTPAGLNLRK	L
1	1117.704.peg.3865 Phycobilisome core-membrane linker polypeptide	1117.704.peg.3865 Phycobilisome core-membrane linker polypeptide	11814	127719	505	398	176	163	92.3	9.03	2600	1	1	1	411.243	1230.71	3	1230.71	0.0001	673	683	1	35	13	0.00033	R	YVTPAGLNLRK	L
1	1117.704.peg.3865 Phycobilisome core-membrane linker polypeptide	1117.704.peg.3865 Phycobilisome core-membrane linker polypeptide	11814	127719	505	398	176	163	92.3	9.03	2608	1	1	1	411.571	1231.69	3	1231.69	-0.0023	673	683	1	48.21	13	1.70E-05	R	YVTPAGLNLRK	L	Deamidated (NQ)	0.00000001000.0
1	1117.704.peg.3865 Phycobilisome core-membrane linker polypeptide	1117.704.peg.3865 Phycobilisome core-membrane linker polypeptide	11814	127719	505	398	176	163	92.3	9.03	2609	1	1	1	616.853	1231.69	2	1231.69	-0.0004	673	683	1	34.95	13	0.0004	R	YVTPAGLNLRK	L	Deamidated (NQ)	0.00000001000.0
1	1117.704.peg.3865 Phycobilisome core-membrane linker polypeptide	1117.704.peg.3865 Phycobilisome core-membrane linker polypeptide	11814	127719	505	398	176	163	92.3	9.03	2638	1	1	1	618.797	1235.58	2	1235.58	0.0003	948	959	0	63.54	14	6.40E-07	R	GAEGDPYTIGTR	R
1	1117.704.peg.3865 Phycobilisome core-membrane linker polypeptide	1117.704.peg.3865 Phycobilisome core-membrane linker polypeptide	11814	127719	505	398	176	163	92.3	9.03	2750	1	1	1	627.314	1252.61	2	1252.61	0	803	812	0	44.94	15	5.60E-05	K	QFFEPYPPTK	N
1	1117.704.peg.3865 Phycobilisome core-membrane linker polypeptide	1117.704.peg.3865 Phycobilisome core-membrane linker polypeptide	11814	127719	505	398	176	163	92.3	9.03	2751	1	1	1	627.314	1252.61	2	1252.61	0.0004	803	812	0	28.68	15	0.0024	K	QFFEPYPPTK	N
1	1117.704.peg.3865 Phycobilisome core-membrane linker polypeptide	1117.704.peg.3865 Phycobilisome core-membrane linker polypeptide	11814	127719	505	398	176	163	92.3	9.03	2759	1	1	1	627.805	1253.6	2	1253.6	-0.0013	803	812	0	62.86	15	9.30E-07	K	QFFEPYPPTK	N	Deamidated (NQ)	0.1000000000.0
1	1117.704.peg.3865 Phycobilisome core-membrane linker polypeptide	1117.704.peg.3865 Phycobilisome core-membrane linker polypeptide	11814	127719	505	398	176	163	92.3	9.03	2852	1	1	1	633.352	1264.69	2	1264.69	-0.0018	769	779	0	80.9	13	8.50E-09	R	ITEVFSVLETK	L
1	1117.704.peg.3865 Phycobilisome core-membrane linker polypeptide	1117.704.peg.3865 Phycobilisome core-membrane linker polypeptide	11814	127719	505	398	176	163	92.3	9.03	2854	1	1	1	633.352	1264.69	2	1264.69	-0.0011	769	779	0	63.59	13	4.40E-07	R	ITEVFSVLETK	L
1	1117.704.peg.3865 Phycobilisome core-membrane linker polypeptide	1117.704.peg.3865 Phycobilisome core-membrane linker polypeptide	11814	127719	505	398	176	163	92.3	9.03	2855	1	1	1	633.353	1264.69	2	1264.69	-0.0004	769	779	0	67.15	13	1.90E-07	R	ITEVFSVLETK	L
1	1117.704.peg.3865 Phycobilisome core-membrane linker polypeptide	1117.704.peg.3865 Phycobilisome core-membrane linker polypeptide	11814	127719	505	398	176	163	92.3	9.03	2856	1	1	1	633.353	1264.69	2	1264.69	-0.0001	769	779	0	1.46	13	0.71	R	ITEVFSVLETK	L
1	1117.704.peg.3865 Phycobilisome core-membrane linker polypeptide	1117.704.peg.3865 Phycobilisome core-membrane linker polypeptide	11814	127719	505	398	176	163	92.3	9.03	2857	1	1	1	633.353	1264.69	2	1264.69	0.0008	769	779	0	0.49	13	0.89	R	ITEVFSVLETK	L
1	1117.704.peg.3865 Phycobilisome core-membrane linker polypeptide	1117.704.peg.3865 Phycobilisome core-membrane linker polypeptide	11814	127719	505	398	176	163	92.3	9.03	3006	1	1	1	642.821	1283.63	2	1283.63	-0.0017	341	350	0	36.14	14	0.00033	K	QFFEPFINSR	V
1	1117.704.peg.3865 Phycobilisome core-membrane linker polypeptide	1117.704.peg.3865 Phycobilisome core-membrane linker polypeptide	11814	127719	505	398	176	163	92.3	9.03	3007	1	1	1	642.822	1283.63	2	1283.63	-0.0003	341	350	0	12.43	14	0.077	K	QFFEPFINSR	V
1	1117.704.peg.3865 Phycobilisome core-membrane linker polypeptide	1117.704.peg.3865 Phycobilisome core-membrane linker polypeptide	11814	127719	505	398	176	163	92.3	9.03	3016	1	1	1	643.314	1284.61	2	1284.61	-0.0008	341	350	0	57.32	13	2.00E-06	K	QFFEPFINSR	V	Deamidated (NQ)	0.0000000100.0
1	1117.704.peg.3865 Phycobilisome core-membrane linker polypeptide	1117.704.peg.3865 Phycobilisome core-membrane linker polypeptide	11814	127719	505	398	176	163	92.3	9.03	3017	1	1	1	643.314	1284.61	2	1284.61	-0.0004	341	350	0	53.78	13	4.60E-06	K	QFFEPFINSR	V	Deamidated (NQ)	0.1000000000.0
1	1117.704.peg.3865 Phycobilisome core-membrane linker polypeptide	1117.704.peg.3865 Phycobilisome core-membrane linker polypeptide	11814	127719	505	398	176	163	92.3	9.03	3022	1	1	1	643.806	1285.6	2	1285.6	0	1030	1039	0	53.49	14	5.80E-06	K	QFYEPYPNTK	V
1	1117.704.peg.3865 Phycobilisome core-membrane linker polypeptide	1117.704.peg.3865 Phycobilisome core-membrane linker polypeptide	11814	127719	505	398	176	163	92.3	9.03	3026	1	1	1	644.298	1286.58	2	1286.58	-0.0008	1030	1039	0	33.23	13	0.00048	K	QFYEPYPNTK	V	Deamidated (NQ)	0.1000000000.0
1	1117.704.peg.3865 Phycobilisome core-membrane linker polypeptide	1117.704.peg.3865 Phycobilisome core-membrane linker polypeptide	11814	127719	505	398	176	163	92.3	9.03	3067	1	1	0	646.354	1290.69	2	1290.69	0.0002	320	330	1	74.9	15	5.20E-08	K	NGEISVKEFIR	L
1	1117.704.peg.3865 Phycobilisome core-membrane linker polypeptide	1117.704.peg.3865 Phycobilisome core-membrane linker polypeptide	11814	127719	505	398	176	163	92.3	9.03	3068	1	1	0	431.238	1290.69	3	1290.69	0.0003	320	330	1	46.69	15	3.40E-05	K	NGEISVKEFIR	L
1	1117.704.peg.3865 Phycobilisome core-membrane linker polypeptide	1117.704.peg.3865 Phycobilisome core-membrane linker polypeptide	11814	127719	505	398	176	163	92.3	9.03	3073	1	1	0	431.567	1291.68	3	1291.68	0.0005	320	330	1	29.51	16	0.0022	K	NGEISVKEFIR	L	Deamidated (NQ)	0.10000000000.0
1	1117.704.peg.3865 Phycobilisome core-membrane linker polypeptide	1117.704.peg.3865 Phycobilisome core-membrane linker polypeptide	11814	127719	505	398	176	163	92.3	9.03	3074	1	1	0	646.846	1291.68	2	1291.68	0.0007	320	330	1	60.81	16	1.70E-06	K	NGEISVKEFIR	L	Deamidated (NQ)	0.10000000000.0
1	1117.704.peg.3865 Phycobilisome core-membrane linker polypeptide	1117.704.peg.3865 Phycobilisome core-membrane linker polypeptide	11814	127719	505	398	176	163	92.3	9.03	3081	1	1	1	647.345	1292.67	2	1292.68	-0.0017	398	408	0	63.81	16	9.20E-07	R	IFGEDTVPFIR	D
1	1117.704.peg.3865 Phycobilisome core-membrane linker polypeptide	1117.704.peg.3865 Phycobilisome core-membrane linker polypeptide	11814	127719	505	398	176	163	92.3	9.03	3083	1	1	1	647.345	1292.68	2	1292.68	-0.0012	398	408	0	29.34	16	0.0026	R	IFGEDTVPFIR	D
1	1117.704.peg.3865 Phycobilisome core-membrane linker polypeptide	1117.704.peg.3865 Phycobilisome core-membrane linker polypeptide	11814	127719	505	398	176	163	92.3	9.03	3085	1	1	1	647.346	1292.68	2	1292.68	0.0013	398	408	0	23.26	16	0.0099	R	IFGEDTVPFIR	D
1	1117.704.peg.3865 Phycobilisome core-membrane linker polypeptide	1117.704.peg.3865 Phycobilisome core-membrane linker polypeptide	11814	127719	505	398	176	163	92.3	9.03	3098	1	1	1	647.865	1293.72	2	1293.72	0.0002	705	716	1	19.38	13	0.012	K	GTAPDRALPQIR	S
1	1117.704.peg.3865 Phycobilisome core-membrane linker polypeptide	1117.704.peg.3865 Phycobilisome core-membrane linker polypeptide	11814	127719	505	398	176	163	92.3	9.03	3099	1	1	1	432.246	1293.72	3	1293.72	0.0003	705	716	1	24.6	13	0.0035	K	GTAPDRALPQIR	S
1	1117.704.peg.3865 Phycobilisome core-membrane linker polypeptide	1117.704.peg.3865 Phycobilisome core-membrane linker polypeptide	11814	127719	505	398	176	163	92.3	9.03	3108	1	1	1	648.357	1294.7	2	1294.7	-0.0007	705	716	1	9.66	13	0.13	K	GTAPDRALPQIR	S	Deamidated (NQ)	0.000000000100.0
1	1117.704.peg.3865 Phycobilisome core-membrane linker polypeptide	1117.704.peg.3865 Phycobilisome core-membrane linker polypeptide	11814	127719	505	398	176	163	92.3	9.03	3109	1	1	1	432.574	1294.7	3	1294.7	-0.0005	705	716	1	25.04	13	0.0038	K	GTAPDRALPQIR	S	Deamidated (NQ)	0.000000000100.0
1	1117.704.peg.3865 Phycobilisome core-membrane linker polypeptide	1117.704.peg.3865 Phycobilisome core-membrane linker polypeptide	11814	127719	505	398	176	163	92.3	9.03	3315	1	1	1	440.906	1319.7	3	1319.7	-0.0011	161	170	1	47.85	14	2.50E-05	K	SLRDLDWFLR	Y
1	1117.704.peg.3865 Phycobilisome core-membrane linker polypeptide	1117.704.peg.3865 Phycobilisome core-membrane linker polypeptide	11814	127719	505	398	176	163	92.3	9.03	3316	1	1	1	440.907	1319.7	3	1319.7	0.0001	161	170	1	14.43	14	0.056	K	SLRDLDWFLR	Y
1	1117.704.peg.3865 Phycobilisome core-membrane linker polypeptide	1117.704.peg.3865 Phycobilisome core-membrane linker polypeptide	11814	127719	505	398	176	163	92.3	9.03	3547	1	1	1	451.231	1350.67	3	1350.67	-0.0017	1009	1019	1	24.66	15	0.0063	K	NGEISMREFIR	Q
1	1117.704.peg.3865 Phycobilisome core-membrane linker polypeptide	1117.704.peg.3865 Phycobilisome core-membrane linker polypeptide	11814	127719	505	398	176	163	92.3	9.03	3553	1	1	1	451.559	1351.65	3	1351.66	-0.0006	1009	1019	1	23.17	16	0.01	K	NGEISMREFIR	Q	Deamidated (NQ)	0.10000000000.0
1	1117.704.peg.3865 Phycobilisome core-membrane linker polypeptide	1117.704.peg.3865 Phycobilisome core-membrane linker polypeptide	11814	127719	505	398	176	163	92.3	9.03	3659	1	1	1	684.34	1366.67	2	1366.67	-0.0005	1009	1019	1	16.57	15	0.039	K	NGEISMREFIR	Q	Oxidation (M)	0.00000200000.0
1	1117.704.peg.3865 Phycobilisome core-membrane linker polypeptide	1117.704.peg.3865 Phycobilisome core-membrane linker polypeptide	11814	127719	505	398	176	163	92.3	9.03	3660	1	1	1	456.563	1366.67	3	1366.67	0.0015	1009	1019	1	23.92	15	0.0075	K	NGEISMREFIR	Q	Oxidation (M)	0.00000200000.0
1	1117.704.peg.3865 Phycobilisome core-membrane linker polypeptide	1117.704.peg.3865 Phycobilisome core-membrane linker polypeptide	11814	127719	505	398	176	163	92.3	9.03	3661	1	1	1	456.564	1366.67	3	1366.67	0.0052	1009	1019	1	8.1	16	0.33	K	NGEISMREFIR	Q	Oxidation (M)	0.00000200000.0
1	1117.704.peg.3865 Phycobilisome core-membrane linker polypeptide	1117.704.peg.3865 Phycobilisome core-membrane linker polypeptide	11814	127719	505	398	176	163	92.3	9.03	3664	1	1	1	456.891	1367.65	3	1367.65	0.0002	1009	1019	1	26.97	13	0.0025	K	NGEISMREFIR	Q	Deamidated (NQ); Oxidation (M)	0.10000200000.0
1	1117.704.peg.3865 Phycobilisome core-membrane linker polypeptide	1117.704.peg.3865 Phycobilisome core-membrane linker polypeptide	11814	127719	505	398	176	163	92.3	9.03	3741	1	1	1	460.277	1377.81	3	1377.81	0.0004	813	824	1	59.57	13	1.10E-06	K	NVELSLKHLLGR	A
1	1117.704.peg.3865 Phycobilisome core-membrane linker polypeptide	1117.704.peg.3865 Phycobilisome core-membrane linker polypeptide	11814	127719	505	398	176	163	92.3	9.03	3762	1	1	1	691.361	1380.71	2	1380.71	0.0001	802	812	1	54.83	15	6.40E-06	R	KQFFEPYPPTK	N
1	1117.704.peg.3865 Phycobilisome core-membrane linker polypeptide	1117.704.peg.3865 Phycobilisome core-membrane linker polypeptide	11814	127719	505	398	176	163	92.3	9.03	3763	1	1	1	461.243	1380.71	3	1380.71	0.0001	802	812	1	28.29	15	0.0029	R	KQFFEPYPPTK	N
1	1117.704.peg.3865 Phycobilisome core-membrane linker polypeptide	1117.704.peg.3865 Phycobilisome core-membrane linker polypeptide	11814	127719	505	398	176	163	92.3	9.03	3825	1	1	1	696.847	1391.68	2	1391.68	0.0005	948	960	1	18.95	16	0.027	R	GAEGDPYTIGTRR	S
1	1117.704.peg.3865 Phycobilisome core-membrane linker polypeptide	1117.704.peg.3865 Phycobilisome core-membrane linker polypeptide	11814	127719	505	398	176	163	92.3	9.03	3826	1	1	1	464.901	1391.68	3	1391.68	0.0014	948	960	1	24.04	15	0.0077	R	GAEGDPYTIGTRR	S
1	1117.704.peg.3865 Phycobilisome core-membrane linker polypeptide	1117.704.peg.3865 Phycobilisome core-membrane linker polypeptide	11814	127719	505	398	176	163	92.3	9.03	3978	1	1	1	705.886	1409.76	2	1409.76	0.0018	226	237	0	66.54	13	2.20E-07	K	ELVGSYFDVIIR	S
1	1117.704.peg.3865 Phycobilisome core-membrane linker polypeptide	1117.704.peg.3865 Phycobilisome core-membrane linker polypeptide	11814	127719	505	398	176	163	92.3	9.03	3999	1	1	1	471.582	1411.72	3	1411.72	0.0002	340	350	1	36.01	14	0.00039	R	KQFFEPFINSR	V
1	1117.704.peg.3865 Phycobilisome core-membrane linker polypeptide	1117.704.peg.3865 Phycobilisome core-membrane linker polypeptide	11814	127719	505	398	176	163	92.3	9.03	4000	1	1	1	706.87	1411.73	2	1411.72	0.0003	340	350	1	39.32	14	0.00018	R	KQFFEPFINSR	V
1	1117.704.peg.3865 Phycobilisome core-membrane linker polypeptide	1117.704.peg.3865 Phycobilisome core-membrane linker polypeptide	11814	127719	505	398	176	163	92.3	9.03	4001	1	1	1	471.583	1411.73	3	1411.72	0.0015	340	350	1	29.86	15	0.0017	R	KQFFEPFINSR	V
1	1117.704.peg.3865 Phycobilisome core-membrane linker polypeptide	1117.704.peg.3865 Phycobilisome core-membrane linker polypeptide	11814	127719	505	398	176	163	92.3	9.03	4009	1	1	1	471.91	1412.71	3	1412.71	-0.0004	340	350	1	39.32	14	0.00018	R	KQFFEPFINSR	V	Deamidated (NQ)	0.01000000000.0
1	1117.704.peg.3865 Phycobilisome core-membrane linker polypeptide	1117.704.peg.3865 Phycobilisome core-membrane linker polypeptide	11814	127719	505	398	176	163	92.3	9.03	4010	1	1	1	707.362	1412.71	2	1412.71	0.0008	340	350	1	74.95	14	5.00E-08	R	KQFFEPFINSR	V	Deamidated (NQ)	0.00000000100.0
1	1117.704.peg.3865 Phycobilisome core-membrane linker polypeptide	1117.704.peg.3865 Phycobilisome core-membrane linker polypeptide	11814	127719	505	398	176	163	92.3	9.03	4022	1	1	1	707.854	1413.69	2	1413.69	0.0005	1029	1039	1	68.64	14	1.80E-07	R	KQFYEPYPNTK	V
1	1117.704.peg.3865 Phycobilisome core-membrane linker polypeptide	1117.704.peg.3865 Phycobilisome core-membrane linker polypeptide	11814	127719	505	398	176	163	92.3	9.03	4023	1	1	1	472.238	1413.69	3	1413.69	0.0006	1029	1039	1	24.84	14	0.0048	R	KQFYEPYPNTK	V
1	1117.704.peg.3865 Phycobilisome core-membrane linker polypeptide	1117.704.peg.3865 Phycobilisome core-membrane linker polypeptide	11814	127719	505	398	176	163	92.3	9.03	4024	1	1	1	472.239	1413.69	3	1413.69	0.001	1029	1039	1	32.3	14	0.00085	R	KQFYEPYPNTK	V
1	1117.704.peg.3865 Phycobilisome core-membrane linker polypeptide	1117.704.peg.3865 Phycobilisome core-membrane linker polypeptide	11814	127719	505	398	176	163	92.3	9.03	4032	1	1	1	708.345	1414.68	2	1414.68	-0.0005	1029	1039	1	45.54	13	3.50E-05	R	KQFYEPYPNTK	V	Deamidated (NQ)	0.00000000100.0
1	1117.704.peg.3865 Phycobilisome core-membrane linker polypeptide	1117.704.peg.3865 Phycobilisome core-membrane linker polypeptide	11814	127719	505	398	176	163	92.3	9.03	4033	1	1	1	472.566	1414.68	3	1414.68	0.0007	1029	1039	1	32.84	14	0.00073	R	KQFYEPYPNTK	V	Deamidated (NQ)	0.01000000000.0
1	1117.704.peg.3865 Phycobilisome core-membrane linker polypeptide	1117.704.peg.3865 Phycobilisome core-membrane linker polypeptide	11814	127719	505	398	176	163	92.3	9.03	4075	1	1	1	710.839	1419.66	2	1419.66	-0.0015	605	614	0	46.79	14	3.10E-05	K	LYWQNFYVCK	S	Carbamidomethyl (C)	0.0000000030.0
1	1117.704.peg.3865 Phycobilisome core-membrane linker polypeptide	1117.704.peg.3865 Phycobilisome core-membrane linker polypeptide	11814	127719	505	398	176	163	92.3	9.03	4084	1	1	1	711.331	1420.65	2	1420.65	-0.0004	605	614	0	44.65	13	3.40E-05	K	LYWQNFYVCK	S	Deamidated (NQ); Carbamidomethyl (C)	0.0001000030.0
1	1117.704.peg.3865 Phycobilisome core-membrane linker polypeptide	1117.704.peg.3865 Phycobilisome core-membrane linker polypeptide	11814	127719	505	398	176	163	92.3	9.03	4133	1	1	1	475.922	1424.74	3	1424.74	0.0023	746	757	1	13.81	15	0.067	R	TEFDALIRAAYR	Q
1	1117.704.peg.3865 Phycobilisome core-membrane linker polypeptide	1117.704.peg.3865 Phycobilisome core-membrane linker polypeptide	11814	127719	505	398	176	163	92.3	9.03	4135	1	1	1	475.957	1424.85	3	1424.85	-0.0001	1040	1051	1	52.13	13	6.40E-06	K	VIELLTKHFLGR	A
1	1117.704.peg.3865 Phycobilisome core-membrane linker polypeptide	1117.704.peg.3865 Phycobilisome core-membrane linker polypeptide	11814	127719	505	398	176	163	92.3	9.03	4136	1	1	1	357.22	1424.85	4	1424.85	0.0002	1040	1051	1	33.45	13	0.00047	K	VIELLTKHFLGR	A
1	1117.704.peg.3865 Phycobilisome core-membrane linker polypeptide	1117.704.peg.3865 Phycobilisome core-membrane linker polypeptide	11814	127719	505	398	176	163	92.3	9.03	4159	1	1	1	715.418	1428.82	2	1428.82	-0.0019	351	362	1	79.19	13	1.40E-08	R	VLELAFKHFLGR	A
1	1117.704.peg.3865 Phycobilisome core-membrane linker polypeptide	1117.704.peg.3865 Phycobilisome core-membrane linker polypeptide	11814	127719	505	398	176	163	92.3	9.03	4160	1	1	1	477.281	1428.82	3	1428.82	-0.0015	351	362	1	65.24	13	3.40E-07	R	VLELAFKHFLGR	A
1	1117.704.peg.3865 Phycobilisome core-membrane linker polypeptide	1117.704.peg.3865 Phycobilisome core-membrane linker polypeptide	11814	127719	505	398	176	163	92.3	9.03	4161	1	1	1	358.213	1428.82	4	1428.82	-0.0012	351	362	1	35.9	13	0.0003	R	VLELAFKHFLGR	A
1	1117.704.peg.3865 Phycobilisome core-membrane linker polypeptide	1117.704.peg.3865 Phycobilisome core-membrane linker polypeptide	11814	127719	505	398	176	163	92.3	9.03	4316	1	1	1	482.554	1444.64	3	1444.64	-0.0002	758	768	1	24.16	13	0.0038	R	QVFERDMDSYR	I
1	1117.704.peg.3865 Phycobilisome core-membrane linker polypeptide	1117.704.peg.3865 Phycobilisome core-membrane linker polypeptide	11814	127719	505	398	176	163	92.3	9.03	4317	1	1	1	723.328	1444.64	2	1444.64	0.0013	758	768	1	35.13	13	0.00031	R	QVFERDMDSYR	I
1	1117.704.peg.3865 Phycobilisome core-membrane linker polypeptide	1117.704.peg.3865 Phycobilisome core-membrane linker polypeptide	11814	127719	505	398	176	163	92.3	9.03	4447	1	1	1	731.817	1461.62	2	1461.62	0.0004	758	768	1	2.25	13	0.6	R	QVFERDMDSYR	I	Deamidated (NQ); Oxidation (M)	0.10000020000.0
1	1117.704.peg.3865 Phycobilisome core-membrane linker polypeptide	1117.704.peg.3865 Phycobilisome core-membrane linker polypeptide	11814	127719	505	398	176	163	92.3	9.03	4572	1	1	1	740.411	1478.81	2	1478.81	-0.0018	732	745	0	96.89	14	2.80E-10	K	IFSTVGIQTSLASR	T
1	1117.704.peg.3865 Phycobilisome core-membrane linker polypeptide	1117.704.peg.3865 Phycobilisome core-membrane linker polypeptide	11814	127719	505	398	176	163	92.3	9.03	4573	1	1	1	493.944	1478.81	3	1478.81	0.0001	732	745	0	60.99	14	1.10E-06	K	IFSTVGIQTSLASR	T
1	1117.704.peg.3865 Phycobilisome core-membrane linker polypeptide	1117.704.peg.3865 Phycobilisome core-membrane linker polypeptide	11814	127719	505	398	176	163	92.3	9.03	4580	1	1	1	740.904	1479.79	2	1479.79	0.0011	732	745	0	81.83	15	1.10E-08	K	IFSTVGIQTSLASR	T	Deamidated (NQ)	0.00000001000000.0
1	1117.704.peg.3865 Phycobilisome core-membrane linker polypeptide	1117.704.peg.3865 Phycobilisome core-membrane linker polypeptide	11814	127719	505	398	176	163	92.3	9.03	4804	1	1	1	378.215	1508.83	4	1508.83	0.0004	473	487	1	20.25	13	0.012	K	SETKAPSARPAPIGK	D
1	1117.704.peg.3865 Phycobilisome core-membrane linker polypeptide	1117.704.peg.3865 Phycobilisome core-membrane linker polypeptide	11814	127719	505	398	176	163	92.3	9.03	4805	1	1	1	503.951	1508.83	3	1508.83	0.001	473	487	1	13.95	13	0.05	K	SETKAPSARPAPIGK	D
1	1117.704.peg.3865 Phycobilisome core-membrane linker polypeptide	1117.704.peg.3865 Phycobilisome core-membrane linker polypeptide	11814	127719	505	398	176	163	92.3	9.03	4828	1	1	1	756.888	1511.76	2	1511.76	-0.0011	789	801	0	72.29	14	8.60E-08	K	EFIQALASSDLYR	K
1	1117.704.peg.3865 Phycobilisome core-membrane linker polypeptide	1117.704.peg.3865 Phycobilisome core-membrane linker polypeptide	11814	127719	505	398	176	163	92.3	9.03	4829	1	1	1	756.888	1511.76	2	1511.76	-0.0004	789	801	0	13.1	15	0.078	K	EFIQALASSDLYR	K
1	1117.704.peg.3865 Phycobilisome core-membrane linker polypeptide	1117.704.peg.3865 Phycobilisome core-membrane linker polypeptide	11814	127719	505	398	176	163	92.3	9.03	4830	1	1	1	756.888	1511.76	2	1511.76	0.0001	789	801	0	12.83	15	0.086	K	EFIQALASSDLYR	K
1	1117.704.peg.3865 Phycobilisome core-membrane linker polypeptide	1117.704.peg.3865 Phycobilisome core-membrane linker polypeptide	11814	127719	505	398	176	163	92.3	9.03	4831	1	1	1	504.928	1511.76	3	1511.76	0.0002	789	801	0	63.44	15	7.50E-07	K	EFIQALASSDLYR	K
1	1117.704.peg.3865 Phycobilisome core-membrane linker polypeptide	1117.704.peg.3865 Phycobilisome core-membrane linker polypeptide	11814	127719	505	398	176	163	92.3	9.03	4832	1	1	1	756.889	1511.76	2	1511.76	0.0011	789	801	0	78.31	15	2.40E-08	K	EFIQALASSDLYR	K
1	1117.704.peg.3865 Phycobilisome core-membrane linker polypeptide	1117.704.peg.3865 Phycobilisome core-membrane linker polypeptide	11814	127719	505	398	176	163	92.3	9.03	4840	1	1	1	757.38	1512.74	2	1512.75	-0.001	789	801	0	65	14	4.30E-07	K	EFIQALASSDLYR	K	Deamidated (NQ)	0.0001000000000.0
1	1117.704.peg.3865 Phycobilisome core-membrane linker polypeptide	1117.704.peg.3865 Phycobilisome core-membrane linker polypeptide	11814	127719	505	398	176	163	92.3	9.03	4841	1	1	1	505.256	1512.75	3	1512.75	-0.0009	789	801	0	36.99	14	0.00027	K	EFIQALASSDLYR	K	Deamidated (NQ)	0.0001000000000.0
1	1117.704.peg.3865 Phycobilisome core-membrane linker polypeptide	1117.704.peg.3865 Phycobilisome core-membrane linker polypeptide	11814	127719	505	398	176	163	92.3	9.03	4872	1	1	1	759.934	1517.85	2	1517.86	-0.0026	318	330	2	65.07	13	3.90E-07	K	VKNGEISVKEFIR	L
1	1117.704.peg.3865 Phycobilisome core-membrane linker polypeptide	1117.704.peg.3865 Phycobilisome core-membrane linker polypeptide	11814	127719	505	398	176	163	92.3	9.03	4873	1	1	1	380.471	1517.86	4	1517.86	-0.0005	318	330	2	49.71	13	1.20E-05	K	VKNGEISVKEFIR	L
1	1117.704.peg.3865 Phycobilisome core-membrane linker polypeptide	1117.704.peg.3865 Phycobilisome core-membrane linker polypeptide	11814	127719	505	398	176	163	92.3	9.03	4874	1	1	1	506.96	1517.86	3	1517.86	0.0004	318	330	2	62.14	13	7.30E-07	K	VKNGEISVKEFIR	L
1	1117.704.peg.3865 Phycobilisome core-membrane linker polypeptide	1117.704.peg.3865 Phycobilisome core-membrane linker polypeptide	11814	127719	505	398	176	163	92.3	9.03	4879	1	1	1	760.409	1518.8	2	1518.8	-0.0018	582	594	1	112.29	16	1.30E-11	K	LENGEISVKEFVR	D
1	1117.704.peg.3865 Phycobilisome core-membrane linker polypeptide	1117.704.peg.3865 Phycobilisome core-membrane linker polypeptide	11814	127719	505	398	176	163	92.3	9.03	4880	1	1	1	507.275	1518.8	3	1518.8	-0.0004	582	594	1	58.92	16	2.90E-06	K	LENGEISVKEFVR	D
1	1117.704.peg.3865 Phycobilisome core-membrane linker polypeptide	1117.704.peg.3865 Phycobilisome core-membrane linker polypeptide	11814	127719	505	398	176	163	92.3	9.03	4881	1	1	1	507.276	1518.81	3	1518.8	0.0023	582	594	1	45.91	16	5.50E-05	K	LENGEISVKEFVR	D
1	1117.704.peg.3865 Phycobilisome core-membrane linker polypeptide	1117.704.peg.3865 Phycobilisome core-membrane linker polypeptide	11814	127719	505	398	176	163	92.3	9.03	4883	1	1	1	760.426	1518.84	2	1518.84	-0.0035	318	330	2	79.35	15	2.20E-08	K	VKNGEISVKEFIR	L	Deamidated (NQ)	0.0010000000000.0
1	1117.704.peg.3865 Phycobilisome core-membrane linker polypeptide	1117.704.peg.3865 Phycobilisome core-membrane linker polypeptide	11814	127719	505	398	176	163	92.3	9.03	4884	1	1	1	380.717	1518.84	4	1518.84	-0.0002	318	330	2	53.22	15	8.30E-06	K	VKNGEISVKEFIR	L	Deamidated (NQ)	0.0010000000000.0
1	1117.704.peg.3865 Phycobilisome core-membrane linker polypeptide	1117.704.peg.3865 Phycobilisome core-membrane linker polypeptide	11814	127719	505	398	176	163	92.3	9.03	4885	1	1	1	507.287	1518.84	3	1518.84	-0.0002	318	330	2	71.06	15	1.40E-07	K	VKNGEISVKEFIR	L	Deamidated (NQ)	0.0010000000000.0
1	1117.704.peg.3865 Phycobilisome core-membrane linker polypeptide	1117.704.peg.3865 Phycobilisome core-membrane linker polypeptide	11814	127719	505	398	176	163	92.3	9.03	4892	1	1	1	760.901	1519.79	2	1519.79	-0.0003	582	594	1	90.24	16	2.20E-09	K	LENGEISVKEFVR	D	Deamidated (NQ)	0.0010000000000.0
1	1117.704.peg.3865 Phycobilisome core-membrane linker polypeptide	1117.704.peg.3865 Phycobilisome core-membrane linker polypeptide	11814	127719	505	398	176	163	92.3	9.03	4893	1	1	1	507.603	1519.79	3	1519.79	-0.0001	582	594	1	32.17	16	0.0014	K	LENGEISVKEFVR	D	Deamidated (NQ)	0.0010000000000.0
1	1117.704.peg.3865 Phycobilisome core-membrane linker polypeptide	1117.704.peg.3865 Phycobilisome core-membrane linker polypeptide	11814	127719	505	398	176	163	92.3	9.03	4994	1	1	1	512.299	1533.88	3	1533.88	-0.0008	769	781	1	59.37	13	1.20E-06	R	ITEVFSVLETKLR	N
1	1117.704.peg.3865 Phycobilisome core-membrane linker polypeptide	1117.704.peg.3865 Phycobilisome core-membrane linker polypeptide	11814	127719	505	398	176	163	92.3	9.03	4997	1	1	1	512.572	1534.69	3	1534.69	0	632	643	1	12.34	14	0.079	R	DETNRYYDLAFK	K	Deamidated (NQ)	0.000100000000.0
1	1117.704.peg.3865 Phycobilisome core-membrane linker polypeptide	1117.704.peg.3865 Phycobilisome core-membrane linker polypeptide	11814	127719	505	398	176	163	92.3	9.03	5097	1	1	1	774.886	1547.76	2	1547.76	-0.0011	604	614	1	80.53	16	1.90E-08	R	KLYWQNFYVCK	S	Carbamidomethyl (C)	0.00000000030.0
1	1117.704.peg.3865 Phycobilisome core-membrane linker polypeptide	1117.704.peg.3865 Phycobilisome core-membrane linker polypeptide	11814	127719	505	398	176	163	92.3	9.03	5103	1	1	1	517.255	1548.74	3	1548.74	-0.0002	604	614	1	30.5	16	0.0018	R	KLYWQNFYVCK	S	Deamidated (NQ); Carbamidomethyl (C)	0.00001000030.0
1	1117.704.peg.3865 Phycobilisome core-membrane linker polypeptide	1117.704.peg.3865 Phycobilisome core-membrane linker polypeptide	11814	127719	505	398	176	163	92.3	9.03	5110	1	1	1	776.38	1550.74	2	1550.75	-0.0032	988	999	1	33.95	16	0.00083	R	QVFERDVPDYQR	L
1	1117.704.peg.3865 Phycobilisome core-membrane linker polypeptide	1117.704.peg.3865 Phycobilisome core-membrane linker polypeptide	11814	127719	505	398	176	163	92.3	9.03	5111	1	1	1	517.923	1550.75	3	1550.75	-0.0009	988	999	1	26.24	16	0.005	R	QVFERDVPDYQR	L
1	1117.704.peg.3865 Phycobilisome core-membrane linker polypeptide	1117.704.peg.3865 Phycobilisome core-membrane linker polypeptide	11814	127719	505	398	176	163	92.3	9.03	5112	1	1	1	776.381	1550.75	2	1550.75	-0.0008	988	999	1	13.45	16	0.095	R	QVFERDVPDYQR	L
1	1117.704.peg.3865 Phycobilisome core-membrane linker polypeptide	1117.704.peg.3865 Phycobilisome core-membrane linker polypeptide	11814	127719	505	398	176	163	92.3	9.03	5117	1	1	1	776.871	1551.73	2	1551.73	-0.0046	988	999	1	33.2	14	0.00069	R	QVFERDVPDYQR	L	Deamidated (NQ)	0.000000000010.0
1	1117.704.peg.3865 Phycobilisome core-membrane linker polypeptide	1117.704.peg.3865 Phycobilisome core-membrane linker polypeptide	11814	127719	505	398	176	163	92.3	9.03	5118	1	1	1	518.251	1551.73	3	1551.73	-0.0007	988	999	1	27.68	14	0.0026	R	QVFERDVPDYQR	L	Deamidated (NQ)	0.000000000010.0
1	1117.704.peg.3865 Phycobilisome core-membrane linker polypeptide	1117.704.peg.3865 Phycobilisome core-membrane linker polypeptide	11814	127719	505	398	176	163	92.3	9.03	5119	1	1	1	518.256	1551.75	3	1551.73	0.0151	988	999	1	5.25	15	0.58	R	QVFERDVPDYQR	L	Deamidated (NQ)	0.100000000000.0
1	1117.704.peg.3865 Phycobilisome core-membrane linker polypeptide	1117.704.peg.3865 Phycobilisome core-membrane linker polypeptide	11814	127719	505	398	176	163	92.3	9.03	5172	1	1	1	781.942	1561.87	2	1561.87	0.0008	477	491	1	6.14	13	0.24	K	APSARPAPIGKDVQR	I
1	1117.704.peg.3865 Phycobilisome core-membrane linker polypeptide	1117.704.peg.3865 Phycobilisome core-membrane linker polypeptide	11814	127719	505	398	176	163	92.3	9.03	5173	1	1	1	521.63	1561.87	3	1561.87	0.001	477	491	1	41.9	13	6.50E-05	K	APSARPAPIGKDVQR	I
1	1117.704.peg.3865 Phycobilisome core-membrane linker polypeptide	1117.704.peg.3865 Phycobilisome core-membrane linker polypeptide	11814	127719	505	398	176	163	92.3	9.03	5267	1	1	1	787.409	1572.8	2	1572.8	-0.0004	686	700	0	40.53	17	0.00026	R	AGTVPTLPSFEETPK	F
1	1117.704.peg.3865 Phycobilisome core-membrane linker polypeptide	1117.704.peg.3865 Phycobilisome core-membrane linker polypeptide	11814	127719	505	398	176	163	92.3	9.03	5269	1	1	1	525.275	1572.8	3	1572.8	0.0004	686	700	0	24.38	17	0.011	R	AGTVPTLPSFEETPK	F
1	1117.704.peg.3865 Phycobilisome core-membrane linker polypeptide	1117.704.peg.3865 Phycobilisome core-membrane linker polypeptide	11814	127719	505	398	176	163	92.3	9.03	5293	1	1	1	788.907	1575.8	2	1575.8	-0.0019	945	959	1	74.71	17	9.10E-08	K	ALRGAEGDPYTIGTR	R
1	1117.704.peg.3865 Phycobilisome core-membrane linker polypeptide	1117.704.peg.3865 Phycobilisome core-membrane linker polypeptide	11814	127719	505	398	176	163	92.3	9.03	5294	1	1	1	526.274	1575.8	3	1575.8	-0.0005	945	959	1	36.57	17	0.00061	K	ALRGAEGDPYTIGTR	R
1	1117.704.peg.3865 Phycobilisome core-membrane linker polypeptide	1117.704.peg.3865 Phycobilisome core-membrane linker polypeptide	11814	127719	505	398	176	163	92.3	9.03	5295	1	1	1	526.275	1575.8	3	1575.8	0.0031	945	959	1	37.87	17	0.00045	K	ALRGAEGDPYTIGTR	R
1	1117.704.peg.3865 Phycobilisome core-membrane linker polypeptide	1117.704.peg.3865 Phycobilisome core-membrane linker polypeptide	11814	127719	505	398	176	163	92.3	9.03	5342	1	1	1	791.914	1581.81	2	1581.82	-0.0007	591	603	1	49.34	15	2.10E-05	K	EFVRDLATSEIFR	K
1	1117.704.peg.3865 Phycobilisome core-membrane linker polypeptide	1117.704.peg.3865 Phycobilisome core-membrane linker polypeptide	11814	127719	505	398	176	163	92.3	9.03	5343	1	1	1	528.279	1581.82	3	1581.82	0.0003	591	603	1	43.72	15	8.30E-05	K	EFVRDLATSEIFR	K
1	1117.704.peg.3865 Phycobilisome core-membrane linker polypeptide	1117.704.peg.3865 Phycobilisome core-membrane linker polypeptide	11814	127719	505	398	176	163	92.3	9.03	5386	1	1	1	794.897	1587.78	2	1587.78	0.0034	1052	1064	1	16.07	16	0.054	R	APQDQAEIQRYNR	I
1	1117.704.peg.3865 Phycobilisome core-membrane linker polypeptide	1117.704.peg.3865 Phycobilisome core-membrane linker polypeptide	11814	127719	505	398	176	163	92.3	9.03	5387	1	1	1	530.267	1587.78	3	1587.78	0.0049	1052	1064	1	24.29	16	0.0076	R	APQDQAEIQRYNR	I
1	1117.704.peg.3865 Phycobilisome core-membrane linker polypeptide	1117.704.peg.3865 Phycobilisome core-membrane linker polypeptide	11814	127719	505	398	176	163	92.3	9.03	5392	1	1	1	795.387	1588.76	2	1588.76	-0.0007	1052	1064	1	8.12	15	0.28	R	APQDQAEIQRYNR	I	Deamidated (NQ)	0.0000000000010.0
1	1117.704.peg.3865 Phycobilisome core-membrane linker polypeptide	1117.704.peg.3865 Phycobilisome core-membrane linker polypeptide	11814	127719	505	398	176	163	92.3	9.03	5393	1	1	1	530.595	1588.76	3	1588.76	0.0034	1052	1064	1	20.29	15	0.018	R	APQDQAEIQRYNR	I	Deamidated (NQ)	0.0010000000000.0
1	1117.704.peg.3865 Phycobilisome core-membrane linker polypeptide	1117.704.peg.3865 Phycobilisome core-membrane linker polypeptide	11814	127719	505	398	176	163	92.3	9.03	5406	1	1	1	530.921	1589.74	3	1589.74	-0.0028	1052	1064	1	20.1	14	0.014	R	APQDQAEIQRYNR	I	2 Deamidated (NQ)	0.0010000000010.0
1	1117.704.peg.3865 Phycobilisome core-membrane linker polypeptide	1117.704.peg.3865 Phycobilisome core-membrane linker polypeptide	11814	127719	505	398	176	163	92.3	9.03	5427	1	1	1	398.97	1591.85	4	1591.85	-0.0006	1007	1019	2	24.11	15	0.0068	R	LKNGEISMREFIR	Q
1	1117.704.peg.3865 Phycobilisome core-membrane linker polypeptide	1117.704.peg.3865 Phycobilisome core-membrane linker polypeptide	11814	127719	505	398	176	163	92.3	9.03	5428	1	1	1	531.624	1591.85	3	1591.85	0.0003	1007	1019	2	9.43	15	0.19	R	LKNGEISMREFIR	Q
1	1117.704.peg.3865 Phycobilisome core-membrane linker polypeptide	1117.704.peg.3865 Phycobilisome core-membrane linker polypeptide	11814	127719	505	398	176	163	92.3	9.03	5436	1	1	1	797.424	1592.83	2	1592.83	-0.0013	1007	1019	2	8.97	15	0.23	R	LKNGEISMREFIR	Q	Deamidated (NQ)	0.0010000000000.0
1	1117.704.peg.3865 Phycobilisome core-membrane linker polypeptide	1117.704.peg.3865 Phycobilisome core-membrane linker polypeptide	11814	127719	505	398	176	163	92.3	9.03	5437	1	1	1	399.216	1592.83	4	1592.83	0.0004	1007	1019	2	23.97	15	0.0074	R	LKNGEISMREFIR	Q	Deamidated (NQ)	0.0010000000000.0
1	1117.704.peg.3865 Phycobilisome core-membrane linker polypeptide	1117.704.peg.3865 Phycobilisome core-membrane linker polypeptide	11814	127719	505	398	176	163	92.3	9.03	5438	1	1	1	531.952	1592.84	3	1592.83	0.0014	1007	1019	2	9.52	15	0.2	R	LKNGEISMREFIR	Q	Deamidated (NQ)	0.0010000000000.0
1	1117.704.peg.3865 Phycobilisome core-membrane linker polypeptide	1117.704.peg.3865 Phycobilisome core-membrane linker polypeptide	11814	127719	505	398	176	163	92.3	9.03	5470	1	1	1	533.597	1597.77	3	1597.77	-0.0002	244	258	0	29.4	16	0.0024	K	SDTPADVVRPSSPDR	A
1	1117.704.peg.3865 Phycobilisome core-membrane linker polypeptide	1117.704.peg.3865 Phycobilisome core-membrane linker polypeptide	11814	127719	505	398	176	163	92.3	9.03	5471	1	1	1	799.893	1597.77	2	1597.77	0.0011	244	258	0	16.27	16	0.047	K	SDTPADVVRPSSPDR	A
1	1117.704.peg.3865 Phycobilisome core-membrane linker polypeptide	1117.704.peg.3865 Phycobilisome core-membrane linker polypeptide	11814	127719	505	398	176	163	92.3	9.03	5540	1	1	1	804.458	1606.9	2	1606.9	-0.0025	731	745	1	67.33	13	1.80E-07	R	KIFSTVGIQTSLASR	T
1	1117.704.peg.3865 Phycobilisome core-membrane linker polypeptide	1117.704.peg.3865 Phycobilisome core-membrane linker polypeptide	11814	127719	505	398	176	163	92.3	9.03	5541	1	1	1	536.642	1606.9	3	1606.9	-0.0001	731	745	1	51.02	13	7.90E-06	R	KIFSTVGIQTSLASR	T
1	1117.704.peg.3865 Phycobilisome core-membrane linker polypeptide	1117.704.peg.3865 Phycobilisome core-membrane linker polypeptide	11814	127719	505	398	176	163	92.3	9.03	5550	1	1	1	536.956	1607.85	3	1607.85	-0.0004	1007	1019	2	7.87	15	0.29	R	LKNGEISMREFIR	Q	Oxidation (M)	0.0000000200000.0
1	1117.704.peg.3865 Phycobilisome core-membrane linker polypeptide	1117.704.peg.3865 Phycobilisome core-membrane linker polypeptide	11814	127719	505	398	176	163	92.3	9.03	5551	1	1	1	402.969	1607.85	4	1607.85	0.0006	1007	1019	2	38.8	15	0.00024	R	LKNGEISMREFIR	Q	Oxidation (M)	0.0000000200000.0
1	1117.704.peg.3865 Phycobilisome core-membrane linker polypeptide	1117.704.peg.3865 Phycobilisome core-membrane linker polypeptide	11814	127719	505	398	176	163	92.3	9.03	5552	1	1	1	804.931	1607.85	2	1607.85	0.0021	1007	1019	2	11.86	15	0.12	R	LKNGEISMREFIR	Q	Oxidation (M)	0.0000000200000.0
1	1117.704.peg.3865 Phycobilisome core-membrane linker polypeptide	1117.704.peg.3865 Phycobilisome core-membrane linker polypeptide	11814	127719	505	398	176	163	92.3	9.03	5553	1	1	1	536.97	1607.89	3	1607.89	0.0005	731	745	1	40.61	15	0.00014	R	KIFSTVGIQTSLASR	T	Deamidated (NQ)	0.000000001000000.0
1	1117.704.peg.3865 Phycobilisome core-membrane linker polypeptide	1117.704.peg.3865 Phycobilisome core-membrane linker polypeptide	11814	127719	505	398	176	163	92.3	9.03	5554	1	1	1	804.953	1607.89	2	1607.89	0.0029	731	745	1	112.31	14	9.10E-12	R	KIFSTVGIQTSLASR	T	Deamidated (NQ)	0.000000001000000.0
1	1117.704.peg.3865 Phycobilisome core-membrane linker polypeptide	1117.704.peg.3865 Phycobilisome core-membrane linker polypeptide	11814	127719	505	398	176	163	92.3	9.03	5562	1	1	1	403.214	1608.83	4	1608.83	-0.0006	1007	1019	2	31.55	16	0.0015	R	LKNGEISMREFIR	Q	Deamidated (NQ); Oxidation (M)	0.0010000200000.0
1	1117.704.peg.3865 Phycobilisome core-membrane linker polypeptide	1117.704.peg.3865 Phycobilisome core-membrane linker polypeptide	11814	127719	505	398	176	163	92.3	9.03	5563	1	1	1	805.422	1608.83	2	1608.83	-0.0003	1007	1019	2	9.27	16	0.25	R	LKNGEISMREFIR	Q	Deamidated (NQ); Oxidation (M)	0.0010000200000.0
1	1117.704.peg.3865 Phycobilisome core-membrane linker polypeptide	1117.704.peg.3865 Phycobilisome core-membrane linker polypeptide	11814	127719	505	398	176	163	92.3	9.03	5724	1	1	1	544.286	1629.84	3	1629.84	0.0005	568	581	0	26.96	16	0.0041	R	QLYEGQHLSVSEIK	L
1	1117.704.peg.3865 Phycobilisome core-membrane linker polypeptide	1117.704.peg.3865 Phycobilisome core-membrane linker polypeptide	11814	127719	505	398	176	163	92.3	9.03	5725	1	1	1	815.926	1629.84	2	1629.84	0.0006	568	581	0	63.75	16	8.60E-07	R	QLYEGQHLSVSEIK	L
1	1117.704.peg.3865 Phycobilisome core-membrane linker polypeptide	1117.704.peg.3865 Phycobilisome core-membrane linker polypeptide	11814	127719	505	398	176	163	92.3	9.03	5729	1	1	1	544.614	1630.82	3	1630.82	-0.0008	568	581	0	24.34	16	0.0087	R	QLYEGQHLSVSEIK	L	Deamidated (NQ)	0.10000000000000.0
1	1117.704.peg.3865 Phycobilisome core-membrane linker polypeptide	1117.704.peg.3865 Phycobilisome core-membrane linker polypeptide	11814	127719	505	398	176	163	92.3	9.03	5824	1	1	1	820.934	1639.85	2	1639.86	-0.0025	789	802	1	41.94	16	0.00014	K	EFIQALASSDLYRK	Q
1	1117.704.peg.3865 Phycobilisome core-membrane linker polypeptide	1117.704.peg.3865 Phycobilisome core-membrane linker polypeptide	11814	127719	505	398	176	163	92.3	9.03	5825	1	1	1	547.626	1639.86	3	1639.86	-0.0007	789	802	1	35.27	16	0.00071	K	EFIQALASSDLYRK	Q
1	1117.704.peg.3865 Phycobilisome core-membrane linker polypeptide	1117.704.peg.3865 Phycobilisome core-membrane linker polypeptide	11814	127719	505	398	176	163	92.3	9.03	5826	1	1	1	547.626	1639.86	3	1639.86	0.0003	789	802	1	28.62	16	0.0033	K	EFIQALASSDLYRK	Q
1	1117.704.peg.3865 Phycobilisome core-membrane linker polypeptide	1117.704.peg.3865 Phycobilisome core-membrane linker polypeptide	11814	127719	505	398	176	163	92.3	9.03	5830	1	1	1	821.427	1640.84	2	1640.84	-0.0025	789	802	1	62.49	16	1.10E-06	K	EFIQALASSDLYRK	Q	Deamidated (NQ)	0.00010000000000.0
1	1117.704.peg.3865 Phycobilisome core-membrane linker polypeptide	1117.704.peg.3865 Phycobilisome core-membrane linker polypeptide	11814	127719	505	398	176	163	92.3	9.03	5831	1	1	1	547.954	1640.84	3	1640.84	0.0003	789	802	1	46.52	16	4.60E-05	K	EFIQALASSDLYRK	Q	Deamidated (NQ)	0.00010000000000.0
1	1117.704.peg.3865 Phycobilisome core-membrane linker polypeptide	1117.704.peg.3865 Phycobilisome core-membrane linker polypeptide	11814	127719	505	398	176	163	92.3	9.03	5885	1	1	1	824.433	1646.85	2	1646.85	0.0026	623	636	1	19.62	16	0.026	R	LLGRPTYGRDETNR	Y
1	1117.704.peg.3865 Phycobilisome core-membrane linker polypeptide	1117.704.peg.3865 Phycobilisome core-membrane linker polypeptide	11814	127719	505	398	176	163	92.3	9.03	5886	1	1	1	549.958	1646.85	3	1646.85	0.0032	623	636	1	5.87	16	0.63	R	LLGRPTYGRDETNR	Y
1	1117.704.peg.3865 Phycobilisome core-membrane linker polypeptide	1117.704.peg.3865 Phycobilisome core-membrane linker polypeptide	11814	127719	505	398	176	163	92.3	9.03	6011	1	1	1	831.909	1661.8	2	1661.8	-0.002	632	644	2	26.91	16	0.0047	R	DETNRYYDLAFKK	G
1	1117.704.peg.3865 Phycobilisome core-membrane linker polypeptide	1117.704.peg.3865 Phycobilisome core-membrane linker polypeptide	11814	127719	505	398	176	163	92.3	9.03	6012	1	1	1	416.458	1661.8	4	1661.8	-0.0006	632	644	2	16.07	16	0.062	R	DETNRYYDLAFKK	G
1	1117.704.peg.3865 Phycobilisome core-membrane linker polypeptide	1117.704.peg.3865 Phycobilisome core-membrane linker polypeptide	11814	127719	505	398	176	163	92.3	9.03	6022	1	1	1	555.275	1662.8	3	1662.81	-0.0031	198	212	0	109.8	17	2.70E-11	K	ACSIDATIVAVQEMR	R	Carbamidomethyl (C)	0.030000000000000.0
1	1117.704.peg.3865 Phycobilisome core-membrane linker polypeptide	1117.704.peg.3865 Phycobilisome core-membrane linker polypeptide	11814	127719	505	398	176	163	92.3	9.03	6023	1	1	1	555.275	1662.8	3	1662.79	0.0158	632	644	2	14.46	17	0.1	R	DETNRYYDLAFKK	G	Deamidated (NQ)	0.0001000000000.0
1	1117.704.peg.3865 Phycobilisome core-membrane linker polypeptide	1117.704.peg.3865 Phycobilisome core-membrane linker polypeptide	11814	127719	505	398	176	163	92.3	9.03	6102	1	1	1	836.925	1671.84	2	1671.84	-0.0002	303	317	0	56.67	16	5.10E-06	R	DILAYGQSISYLDSK	V
1	1117.704.peg.3865 Phycobilisome core-membrane linker polypeptide	1117.704.peg.3865 Phycobilisome core-membrane linker polypeptide	11814	127719	505	398	176	163	92.3	9.03	6154	1	1	1	840.407	1678.8	2	1678.8	-0.0027	198	212	0	77.05	15	3.30E-08	K	ACSIDATIVAVQEMR	R	Oxidation (M); Carbamidomethyl (C)	0.030000000000020.0
1	1117.704.peg.3865 Phycobilisome core-membrane linker polypeptide	1117.704.peg.3865 Phycobilisome core-membrane linker polypeptide	11814	127719	505	398	176	163	92.3	9.03	6155	1	1	1	560.608	1678.8	3	1678.8	-0.0004	198	212	0	60.47	15	1.60E-06	K	ACSIDATIVAVQEMR	R	Oxidation (M); Carbamidomethyl (C)	0.030000000000020.0
1	1117.704.peg.3865 Phycobilisome core-membrane linker polypeptide	1117.704.peg.3865 Phycobilisome core-membrane linker polypeptide	11814	127719	505	398	176	163	92.3	9.03	6320	1	1	1	851.889	1701.76	2	1701.76	-0.0004	856	870	0	54.28	13	3.70E-06	K	EYGEVFGDGTVPYNR	Y
1	1117.704.peg.3865 Phycobilisome core-membrane linker polypeptide	1117.704.peg.3865 Phycobilisome core-membrane linker polypeptide	11814	127719	505	398	176	163	92.3	9.03	6393	1	1	1	570.976	1709.91	3	1709.91	-0.0022	591	604	2	34.62	15	0.00057	K	EFVRDLATSEIFRK	L
1	1117.704.peg.3865 Phycobilisome core-membrane linker polypeptide	1117.704.peg.3865 Phycobilisome core-membrane linker polypeptide	11814	127719	505	398	176	163	92.3	9.03	6394	1	1	1	570.977	1709.91	3	1709.91	-0.0011	591	604	2	33.97	15	0.00066	K	EFVRDLATSEIFRK	L
1	1117.704.peg.3865 Phycobilisome core-membrane linker polypeptide	1117.704.peg.3865 Phycobilisome core-membrane linker polypeptide	11814	127719	505	398	176	163	92.3	9.03	6395	1	1	1	428.485	1709.91	4	1709.91	-0.0009	591	604	2	9	15	0.21	K	EFVRDLATSEIFRK	L
1	1117.704.peg.3865 Phycobilisome core-membrane linker polypeptide	1117.704.peg.3865 Phycobilisome core-membrane linker polypeptide	11814	127719	505	398	176	163	92.3	9.03	6487	1	1	1	575.613	1723.82	3	1723.82	-0.0002	993	1006	1	22.93	14	0.0071	R	DVPDYQRLSYPESR	L
1	1117.704.peg.3865 Phycobilisome core-membrane linker polypeptide	1117.704.peg.3865 Phycobilisome core-membrane linker polypeptide	11814	127719	505	398	176	163	92.3	9.03	6495	1	1	1	575.94	1724.8	3	1724.8	-0.0017	993	1006	1	39.21	13	0.00013	R	DVPDYQRLSYPESR	L	Deamidated (NQ)	0.00000100000000.0
1	1117.704.peg.3865 Phycobilisome core-membrane linker polypeptide	1117.704.peg.3865 Phycobilisome core-membrane linker polypeptide	11814	127719	505	398	176	163	92.3	9.03	6546	1	1	1	866.958	1731.9	2	1731.9	-0.0004	945	960	2	17.92	17	0.047	K	ALRGAEGDPYTIGTRR	S
1	1117.704.peg.3865 Phycobilisome core-membrane linker polypeptide	1117.704.peg.3865 Phycobilisome core-membrane linker polypeptide	11814	127719	505	398	176	163	92.3	9.03	6547	1	1	1	433.983	1731.9	4	1731.9	0.0016	945	960	2	35.42	17	0.00083	K	ALRGAEGDPYTIGTRR	S
1	1117.704.peg.3865 Phycobilisome core-membrane linker polypeptide	1117.704.peg.3865 Phycobilisome core-membrane linker polypeptide	11814	127719	505	398	176	163	92.3	9.03	6621	1	1	1	583.316	1746.93	3	1746.93	0.0008	515	529	1	47.52	16	4.20E-05	K	TSLSPQIFKLTQDNR	R
1	1117.704.peg.3865 Phycobilisome core-membrane linker polypeptide	1117.704.peg.3865 Phycobilisome core-membrane linker polypeptide	11814	127719	505	398	176	163	92.3	9.03	6695	1	1	1	587.98	1760.92	3	1760.92	0.0018	943	959	2	27.27	18	0.0062	K	GKALRGAEGDPYTIGTR	R
1	1117.704.peg.3865 Phycobilisome core-membrane linker polypeptide	1117.704.peg.3865 Phycobilisome core-membrane linker polypeptide	11814	127719	505	398	176	163	92.3	9.03	6721	1	1	1	589.309	1764.91	3	1764.9	0.0032	1047	1061	1	43.14	15	8.00E-05	K	HFLGRAPQDQAEIQR	Y
1	1117.704.peg.3865 Phycobilisome core-membrane linker polypeptide	1117.704.peg.3865 Phycobilisome core-membrane linker polypeptide	11814	127719	505	398	176	163	92.3	9.03	6729	1	1	1	442.479	1765.89	4	1765.89	-0.0001	1047	1061	1	15.64	15	0.052	K	HFLGRAPQDQAEIQR	Y	Deamidated (NQ)	0.000000010000000.0
1	1117.704.peg.3865 Phycobilisome core-membrane linker polypeptide	1117.704.peg.3865 Phycobilisome core-membrane linker polypeptide	11814	127719	505	398	176	163	92.3	9.03	6730	1	1	1	589.636	1765.89	3	1765.89	0.0004	1047	1061	1	42.02	15	0.00012	K	HFLGRAPQDQAEIQR	Y	Deamidated (NQ)	0.000000010000000.0
1	1117.704.peg.3865 Phycobilisome core-membrane linker polypeptide	1117.704.peg.3865 Phycobilisome core-membrane linker polypeptide	11814	127719	505	398	176	163	92.3	9.03	6930	1	1	1	451.745	1802.95	4	1802.95	0.0009	622	636	2	4.54	16	0.86	R	RLLGRPTYGRDETNR	Y
1	1117.704.peg.3865 Phycobilisome core-membrane linker polypeptide	1117.704.peg.3865 Phycobilisome core-membrane linker polypeptide	11814	127719	505	398	176	163	92.3	9.03	6972	1	1	1	604.675	1811	3	1811.01	-0.0013	701	716	2	34.78	14	0.00045	K	FIEKGTAPDRALPQIR	S
1	1117.704.peg.3865 Phycobilisome core-membrane linker polypeptide	1117.704.peg.3865 Phycobilisome core-membrane linker polypeptide	11814	127719	505	398	176	163	92.3	9.03	6973	1	1	1	453.759	1811.01	4	1811.01	0.0002	701	716	2	37.63	14	0.00022	K	FIEKGTAPDRALPQIR	S
1	1117.704.peg.3865 Phycobilisome core-membrane linker polypeptide	1117.704.peg.3865 Phycobilisome core-membrane linker polypeptide	11814	127719	505	398	176	163	92.3	9.03	6974	1	1	1	906.532	1811.05	2	1811.05	-0.0032	54	70	0	51.27	13	7.50E-06	R	LAIVQILTTNAEAIVSR	A
1	1117.704.peg.3865 Phycobilisome core-membrane linker polypeptide	1117.704.peg.3865 Phycobilisome core-membrane linker polypeptide	11814	127719	505	398	176	163	92.3	9.03	6975	1	1	1	604.691	1811.05	3	1811.05	-0.0007	54	70	0	106.02	13	2.50E-11	R	LAIVQILTTNAEAIVSR	A
1	1117.704.peg.3865 Phycobilisome core-membrane linker polypeptide	1117.704.peg.3865 Phycobilisome core-membrane linker polypeptide	11814	127719	505	398	176	163	92.3	9.03	7010	1	1	1	607.309	1818.91	3	1818.91	-0.0013	198	213	1	42.24	16	0.00015	K	ACSIDATIVAVQEMRR	A	Carbamidomethyl (C)	0.0300000000000000.0
1	1117.704.peg.3865 Phycobilisome core-membrane linker polypeptide	1117.704.peg.3865 Phycobilisome core-membrane linker polypeptide	11814	127719	505	398	176	163	92.3	9.03	7043	1	1	1	913.948	1825.88	2	1825.88	0.0036	75	91	0	84.3	16	8.50E-09	R	IFTGGSPMAFSVQQANR	Q	Oxidation (M)	0.00000002000000000.0
1	1117.704.peg.3865 Phycobilisome core-membrane linker polypeptide	1117.704.peg.3865 Phycobilisome core-membrane linker polypeptide	11814	127719	505	398	176	163	92.3	9.03	7052	1	1	1	610.003	1826.99	3	1826.99	-0.0019	892	908	0	47.64	16	4.10E-05	K	QSAEVVVPSFKPVTSPR	G
1	1117.704.peg.3865 Phycobilisome core-membrane linker polypeptide	1117.704.peg.3865 Phycobilisome core-membrane linker polypeptide	11814	127719	505	398	176	163	92.3	9.03	7053	1	1	1	914.502	1826.99	2	1826.99	0.0002	892	908	0	61.71	16	1.70E-06	K	QSAEVVVPSFKPVTSPR	G
1	1117.704.peg.3865 Phycobilisome core-membrane linker polypeptide	1117.704.peg.3865 Phycobilisome core-membrane linker polypeptide	11814	127719	505	398	176	163	92.3	9.03	7060	1	1	1	914.993	1827.97	2	1827.97	-0.0011	892	908	0	63.18	17	1.30E-06	K	QSAEVVVPSFKPVTSPR	G	Deamidated (NQ)	0.10000000000000000.0
1	1117.704.peg.3865 Phycobilisome core-membrane linker polypeptide	1117.704.peg.3865 Phycobilisome core-membrane linker polypeptide	11814	127719	505	398	176	163	92.3	9.03	7061	1	1	1	610.337	1827.99	3	1827.97	0.0177	892	908	0	33.98	16	0.001	K	QSAEVVVPSFKPVTSPR	G	Deamidated (NQ)	0.10000000000000000.0
1	1117.704.peg.3865 Phycobilisome core-membrane linker polypeptide	1117.704.peg.3865 Phycobilisome core-membrane linker polypeptide	11814	127719	505	398	176	163	92.3	9.03	7089	1	1	1	918.457	1834.9	2	1834.9	-0.0024	198	213	1	41.81	16	0.00016	K	ACSIDATIVAVQEMRR	A	Oxidation (M); Carbamidomethyl (C)	0.0300000000000200.0
1	1117.704.peg.3865 Phycobilisome core-membrane linker polypeptide	1117.704.peg.3865 Phycobilisome core-membrane linker polypeptide	11814	127719	505	398	176	163	92.3	9.03	7090	1	1	1	612.643	1834.91	3	1834.9	0.0026	198	213	1	4.21	17	0.97	K	ACSIDATIVAVQEMRR	A	Oxidation (M); Carbamidomethyl (C)	0.0300000000000200.0
1	1117.704.peg.3865 Phycobilisome core-membrane linker polypeptide	1117.704.peg.3865 Phycobilisome core-membrane linker polypeptide	11814	127719	505	398	176	163	92.3	9.03	7091	1	1	1	612.643	1834.91	3	1834.9	0.0032	198	213	1	24.42	17	0.0092	K	ACSIDATIVAVQEMRR	A	Oxidation (M); Carbamidomethyl (C)	0.0300000000000200.0
1	1117.704.peg.3865 Phycobilisome core-membrane linker polypeptide	1117.704.peg.3865 Phycobilisome core-membrane linker polypeptide	11814	127719	505	398	176	163	92.3	9.03	7125	1	1	1	615.003	1841.99	3	1841.99	-0.0002	684	700	1	39.33	16	0.00029	K	LRAGTVPTLPSFEETPK	F
1	1117.704.peg.3865 Phycobilisome core-membrane linker polypeptide	1117.704.peg.3865 Phycobilisome core-membrane linker polypeptide	11814	127719	505	398	176	163	92.3	9.03	7126	1	1	1	922.002	1841.99	2	1841.99	0.0012	684	700	1	50.31	16	2.20E-05	K	LRAGTVPTLPSFEETPK	F
1	1117.704.peg.3865 Phycobilisome core-membrane linker polypeptide	1117.704.peg.3865 Phycobilisome core-membrane linker polypeptide	11814	127719	505	398	176	163	92.3	9.03	7317	1	1	1	628.645	1882.91	3	1882.91	0.0001	496	514	1	27.95	16	0.0033	R	SGNPITNERGNPAGGISDK	T
1	1117.704.peg.3865 Phycobilisome core-membrane linker polypeptide	1117.704.peg.3865 Phycobilisome core-membrane linker polypeptide	11814	127719	505	398	176	163	92.3	9.03	7318	1	1	1	942.464	1882.91	2	1882.91	0.0004	496	514	1	39.04	16	0.00026	R	SGNPITNERGNPAGGISDK	T
1	1117.704.peg.3865 Phycobilisome core-membrane linker polypeptide	1117.704.peg.3865 Phycobilisome core-membrane linker polypeptide	11814	127719	505	398	176	163	92.3	9.03	7323	1	1	1	628.972	1883.9	3	1883.9	-0.0015	496	514	1	26.72	15	0.0037	R	SGNPITNERGNPAGGISDK	T	Deamidated (NQ)	0.0000000000100000000.0
1	1117.704.peg.3865 Phycobilisome core-membrane linker polypeptide	1117.704.peg.3865 Phycobilisome core-membrane linker polypeptide	11814	127719	505	398	176	163	92.3	9.03	7329	1	1	1	629.307	1884.9	3	1884.88	0.0169	496	514	1	22.08	16	0.013	R	SGNPITNERGNPAGGISDK	T	2 Deamidated (NQ)	0.0010001000000000000.0
1	1117.704.peg.3865 Phycobilisome core-membrane linker polypeptide	1117.704.peg.3865 Phycobilisome core-membrane linker polypeptide	11814	127719	505	398	176	163	92.3	9.03	7390	1	1	1	634.007	1899	3	1899	-0.0008	303	319	1	91.34	16	1.80E-09	R	DILAYGQSISYLDSKVK	N
1	1117.704.peg.3865 Phycobilisome core-membrane linker polypeptide	1117.704.peg.3865 Phycobilisome core-membrane linker polypeptide	11814	127719	505	398	176	163	92.3	9.03	7401	1	1	1	635.349	1903.03	3	1903.03	-0.0011	515	530	2	32.99	16	0.001	K	TSLSPQIFKLTQDNRR	I
1	1117.704.peg.3865 Phycobilisome core-membrane linker polypeptide	1117.704.peg.3865 Phycobilisome core-membrane linker polypeptide	11814	127719	505	398	176	163	92.3	9.03	7402	1	1	1	476.764	1903.03	4	1903.03	0.0006	515	530	2	28.21	16	0.0031	K	TSLSPQIFKLTQDNRR	I
1	1117.704.peg.3865 Phycobilisome core-membrane linker polypeptide	1117.704.peg.3865 Phycobilisome core-membrane linker polypeptide	11814	127719	505	398	176	163	92.3	9.03	7405	1	1	1	635.677	1904.01	3	1904.01	-0.0027	515	530	2	0.36	17	2.3	K	TSLSPQIFKLTQDNRR	I	Deamidated (NQ)	0.0000000000000100.0
1	1117.704.peg.3865 Phycobilisome core-membrane linker polypeptide	1117.704.peg.3865 Phycobilisome core-membrane linker polypeptide	11814	127719	505	398	176	163	92.3	9.03	7457	1	1	1	959.005	1916	2	1916	-0.0048	505	523	1	7.29	17	0.58	R	GNPAGGISDKTSLSPQIFK	L
1	1117.704.peg.3865 Phycobilisome core-membrane linker polypeptide	1117.704.peg.3865 Phycobilisome core-membrane linker polypeptide	11814	127719	505	398	176	163	92.3	9.03	7459	1	1	1	639.674	1916	3	1916	-0.0001	505	523	1	36.01	17	0.00074	R	GNPAGGISDKTSLSPQIFK	L
1	1117.704.peg.3865 Phycobilisome core-membrane linker polypeptide	1117.704.peg.3865 Phycobilisome core-membrane linker polypeptide	11814	127719	505	398	176	163	92.3	9.03	7460	1	1	1	959.008	1916	2	1916	0.0012	505	523	1	93.14	17	1.50E-09	R	GNPAGGISDKTSLSPQIFK	L
1	1117.704.peg.3865 Phycobilisome core-membrane linker polypeptide	1117.704.peg.3865 Phycobilisome core-membrane linker polypeptide	11814	127719	505	398	176	163	92.3	9.03	7479	1	1	1	960	1917.99	2	1917.97	0.017	505	523	1	3.06	18	1.8	R	GNPAGGISDKTSLSPQIFK	L	2 Deamidated (NQ)	0.0100000000000001000.0
1	1117.704.peg.3865 Phycobilisome core-membrane linker polypeptide	1117.704.peg.3865 Phycobilisome core-membrane linker polypeptide	11814	127719	505	398	176	163	92.3	9.03	7493	1	1	1	641.631	1921.87	3	1921.87	-0.0018	754	768	2	17.54	14	0.025	R	AAYRQVFERDMDSYR	I	Oxidation (M)	0.000000000020000.0
1	1117.704.peg.3865 Phycobilisome core-membrane linker polypeptide	1117.704.peg.3865 Phycobilisome core-membrane linker polypeptide	11814	127719	505	398	176	163	92.3	9.03	7494	1	1	1	481.476	1921.87	4	1921.87	-0.0003	754	768	2	4.04	14	0.59	R	AAYRQVFERDMDSYR	I	Oxidation (M)	0.000000000020000.0
1	1117.704.peg.3865 Phycobilisome core-membrane linker polypeptide	1117.704.peg.3865 Phycobilisome core-membrane linker polypeptide	11814	127719	505	398	176	163	92.3	9.03	7495	1	1	1	961.945	1921.88	2	1921.87	0.0016	754	768	2	11.09	14	0.11	R	AAYRQVFERDMDSYR	I	Oxidation (M)	0.000000000020000.0
1	1117.704.peg.3865 Phycobilisome core-membrane linker polypeptide	1117.704.peg.3865 Phycobilisome core-membrane linker polypeptide	11814	127719	505	398	176	163	92.3	9.03	7498	1	1	1	641.96	1922.86	3	1922.86	-0.0014	754	768	2	12.03	13	0.075	R	AAYRQVFERDMDSYR	I	Deamidated (NQ); Oxidation (M)	0.000010000020000.0
1	1117.704.peg.3865 Phycobilisome core-membrane linker polypeptide	1117.704.peg.3865 Phycobilisome core-membrane linker polypeptide	11814	127719	505	398	176	163	92.3	9.03	7686	1	1	1	657.333	1968.98	3	1968.98	-0.0026	221	237	1	46.97	16	5.00E-05	K	SNDDKELVGSYFDVIIR	S
1	1117.704.peg.3865 Phycobilisome core-membrane linker polypeptide	1117.704.peg.3865 Phycobilisome core-membrane linker polypeptide	11814	127719	505	398	176	163	92.3	9.03	7687	1	1	1	657.333	1968.98	3	1968.98	-0.0017	221	237	1	76.93	16	4.90E-08	K	SNDDKELVGSYFDVIIR	S
1	1117.704.peg.3865 Phycobilisome core-membrane linker polypeptide	1117.704.peg.3865 Phycobilisome core-membrane linker polypeptide	11814	127719	505	398	176	163	92.3	9.03	7688	1	1	1	657.333	1968.98	3	1968.98	-0.001	221	237	1	0.86	16	1.9	K	SNDDKELVGSYFDVIIR	S
1	1117.704.peg.3865 Phycobilisome core-membrane linker polypeptide	1117.704.peg.3865 Phycobilisome core-membrane linker polypeptide	11814	127719	505	398	176	163	92.3	9.03	7689	1	1	1	657.333	1968.98	3	1968.98	-0.0006	221	237	1	15.48	16	0.061	K	SNDDKELVGSYFDVIIR	S
1	1117.704.peg.3865 Phycobilisome core-membrane linker polypeptide	1117.704.peg.3865 Phycobilisome core-membrane linker polypeptide	11814	127719	505	398	176	163	92.3	9.03	7690	1	1	1	657.334	1968.98	3	1968.98	0.0003	221	237	1	26.18	16	0.0052	K	SNDDKELVGSYFDVIIR	S
1	1117.704.peg.3865 Phycobilisome core-membrane linker polypeptide	1117.704.peg.3865 Phycobilisome core-membrane linker polypeptide	11814	127719	505	398	176	163	92.3	9.03	7691	1	1	1	985.497	1968.98	2	1968.98	0.0008	221	237	1	12.65	16	0.12	K	SNDDKELVGSYFDVIIR	S
1	1117.704.peg.3865 Phycobilisome core-membrane linker polypeptide	1117.704.peg.3865 Phycobilisome core-membrane linker polypeptide	11814	127719	505	398	176	163	92.3	9.03	7693	1	1	1	657.37	1969.09	3	1969.09	-0.0027	351	367	2	23.64	13	0.0052	R	VLELAFKHFLGRAPESR	T
1	1117.704.peg.3865 Phycobilisome core-membrane linker polypeptide	1117.704.peg.3865 Phycobilisome core-membrane linker polypeptide	11814	127719	505	398	176	163	92.3	9.03	7694	1	1	1	394.825	1969.09	5	1969.09	-0.0005	351	367	2	25.89	13	0.0032	R	VLELAFKHFLGRAPESR	T
1	1117.704.peg.3865 Phycobilisome core-membrane linker polypeptide	1117.704.peg.3865 Phycobilisome core-membrane linker polypeptide	11814	127719	505	398	176	163	92.3	9.03	7893	1	1	1	502.779	2007.09	4	2007.09	-0.0002	473	491	2	29.8	14	0.0014	K	SETKAPSARPAPIGKDVQR	I
1	1117.704.peg.3865 Phycobilisome core-membrane linker polypeptide	1117.704.peg.3865 Phycobilisome core-membrane linker polypeptide	11814	127719	505	398	176	163	92.3	9.03	7918	1	1	1	504.004	2011.99	4	2011.99	0.0001	984	999	2	19.49	16	0.027	R	AAYRQVFERDVPDYQR	L
1	1117.704.peg.3865 Phycobilisome core-membrane linker polypeptide	1117.704.peg.3865 Phycobilisome core-membrane linker polypeptide	11814	127719	505	398	176	163	92.3	9.03	7919	1	1	1	671.67	2011.99	3	2011.99	0.0007	984	999	2	24.99	16	0.0079	R	AAYRQVFERDVPDYQR	L
1	1117.704.peg.3865 Phycobilisome core-membrane linker polypeptide	1117.704.peg.3865 Phycobilisome core-membrane linker polypeptide	11814	127719	505	398	176	163	92.3	9.03	7923	1	1	1	504.249	2012.97	4	2012.97	-0.002	984	999	2	13.21	15	0.091	R	AAYRQVFERDVPDYQR	L	Deamidated (NQ)	0.0000100000000000.0
1	1117.704.peg.3865 Phycobilisome core-membrane linker polypeptide	1117.704.peg.3865 Phycobilisome core-membrane linker polypeptide	11814	127719	505	398	176	163	92.3	9.03	7925	1	1	1	672.004	2012.99	3	2012.97	0.0195	984	999	2	6.33	16	0.55	R	AAYRQVFERDVPDYQR	L	Deamidated (NQ)	0.0000100000000000.0
1	1117.704.peg.3865 Phycobilisome core-membrane linker polypeptide	1117.704.peg.3865 Phycobilisome core-membrane linker polypeptide	11814	127719	505	398	176	163	92.3	9.03	8056	1	1	1	1019.04	2036.06	2	2036.06	-0.0007	803	819	1	52	16	1.40E-05	K	QFFEPYPPTKNVELSLK	H
1	1117.704.peg.3865 Phycobilisome core-membrane linker polypeptide	1117.704.peg.3865 Phycobilisome core-membrane linker polypeptide	11814	127719	505	398	176	163	92.3	9.03	8057	1	1	1	679.695	2036.06	3	2036.06	0.0004	803	819	1	44.67	16	7.50E-05	K	QFFEPYPPTKNVELSLK	H
1	1117.704.peg.3865 Phycobilisome core-membrane linker polypeptide	1117.704.peg.3865 Phycobilisome core-membrane linker polypeptide	11814	127719	505	398	176	163	92.3	9.03	8061	1	1	1	680.023	2037.05	3	2037.05	0.0024	803	819	1	42.41	17	0.00017	K	QFFEPYPPTKNVELSLK	H	Deamidated (NQ)	0.10000000000000000.0
1	1117.704.peg.3865 Phycobilisome core-membrane linker polypeptide	1117.704.peg.3865 Phycobilisome core-membrane linker polypeptide	11814	127719	505	398	176	163	92.3	9.03	8082	1	1	1	681.727	2042.16	3	2042.17	-0.0076	259	278	0	7.73	13	0.17	R	AGLVLPAIYALAGQSRPAFK	M
1	1117.704.peg.3865 Phycobilisome core-membrane linker polypeptide	1117.704.peg.3865 Phycobilisome core-membrane linker polypeptide	11814	127719	505	398	176	163	92.3	9.03	8083	1	1	1	681.729	2042.16	3	2042.17	-0.0034	259	278	0	24.79	13	0.0033	R	AGLVLPAIYALAGQSRPAFK	M
1	1117.704.peg.3865 Phycobilisome core-membrane linker polypeptide	1117.704.peg.3865 Phycobilisome core-membrane linker polypeptide	11814	127719	505	398	176	163	92.3	9.03	8084	1	1	1	681.729	2042.17	3	2042.17	-0.0021	259	278	0	22.46	13	0.0057	R	AGLVLPAIYALAGQSRPAFK	M
1	1117.704.peg.3865 Phycobilisome core-membrane linker polypeptide	1117.704.peg.3865 Phycobilisome core-membrane linker polypeptide	11814	127719	505	398	176	163	92.3	9.03	8085	1	1	1	681.73	2042.17	3	2042.17	-0.001	259	278	0	7.59	13	0.17	R	AGLVLPAIYALAGQSRPAFK	M
1	1117.704.peg.3865 Phycobilisome core-membrane linker polypeptide	1117.704.peg.3865 Phycobilisome core-membrane linker polypeptide	11814	127719	505	398	176	163	92.3	9.03	8086	1	1	1	681.73	2042.17	3	2042.17	-0.0009	259	278	0	57.14	13	1.90E-06	R	AGLVLPAIYALAGQSRPAFK	M
1	1117.704.peg.3865 Phycobilisome core-membrane linker polypeptide	1117.704.peg.3865 Phycobilisome core-membrane linker polypeptide	11814	127719	505	398	176	163	92.3	9.03	8087	1	1	1	1022.09	2042.17	2	2042.17	0.0001	259	278	0	70.11	13	9.70E-08	R	AGLVLPAIYALAGQSRPAFK	M
1	1117.704.peg.3865 Phycobilisome core-membrane linker polypeptide	1117.704.peg.3865 Phycobilisome core-membrane linker polypeptide	11814	127719	505	398	176	163	92.3	9.03	8088	1	1	1	511.55	2042.17	4	2042.17	0.0011	259	278	0	36.98	13	0.0002	R	AGLVLPAIYALAGQSRPAFK	M
1	1117.704.peg.3865 Phycobilisome core-membrane linker polypeptide	1117.704.peg.3865 Phycobilisome core-membrane linker polypeptide	11814	127719	505	398	176	163	92.3	9.03	8093	1	1	1	1022.58	2043.15	2	2043.15	-0.0053	259	278	0	60.62	13	8.70E-07	R	AGLVLPAIYALAGQSRPAFK	M	Deamidated (NQ)	0.00000000000001000000.0
1	1117.704.peg.3865 Phycobilisome core-membrane linker polypeptide	1117.704.peg.3865 Phycobilisome core-membrane linker polypeptide	11814	127719	505	398	176	163	92.3	9.03	8094	1	1	1	682.059	2043.16	3	2043.15	0.0043	259	278	0	57.67	13	1.70E-06	R	AGLVLPAIYALAGQSRPAFK	M	Deamidated (NQ)	0.00000000000001000000.0
1	1117.704.peg.3865 Phycobilisome core-membrane linker polypeptide	1117.704.peg.3865 Phycobilisome core-membrane linker polypeptide	11814	127719	505	398	176	163	92.3	9.03	8116	1	1	1	683.667	2047.98	3	2047.98	0.0015	763	779	1	31.89	16	0.0013	R	DMDSYRITEVFSVLETK	L	Oxidation (M)	0.02000000000000000.0
1	1117.704.peg.3865 Phycobilisome core-membrane linker polypeptide	1117.704.peg.3865 Phycobilisome core-membrane linker polypeptide	11814	127719	505	398	176	163	92.3	9.03	8151	1	1	1	1028.06	2054.11	2	2054.11	-0.006	538	558	0	0.96	16	1.8	K	GSLITNAGAGSVEVNVQAVIR	A
1	1117.704.peg.3865 Phycobilisome core-membrane linker polypeptide	1117.704.peg.3865 Phycobilisome core-membrane linker polypeptide	11814	127719	505	398	176	163	92.3	9.03	8154	1	1	1	1028.06	2054.11	2	2054.11	-0.0011	538	558	0	113.73	16	1.00E-11	K	GSLITNAGAGSVEVNVQAVIR	A
1	1117.704.peg.3865 Phycobilisome core-membrane linker polypeptide	1117.704.peg.3865 Phycobilisome core-membrane linker polypeptide	11814	127719	505	398	176	163	92.3	9.03	8155	1	1	1	685.712	2054.11	3	2054.11	0.0013	538	558	0	104.19	16	9.00E-11	K	GSLITNAGAGSVEVNVQAVIR	A
1	1117.704.peg.3865 Phycobilisome core-membrane linker polypeptide	1117.704.peg.3865 Phycobilisome core-membrane linker polypeptide	11814	127719	505	398	176	163	92.3	9.03	8165	1	1	1	686.04	2055.1	3	2055.1	0.0017	538	558	0	105.23	16	7.20E-11	K	GSLITNAGAGSVEVNVQAVIR	A	Deamidated (NQ)	0.000001000000000000000.0
1	1117.704.peg.3865 Phycobilisome core-membrane linker polypeptide	1117.704.peg.3865 Phycobilisome core-membrane linker polypeptide	11814	127719	505	398	176	163	92.3	9.03	8166	1	1	1	1028.56	2055.11	2	2055.1	0.0153	538	558	0	4.69	16	0.78	K	GSLITNAGAGSVEVNVQAVIR	A	Deamidated (NQ)	0.000001000000000000000.0
1	1117.704.peg.3865 Phycobilisome core-membrane linker polypeptide	1117.704.peg.3865 Phycobilisome core-membrane linker polypeptide	11814	127719	505	398	176	163	92.3	9.03	8199	1	1	1	516.019	2060.05	4	2060.05	-0.0012	335	350	2	13.01	18	0.18	K	SELYRKQFFEPFINSR	V
1	1117.704.peg.3865 Phycobilisome core-membrane linker polypeptide	1117.704.peg.3865 Phycobilisome core-membrane linker polypeptide	11814	127719	505	398	176	163	92.3	9.03	8200	1	1	1	687.69	2060.05	3	2060.05	0.0001	335	350	2	31.87	18	0.0023	K	SELYRKQFFEPFINSR	V
1	1117.704.peg.3865 Phycobilisome core-membrane linker polypeptide	1117.704.peg.3865 Phycobilisome core-membrane linker polypeptide	11814	127719	505	398	176	163	92.3	9.03	8303	1	1	1	1042.03	2082.05	2	2082.05	0.005	104	122	0	31.05	17	0.0024	R	VVQAESEQPIGNEVVIEDK	G
1	1117.704.peg.3865 Phycobilisome core-membrane linker polypeptide	1117.704.peg.3865 Phycobilisome core-membrane linker polypeptide	11814	127719	505	398	176	163	92.3	9.03	8304	1	1	1	695.042	2082.1	3	2082.1	-0.0012	1030	1046	1	55.44	16	6.40E-06	K	QFYEPYPNTKVIELLTK	H
1	1117.704.peg.3865 Phycobilisome core-membrane linker polypeptide	1117.704.peg.3865 Phycobilisome core-membrane linker polypeptide	11814	127719	505	398	176	163	92.3	9.03	8317	1	1	1	695.367	2083.08	3	2083.09	-0.0085	1030	1046	1	42.56	17	0.00015	K	QFYEPYPNTKVIELLTK	H	Deamidated (NQ)	0.00000001000000000.0
1	1117.704.peg.3865 Phycobilisome core-membrane linker polypeptide	1117.704.peg.3865 Phycobilisome core-membrane linker polypeptide	11814	127719	505	398	176	163	92.3	9.03	8322	1	1	1	1043.04	2084.08	2	2084.08	-0.0037	784	801	1	71.92	17	1.70E-07	R	EITTKEFIQALASSDLYR	K
1	1117.704.peg.3865 Phycobilisome core-membrane linker polypeptide	1117.704.peg.3865 Phycobilisome core-membrane linker polypeptide	11814	127719	505	398	176	163	92.3	9.03	8323	1	1	1	695.703	2084.09	3	2084.07	0.0168	1030	1046	1	20.56	17	0.027	K	QFYEPYPNTKVIELLTK	H	2 Deamidated (NQ)	0.10000001000000000.0
1	1117.704.peg.3865 Phycobilisome core-membrane linker polypeptide	1117.704.peg.3865 Phycobilisome core-membrane linker polypeptide	11814	127719	505	398	176	163	92.3	9.03	8335	1	1	1	696.028	2085.06	3	2085.06	-0.0012	784	801	1	47	17	5.80E-05	R	EITTKEFIQALASSDLYR	K	Deamidated (NQ)	0.000000001000000000.0
1	1117.704.peg.3865 Phycobilisome core-membrane linker polypeptide	1117.704.peg.3865 Phycobilisome core-membrane linker polypeptide	11814	127719	505	398	176	163	92.3	9.03	8346	1	1	1	1044.98	2087.95	2	2087.95	0.0011	16	33	0	54.75	14	4.90E-06	R	FYNTVMVETIEGANAEER	Y	Oxidation (M)	0.000002000000000000.0
1	1117.704.peg.3865 Phycobilisome core-membrane linker polypeptide	1117.704.peg.3865 Phycobilisome core-membrane linker polypeptide	11814	127719	505	398	176	163	92.3	9.03	8350	1	1	1	1045.48	2088.94	2	2088.93	0.014	16	33	0	21.53	14	0.011	R	FYNTVMVETIEGANAEER	Y	Deamidated (NQ); Oxidation (M)	0.001002000000000000.0
1	1117.704.peg.3865 Phycobilisome core-membrane linker polypeptide	1117.704.peg.3865 Phycobilisome core-membrane linker polypeptide	11814	127719	505	398	176	163	92.3	9.03	8351	1	1	1	697.323	2088.95	3	2088.93	0.0157	16	33	0	27.14	14	0.0028	R	FYNTVMVETIEGANAEER	Y	Deamidated (NQ); Oxidation (M)	0.001002000000000000.0
1	1117.704.peg.3865 Phycobilisome core-membrane linker polypeptide	1117.704.peg.3865 Phycobilisome core-membrane linker polypeptide	11814	127719	505	398	176	163	92.3	9.03	8360	1	1	1	1046.05	2090.09	2	2090.09	-0.0012	686	704	1	21.48	17	0.021	R	AGTVPTLPSFEETPKFIEK	G
1	1117.704.peg.3865 Phycobilisome core-membrane linker polypeptide	1117.704.peg.3865 Phycobilisome core-membrane linker polypeptide	11814	127719	505	398	176	163	92.3	9.03	8710	1	1	1	542.046	2164.16	4	2164.16	-0.0007	802	819	2	41.74	16	0.00015	R	KQFFEPYPPTKNVELSLK	H
1	1117.704.peg.3865 Phycobilisome core-membrane linker polypeptide	1117.704.peg.3865 Phycobilisome core-membrane linker polypeptide	11814	127719	505	398	176	163	92.3	9.03	8711	1	1	1	1083.09	2164.16	2	2164.16	0.0007	802	819	2	30.17	16	0.0021	R	KQFFEPYPPTKNVELSLK	H
1	1117.704.peg.3865 Phycobilisome core-membrane linker polypeptide	1117.704.peg.3865 Phycobilisome core-membrane linker polypeptide	11814	127719	505	398	176	163	92.3	9.03	8712	1	1	1	722.393	2164.16	3	2164.16	0.0013	802	819	2	54.33	16	7.70E-06	R	KQFFEPYPPTKNVELSLK	H
1	1117.704.peg.3865 Phycobilisome core-membrane linker polypeptide	1117.704.peg.3865 Phycobilisome core-membrane linker polypeptide	11814	127719	505	398	176	163	92.3	9.03	8715	1	1	1	1083.58	2165.15	2	2165.14	0.0113	802	819	2	20.03	16	0.022	R	KQFFEPYPPTKNVELSLK	H	Deamidated (NQ)	0.000000000001000000.0
1	1117.704.peg.3865 Phycobilisome core-membrane linker polypeptide	1117.704.peg.3865 Phycobilisome core-membrane linker polypeptide	11814	127719	505	398	176	163	92.3	9.03	8720	1	1	1	723.055	2166.14	3	2166.12	0.0197	802	819	2	16.72	16	0.048	R	KQFFEPYPPTKNVELSLK	H	2 Deamidated (NQ)	0.010000000001000000.0
1	1117.704.peg.3865 Phycobilisome core-membrane linker polypeptide	1117.704.peg.3865 Phycobilisome core-membrane linker polypeptide	11814	127719	505	398	176	163	92.3	9.03	8722	1	1	1	723.325	2166.95	3	2166.93	0.0207	34	52	0	30.86	13	0.00082	R	YFNPGELSSMAGFFNDAQR	R	Deamidated (NQ); Oxidation (M)	0.0010000002000000000.0
1	1117.704.peg.3865 Phycobilisome core-membrane linker polypeptide	1117.704.peg.3865 Phycobilisome core-membrane linker polypeptide	11814	127719	505	398	176	163	92.3	9.03	8898	1	1	1	553.557	2210.2	4	2210.2	0.0015	1029	1046	2	64.02	15	7.50E-07	R	KQFYEPYPNTKVIELLTK	H
1	1117.704.peg.3865 Phycobilisome core-membrane linker polypeptide	1117.704.peg.3865 Phycobilisome core-membrane linker polypeptide	11814	127719	505	398	176	163	92.3	9.03	8904	1	1	1	553.803	2211.18	4	2211.18	0.0014	1029	1046	2	57.7	16	3.70E-06	R	KQFYEPYPNTKVIELLTK	H	Deamidated (NQ)	0.000000001000000000.0
1	1117.704.peg.3865 Phycobilisome core-membrane linker polypeptide	1117.704.peg.3865 Phycobilisome core-membrane linker polypeptide	11814	127719	505	398	176	163	92.3	9.03	8905	1	1	1	553.803	2211.18	4	2211.18	0.0021	1029	1046	2	59.71	16	2.40E-06	R	KQFYEPYPNTKVIELLTK	H	Deamidated (NQ)	0.000000001000000000.0
1	1117.704.peg.3865 Phycobilisome core-membrane linker polypeptide	1117.704.peg.3865 Phycobilisome core-membrane linker polypeptide	11814	127719	505	398	176	163	92.3	9.03	8906	1	1	1	738.069	2211.19	3	2211.18	0.0031	1029	1046	2	28.98	16	0.0028	R	KQFYEPYPNTKVIELLTK	H	Deamidated (NQ)	0.000000001000000000.0
1	1117.704.peg.3865 Phycobilisome core-membrane linker polypeptide	1117.704.peg.3865 Phycobilisome core-membrane linker polypeptide	11814	127719	505	398	176	163	92.3	9.03	8914	1	1	1	738.396	2212.17	3	2212.17	-0.0083	784	802	2	70.61	16	2.20E-07	R	EITTKEFIQALASSDLYRK	Q
1	1117.704.peg.3865 Phycobilisome core-membrane linker polypeptide	1117.704.peg.3865 Phycobilisome core-membrane linker polypeptide	11814	127719	505	398	176	163	92.3	9.03	8915	1	1	1	738.398	2212.17	3	2212.17	-0.0023	784	802	2	60.85	16	1.90E-06	R	EITTKEFIQALASSDLYRK	Q
1	1117.704.peg.3865 Phycobilisome core-membrane linker polypeptide	1117.704.peg.3865 Phycobilisome core-membrane linker polypeptide	11814	127719	505	398	176	163	92.3	9.03	8916	1	1	1	1107.1	2212.18	2	2212.17	0.004	784	802	2	1.46	16	1.8	R	EITTKEFIQALASSDLYRK	Q
1	1117.704.peg.3865 Phycobilisome core-membrane linker polypeptide	1117.704.peg.3865 Phycobilisome core-membrane linker polypeptide	11814	127719	505	398	176	163	92.3	9.03	8969	1	1	1	557.528	2226.08	4	2226.09	-0.0036	238	258	1	12.81	16	0.12	R	SLNADKSDTPADVVRPSSPDR	A
1	1117.704.peg.3865 Phycobilisome core-membrane linker polypeptide	1117.704.peg.3865 Phycobilisome core-membrane linker polypeptide	11814	127719	505	398	176	163	92.3	9.03	8971	1	1	1	1114.05	2226.09	2	2226.09	-0.0025	238	258	1	42.65	16	0.00012	R	SLNADKSDTPADVVRPSSPDR	A
1	1117.704.peg.3865 Phycobilisome core-membrane linker polypeptide	1117.704.peg.3865 Phycobilisome core-membrane linker polypeptide	11814	127719	505	398	176	163	92.3	9.03	8972	1	1	1	557.529	2226.09	4	2226.09	-0.001	238	258	1	24.97	16	0.0075	R	SLNADKSDTPADVVRPSSPDR	A
1	1117.704.peg.3865 Phycobilisome core-membrane linker polypeptide	1117.704.peg.3865 Phycobilisome core-membrane linker polypeptide	11814	127719	505	398	176	163	92.3	9.03	8973	1	1	1	557.53	2226.09	4	2226.09	0.002	238	258	1	38.54	16	0.00034	R	SLNADKSDTPADVVRPSSPDR	A
1	1117.704.peg.3865 Phycobilisome core-membrane linker polypeptide	1117.704.peg.3865 Phycobilisome core-membrane linker polypeptide	11814	127719	505	398	176	163	92.3	9.03	8974	1	1	1	743.037	2226.09	3	2226.09	0.0028	238	258	1	46.18	16	5.90E-05	R	SLNADKSDTPADVVRPSSPDR	A
1	1117.704.peg.3865 Phycobilisome core-membrane linker polypeptide	1117.704.peg.3865 Phycobilisome core-membrane linker polypeptide	11814	127719	505	398	176	163	92.3	9.03	8980	1	1	1	743.363	2227.07	3	2227.07	-0.0042	238	258	1	31.13	16	0.0018	R	SLNADKSDTPADVVRPSSPDR	A	Deamidated (NQ)	0.001000000000000000000.0
1	1117.704.peg.3865 Phycobilisome core-membrane linker polypeptide	1117.704.peg.3865 Phycobilisome core-membrane linker polypeptide	11814	127719	505	398	176	163	92.3	9.03	8981	1	1	1	1114.54	2227.07	2	2227.07	-0.0014	238	258	1	3.92	16	0.97	R	SLNADKSDTPADVVRPSSPDR	A	Deamidated (NQ)	0.001000000000000000000.0
1	1117.704.peg.3865 Phycobilisome core-membrane linker polypeptide	1117.704.peg.3865 Phycobilisome core-membrane linker polypeptide	11814	127719	505	398	176	163	92.3	9.03	8982	1	1	1	1114.54	2227.07	2	2227.07	0.0027	238	258	1	0.47	17	2.3	R	SLNADKSDTPADVVRPSSPDR	A	Deamidated (NQ)	0.001000000000000000000.0
1	1117.704.peg.3865 Phycobilisome core-membrane linker polypeptide	1117.704.peg.3865 Phycobilisome core-membrane linker polypeptide	11814	127719	505	398	176	163	92.3	9.03	8983	1	1	1	557.776	2227.08	4	2227.07	0.0036	238	258	1	34.93	17	0.00087	R	SLNADKSDTPADVVRPSSPDR	A	Deamidated (NQ)	0.001000000000000000000.0
1	1117.704.peg.3865 Phycobilisome core-membrane linker polypeptide	1117.704.peg.3865 Phycobilisome core-membrane linker polypeptide	11814	127719	505	398	176	163	92.3	9.03	8984	1	1	1	557.779	2227.09	4	2227.07	0.0146	238	258	1	44.47	18	0.00012	R	SLNADKSDTPADVVRPSSPDR	A	Deamidated (NQ)	0.001000000000000000000.0
1	1117.704.peg.3865 Phycobilisome core-membrane linker polypeptide	1117.704.peg.3865 Phycobilisome core-membrane linker polypeptide	11814	127719	505	398	176	163	92.3	9.03	8985	1	1	1	557.779	2227.09	4	2227.07	0.0172	238	258	1	9.12	18	0.39	R	SLNADKSDTPADVVRPSSPDR	A	Deamidated (NQ)	0.001000000000000000000.0
1	1117.704.peg.3865 Phycobilisome core-membrane linker polypeptide	1117.704.peg.3865 Phycobilisome core-membrane linker polypeptide	11814	127719	505	398	176	163	92.3	9.03	9377	1	1	1	580.299	2317.17	4	2317.16	0.0038	763	781	2	35.14	17	0.00096	R	DMDSYRITEVFSVLETKLR	N	Oxidation (M)	0.0200000000000000000.0
1	1117.704.peg.3865 Phycobilisome core-membrane linker polypeptide	1117.704.peg.3865 Phycobilisome core-membrane linker polypeptide	11814	127719	505	398	176	163	92.3	9.03	9378	1	1	1	773.396	2317.17	3	2317.16	0.004	763	781	2	53.67	17	1.40E-05	R	DMDSYRITEVFSVLETKLR	N	Oxidation (M)	0.0200000000000000000.0
1	1117.704.peg.3865 Phycobilisome core-membrane linker polypeptide	1117.704.peg.3865 Phycobilisome core-membrane linker polypeptide	11814	127719	505	398	176	163	92.3	9.03	9407	1	1	1	776.427	2326.26	3	2326.26	-0.0025	535	558	1	3.05	15	0.92	K	SGKGSLITNAGAGSVEVNVQAVIR	A
1	1117.704.peg.3865 Phycobilisome core-membrane linker polypeptide	1117.704.peg.3865 Phycobilisome core-membrane linker polypeptide	11814	127719	505	398	176	163	92.3	9.03	9409	1	1	1	776.428	2326.26	3	2326.26	0.0013	535	558	1	35.54	14	0.00043	K	SGKGSLITNAGAGSVEVNVQAVIR	A
1	1117.704.peg.3865 Phycobilisome core-membrane linker polypeptide	1117.704.peg.3865 Phycobilisome core-membrane linker polypeptide	11814	127719	505	398	176	163	92.3	9.03	9410	1	1	1	776.428	2326.26	3	2326.26	0.0015	535	558	1	59.95	14	1.60E-06	K	SGKGSLITNAGAGSVEVNVQAVIR	A
1	1117.704.peg.3865 Phycobilisome core-membrane linker polypeptide	1117.704.peg.3865 Phycobilisome core-membrane linker polypeptide	11814	127719	505	398	176	163	92.3	9.03	9411	1	1	1	1164.14	2326.26	2	2326.26	0.0019	535	558	1	85.49	14	4.20E-09	K	SGKGSLITNAGAGSVEVNVQAVIR	A
1	1117.704.peg.3865 Phycobilisome core-membrane linker polypeptide	1117.704.peg.3865 Phycobilisome core-membrane linker polypeptide	11814	127719	505	398	176	163	92.3	9.03	9434	1	1	1	778.064	2331.17	3	2331.17	-0.0054	298	317	1	49.32	18	4.00E-05	R	QVFERDILAYGQSISYLDSK	V
1	1117.704.peg.3865 Phycobilisome core-membrane linker polypeptide	1117.704.peg.3865 Phycobilisome core-membrane linker polypeptide	11814	127719	505	398	176	163	92.3	9.03	9435	1	1	1	1166.59	2331.17	2	2331.17	-0.0009	298	317	1	53.25	18	1.60E-05	R	QVFERDILAYGQSISYLDSK	V
1	1117.704.peg.3865 Phycobilisome core-membrane linker polypeptide	1117.704.peg.3865 Phycobilisome core-membrane linker polypeptide	11814	127719	505	398	176	163	92.3	9.03	9439	1	1	1	778.399	2332.18	3	2332.16	0.0165	298	317	1	53.35	18	1.60E-05	R	QVFERDILAYGQSISYLDSK	V	Deamidated (NQ)	0.00000000000100000000.0
1	1117.704.peg.3865 Phycobilisome core-membrane linker polypeptide	1117.704.peg.3865 Phycobilisome core-membrane linker polypeptide	11814	127719	505	398	176	163	92.3	9.03	9441	1	1	1	778.729	2333.17	3	2333.14	0.023	298	317	1	37.87	18	0.00054	R	QVFERDILAYGQSISYLDSK	V	2 Deamidated (NQ)	0.10000000000100000000.0
1	1117.704.peg.3865 Phycobilisome core-membrane linker polypeptide	1117.704.peg.3865 Phycobilisome core-membrane linker polypeptide	11814	127719	505	398	176	163	92.3	9.03	9523	1	1	1	589.563	2354.22	4	2354.22	-0.0008	782	801	2	51.32	18	2.70E-05	R	NREITTKEFIQALASSDLYR	K
1	1117.704.peg.3865 Phycobilisome core-membrane linker polypeptide	1117.704.peg.3865 Phycobilisome core-membrane linker polypeptide	11814	127719	505	398	176	163	92.3	9.03	9524	1	1	1	785.749	2354.22	3	2354.22	0.002	782	801	2	67.55	18	6.60E-07	R	NREITTKEFIQALASSDLYR	K
1	1117.704.peg.3865 Phycobilisome core-membrane linker polypeptide	1117.704.peg.3865 Phycobilisome core-membrane linker polypeptide	11814	127719	505	398	176	163	92.3	9.03	9531	1	1	1	786.076	2355.21	3	2355.21	0.0002	782	801	2	57.93	17	4.90E-06	R	NREITTKEFIQALASSDLYR	K	Deamidated (NQ)	0.10000000000000000000.0
1	1117.704.peg.3865 Phycobilisome core-membrane linker polypeptide	1117.704.peg.3865 Phycobilisome core-membrane linker polypeptide	11814	127719	505	398	176	163	92.3	9.03	9532	1	1	1	589.811	2355.22	4	2355.21	0.0086	782	801	2	17.36	17	0.058	R	NREITTKEFIQALASSDLYR	K	Deamidated (NQ)	0.10000000000000000000.0
1	1117.704.peg.3865 Phycobilisome core-membrane linker polypeptide	1117.704.peg.3865 Phycobilisome core-membrane linker polypeptide	11814	127719	505	398	176	163	92.3	9.03	9555	1	1	1	590.827	2359.28	4	2359.28	-0.0008	684	704	2	34.18	15	0.00074	K	LRAGTVPTLPSFEETPKFIEK	G
1	1117.704.peg.3865 Phycobilisome core-membrane linker polypeptide	1117.704.peg.3865 Phycobilisome core-membrane linker polypeptide	11814	127719	505	398	176	163	92.3	9.03	9617	1	1	1	794.434	2380.28	3	2380.28	0.0002	835	855	0	51.06	15	1.50E-05	K	YNQIIATQGFKPFINAILDSK	E
1	1117.704.peg.3865 Phycobilisome core-membrane linker polypeptide	1117.704.peg.3865 Phycobilisome core-membrane linker polypeptide	11814	127719	505	398	176	163	92.3	9.03	9620	1	1	1	794.76	2381.26	3	2381.26	-0.0032	835	855	0	39.59	16	0.00024	K	YNQIIATQGFKPFINAILDSK	E	Deamidated (NQ)	0.000000000000001000000.0
1	1117.704.peg.3865 Phycobilisome core-membrane linker polypeptide	1117.704.peg.3865 Phycobilisome core-membrane linker polypeptide	11814	127719	505	398	176	163	92.3	9.03	9630	1	1	1	596.796	2383.15	4	2383.16	-0.0012	988	1006	2	13.74	17	0.12	R	QVFERDVPDYQRLSYPESR	L
1	1117.704.peg.3865 Phycobilisome core-membrane linker polypeptide	1117.704.peg.3865 Phycobilisome core-membrane linker polypeptide	11814	127719	505	398	176	163	92.3	9.03	9636	1	1	1	597.042	2384.14	4	2384.14	0.0008	988	1006	2	9.02	17	0.33	R	QVFERDVPDYQRLSYPESR	L	Deamidated (NQ)	0.0000000000100000000.0
1	1117.704.peg.3865 Phycobilisome core-membrane linker polypeptide	1117.704.peg.3865 Phycobilisome core-membrane linker polypeptide	11814	127719	505	398	176	163	92.3	9.03	9694	1	1	1	803.422	2407.24	3	2407.24	0.0026	871	891	0	56.41	17	6.50E-06	R	YPTLPAANFPNTEILYNQLTK	Q
1	1117.704.peg.3865 Phycobilisome core-membrane linker polypeptide	1117.704.peg.3865 Phycobilisome core-membrane linker polypeptide	11814	127719	505	398	176	163	92.3	9.03	9695	1	1	1	1204.63	2407.25	2	2407.24	0.008	871	891	0	72.48	17	1.60E-07	R	YPTLPAANFPNTEILYNQLTK	Q
1	1117.704.peg.3865 Phycobilisome core-membrane linker polypeptide	1117.704.peg.3865 Phycobilisome core-membrane linker polypeptide	11814	127719	505	398	176	163	92.3	9.03	9697	1	1	1	803.749	2408.22	3	2408.23	-0.0025	871	891	0	57.25	17	5.70E-06	R	YPTLPAANFPNTEILYNQLTK	Q	Deamidated (NQ)	0.000000000000000010000.0
1	1117.704.peg.3865 Phycobilisome core-membrane linker polypeptide	1117.704.peg.3865 Phycobilisome core-membrane linker polypeptide	11814	127719	505	398	176	163	92.3	9.03	9698	1	1	1	1205.12	2408.23	2	2408.23	0.0045	871	891	0	28.73	17	0.0039	R	YPTLPAANFPNTEILYNQLTK	Q	Deamidated (NQ)	0.000000000000000010000.0
1	1117.704.peg.3865 Phycobilisome core-membrane linker polypeptide	1117.704.peg.3865 Phycobilisome core-membrane linker polypeptide	11814	127719	505	398	176	163	92.3	9.03	9702	1	1	1	1205.62	2409.23	2	2409.21	0.0163	871	891	0	5.07	18	1	R	YPTLPAANFPNTEILYNQLTK	Q	2 Deamidated (NQ)	0.000000010000000001000.0
1	1117.704.peg.3865 Phycobilisome core-membrane linker polypeptide	1117.704.peg.3865 Phycobilisome core-membrane linker polypeptide	11814	127719	505	398	176	163	92.3	9.03	9761	1	1	1	809.107	2424.3	3	2424.3	-0.0015	732	753	1	42.84	16	0.00013	K	IFSTVGIQTSLASRTEFDALIR	A
1	1117.704.peg.3865 Phycobilisome core-membrane linker polypeptide	1117.704.peg.3865 Phycobilisome core-membrane linker polypeptide	11814	127719	505	398	176	163	92.3	9.03	9763	1	1	1	809.108	2424.3	3	2424.3	0.002	732	753	1	2.68	16	1.3	K	IFSTVGIQTSLASRTEFDALIR	A
1	1117.704.peg.3865 Phycobilisome core-membrane linker polypeptide	1117.704.peg.3865 Phycobilisome core-membrane linker polypeptide	11814	127719	505	398	176	163	92.3	9.03	9764	1	1	1	809.109	2424.3	3	2424.3	0.0029	732	753	1	9.57	16	0.25	K	IFSTVGIQTSLASRTEFDALIR	A
1	1117.704.peg.3865 Phycobilisome core-membrane linker polypeptide	1117.704.peg.3865 Phycobilisome core-membrane linker polypeptide	11814	127719	505	398	176	163	92.3	9.03	9765	2	1	1	809.11	2424.31	3	2424.3	0.006	732	753	1	1.27	16	1.8	K	IFSTVGIQTSLASRTEFDALIR	A
1	1117.704.peg.3865 Phycobilisome core-membrane linker polypeptide	1117.704.peg.3865 Phycobilisome core-membrane linker polypeptide	11814	127719	505	398	176	163	92.3	9.03	9766	1	1	1	809.114	2424.32	3	2424.3	0.0181	732	753	1	5.86	16	0.52	K	IFSTVGIQTSLASRTEFDALIR	A
1	1117.704.peg.3865 Phycobilisome core-membrane linker polypeptide	1117.704.peg.3865 Phycobilisome core-membrane linker polypeptide	11814	127719	505	398	176	163	92.3	9.03	9796	1	1	1	811.785	2432.33	3	2432.34	-0.0024	259	281	1	20.12	15	0.016	R	AGLVLPAIYALAGQSRPAFKMSR	T	Oxidation (M)	0.00000000000000000000200.0
1	1117.704.peg.3865 Phycobilisome core-membrane linker polypeptide	1117.704.peg.3865 Phycobilisome core-membrane linker polypeptide	11814	127719	505	398	176	163	92.3	9.03	9797	1	1	1	609.092	2432.34	4	2432.34	0.001	259	281	1	33.79	14	0.00058	R	AGLVLPAIYALAGQSRPAFKMSR	T	Oxidation (M)	0.00000000000000000000200.0
1	1117.704.peg.3865 Phycobilisome core-membrane linker polypeptide	1117.704.peg.3865 Phycobilisome core-membrane linker polypeptide	11814	127719	505	398	176	163	92.3	9.03	9849	1	1	1	816.756	2447.25	3	2447.25	-0.0051	193	213	2	4.09	18	1.4	R	EILEKACSIDATIVAVQEMRR	A	Oxidation (M); Carbamidomethyl (C)	0.000000300000000000200.0
1	1117.704.peg.3865 Phycobilisome core-membrane linker polypeptide	1117.704.peg.3865 Phycobilisome core-membrane linker polypeptide	11814	127719	505	398	176	163	92.3	9.03	9850	1	1	1	612.819	2447.25	4	2447.25	-0.0027	193	213	2	22.89	18	0.02	R	EILEKACSIDATIVAVQEMRR	A	Oxidation (M); Carbamidomethyl (C)	0.000000300000000000200.0
1	1117.704.peg.3865 Phycobilisome core-membrane linker polypeptide	1117.704.peg.3865 Phycobilisome core-membrane linker polypeptide	11814	127719	505	398	176	163	92.3	9.03	9851	1	1	1	816.758	2447.25	3	2447.25	0	193	213	2	15.55	18	0.1	R	EILEKACSIDATIVAVQEMRR	A	Oxidation (M); Carbamidomethyl (C)	0.000000300000000000200.0
1	1117.704.peg.3865 Phycobilisome core-membrane linker polypeptide	1117.704.peg.3865 Phycobilisome core-membrane linker polypeptide	11814	127719	505	398	176	163	92.3	9.03	9963	1	1	1	829.091	2484.25	3	2484.25	0.0018	171	192	0	20.13	18	0.035	R	YVNYSLVAGDSNMILLNCLGLR	E	Carbamidomethyl (C)	0.0000000000000000030000.0
1	1117.704.peg.3865 Phycobilisome core-membrane linker polypeptide	1117.704.peg.3865 Phycobilisome core-membrane linker polypeptide	11814	127719	505	398	176	163	92.3	9.03	9967	1	1	1	829.424	2485.25	3	2485.23	0.0154	171	192	0	5.71	18	0.86	R	YVNYSLVAGDSNMILLNCLGLR	E	Deamidated (NQ); Carbamidomethyl (C)	0.0000000000010000030000.0
1	1117.704.peg.3865 Phycobilisome core-membrane linker polypeptide	1117.704.peg.3865 Phycobilisome core-membrane linker polypeptide	11814	127719	505	398	176	163	92.3	9.03	9968	1	1	1	829.425	2485.25	3	2485.23	0.0194	171	192	0	66.65	18	7.70E-07	R	YVNYSLVAGDSNMILLNCLGLR	E	Deamidated (NQ); Carbamidomethyl (C)	0.0010000000000000030000.0
1	1117.704.peg.3865 Phycobilisome core-membrane linker polypeptide	1117.704.peg.3865 Phycobilisome core-membrane linker polypeptide	11814	127719	505	398	176	163	92.3	9.03	9969	1	1	1	1243.63	2485.25	2	2485.23	0.0197	171	192	0	80	18	3.60E-08	R	YVNYSLVAGDSNMILLNCLGLR	E	Deamidated (NQ); Carbamidomethyl (C)	0.0000000000010000030000.0
1	1117.704.peg.3865 Phycobilisome core-membrane linker polypeptide	1117.704.peg.3865 Phycobilisome core-membrane linker polypeptide	11814	127719	505	398	176	163	92.3	9.03	9970	1	1	1	1243.63	2485.26	2	2485.23	0.0206	171	192	0	89.86	18	3.70E-09	R	YVNYSLVAGDSNMILLNCLGLR	E	Deamidated (NQ); Carbamidomethyl (C)	0.0000000000010000030000.0
1	1117.704.peg.3865 Phycobilisome core-membrane linker polypeptide	1117.704.peg.3865 Phycobilisome core-membrane linker polypeptide	11814	127719	505	398	176	163	92.3	9.03	9986	1	1	1	623.313	2489.22	4	2489.22	0.0009	1020	1039	2	28.23	18	0.0052	R	QLAESDLYRKQFYEPYPNTK	V
1	1117.704.peg.3865 Phycobilisome core-membrane linker polypeptide	1117.704.peg.3865 Phycobilisome core-membrane linker polypeptide	11814	127719	505	398	176	163	92.3	9.03	9987	1	1	1	830.75	2489.23	3	2489.22	0.007	1020	1039	2	3.52	18	1.6	R	QLAESDLYRKQFYEPYPNTK	V
1	1117.704.peg.3865 Phycobilisome core-membrane linker polypeptide	1117.704.peg.3865 Phycobilisome core-membrane linker polypeptide	11814	127719	505	398	176	163	92.3	9.03	10029	1	1	1	834.423	2500.25	3	2500.25	0.0034	171	192	0	83.46	18	1.60E-08	R	YVNYSLVAGDSNMILLNCLGLR	E	Oxidation (M); Carbamidomethyl (C)	0.0000000000002000030000.0
1	1117.704.peg.3865 Phycobilisome core-membrane linker polypeptide	1117.704.peg.3865 Phycobilisome core-membrane linker polypeptide	11814	127719	505	398	176	163	92.3	9.03	10030	1	1	1	1251.13	2500.25	2	2500.25	0.0034	171	192	0	43.54	18	0.00016	R	YVNYSLVAGDSNMILLNCLGLR	E	Oxidation (M); Carbamidomethyl (C)	0.0000000000002000030000.0
1	1117.704.peg.3865 Phycobilisome core-membrane linker polypeptide	1117.704.peg.3865 Phycobilisome core-membrane linker polypeptide	11814	127719	505	398	176	163	92.3	9.03	10036	1	1	1	834.749	2501.23	3	2501.23	-0.0039	171	192	0	8.07	18	0.58	R	YVNYSLVAGDSNMILLNCLGLR	E	Deamidated (NQ); Oxidation (M); Carbamidomethyl (C)	0.0000000000002000130000.0
1	1117.704.peg.3865 Phycobilisome core-membrane linker polypeptide	1117.704.peg.3865 Phycobilisome core-membrane linker polypeptide	11814	127719	505	398	176	163	92.3	9.03	10037	1	1	1	834.75	2501.23	3	2501.23	-0.001	171	192	0	24.61	18	0.013	R	YVNYSLVAGDSNMILLNCLGLR	E	Deamidated (NQ); Oxidation (M); Carbamidomethyl (C)	0.0000000000002000130000.0
1	1117.704.peg.3865 Phycobilisome core-membrane linker polypeptide	1117.704.peg.3865 Phycobilisome core-membrane linker polypeptide	11814	127719	505	398	176	163	92.3	9.03	10039	1	1	1	1251.63	2501.25	2	2501.23	0.0189	171	192	0	59.21	18	4.40E-06	R	YVNYSLVAGDSNMILLNCLGLR	E	Deamidated (NQ); Oxidation (M); Carbamidomethyl (C)	0.0000000000002000130000.0
1	1117.704.peg.3865 Phycobilisome core-membrane linker polypeptide	1117.704.peg.3865 Phycobilisome core-membrane linker polypeptide	11814	127719	505	398	176	163	92.3	9.03	10089	1	1	1	628.101	2508.37	4	2508.37	-0.0006	834	855	1	81.93	14	8.30E-09	R	KYNQIIATQGFKPFINAILDSK	E
1	1117.704.peg.3865 Phycobilisome core-membrane linker polypeptide	1117.704.peg.3865 Phycobilisome core-membrane linker polypeptide	11814	127719	505	398	176	163	92.3	9.03	10090	1	1	1	837.132	2508.37	3	2508.37	-0.0003	834	855	1	23.08	14	0.0064	R	KYNQIIATQGFKPFINAILDSK	E
1	1117.704.peg.3865 Phycobilisome core-membrane linker polypeptide	1117.704.peg.3865 Phycobilisome core-membrane linker polypeptide	11814	127719	505	398	176	163	92.3	9.03	10097	1	1	1	628.346	2509.36	4	2509.36	-0.0024	834	855	1	80.11	14	1.50E-08	R	KYNQIIATQGFKPFINAILDSK	E	Deamidated (NQ)	0.0000000000000001000000.0
1	1117.704.peg.3865 Phycobilisome core-membrane linker polypeptide	1117.704.peg.3865 Phycobilisome core-membrane linker polypeptide	11814	127719	505	398	176	163	92.3	9.03	10098	1	1	1	628.346	2509.36	4	2509.36	-0.0014	834	855	1	85.37	14	4.50E-09	R	KYNQIIATQGFKPFINAILDSK	E	Deamidated (NQ)	0.0000000000000001000000.0
1	1117.704.peg.3865 Phycobilisome core-membrane linker polypeptide	1117.704.peg.3865 Phycobilisome core-membrane linker polypeptide	11814	127719	505	398	176	163	92.3	9.03	10114	1	1	1	838.132	2511.37	3	2511.38	-0.0039	533	558	2	86.35	16	5.10E-09	R	GKSGKGSLITNAGAGSVEVNVQAVIR	A
1	1117.704.peg.3865 Phycobilisome core-membrane linker polypeptide	1117.704.peg.3865 Phycobilisome core-membrane linker polypeptide	11814	127719	505	398	176	163	92.3	9.03	10115	1	1	1	628.851	2511.38	4	2511.38	-0.0003	533	558	2	62.12	16	1.20E-06	R	GKSGKGSLITNAGAGSVEVNVQAVIR	A
1	1117.704.peg.3865 Phycobilisome core-membrane linker polypeptide	1117.704.peg.3865 Phycobilisome core-membrane linker polypeptide	11814	127719	505	398	176	163	92.3	9.03	10278	1	1	1	637.828	2547.28	4	2547.29	-0.0048	623	643	2	3.91	17	1.1	R	LLGRPTYGRDETNRYYDLAFK	K
1	1117.704.peg.3865 Phycobilisome core-membrane linker polypeptide	1117.704.peg.3865 Phycobilisome core-membrane linker polypeptide	11814	127719	505	398	176	163	92.3	9.03	10281	1	1	1	850.104	2547.29	3	2547.29	0.0037	623	643	2	6.59	17	0.59	R	LLGRPTYGRDETNRYYDLAFK	K
1	1117.704.peg.3865 Phycobilisome core-membrane linker polypeptide	1117.704.peg.3865 Phycobilisome core-membrane linker polypeptide	11814	127719	505	398	176	163	92.3	9.03	10298	1	1	1	639.106	2552.39	4	2552.4	-0.0014	731	753	2	27.62	13	0.0022	R	KIFSTVGIQTSLASRTEFDALIR	A
1	1117.704.peg.3865 Phycobilisome core-membrane linker polypeptide	1117.704.peg.3865 Phycobilisome core-membrane linker polypeptide	11814	127719	505	398	176	163	92.3	9.03	10299	1	1	1	851.806	2552.4	3	2552.4	0.0011	731	753	2	33.15	13	0.00058	R	KIFSTVGIQTSLASRTEFDALIR	A
1	1117.704.peg.3865 Phycobilisome core-membrane linker polypeptide	1117.704.peg.3865 Phycobilisome core-membrane linker polypeptide	11814	127719	505	398	176	163	92.3	9.03	10305	1	1	1	852.142	2553.4	3	2553.38	0.0237	731	753	2	27.61	15	0.0029	R	KIFSTVGIQTSLASRTEFDALIR	A	Deamidated (NQ)	0.00000000100000000000000.0
1	1117.704.peg.3865 Phycobilisome core-membrane linker polypeptide	1117.704.peg.3865 Phycobilisome core-membrane linker polypeptide	11814	127719	505	398	176	163	92.3	9.03	10509	1	1	1	650.844	2599.35	4	2599.35	-0.004	568	590	1	38.46	18	0.00048	R	QLYEGQHLSVSEIKLENGEISVK	E
1	1117.704.peg.3865 Phycobilisome core-membrane linker polypeptide	1117.704.peg.3865 Phycobilisome core-membrane linker polypeptide	11814	127719	505	398	176	163	92.3	9.03	10510	1	1	1	650.844	2599.35	4	2599.35	-0.0035	568	590	1	12.81	18	0.19	R	QLYEGQHLSVSEIKLENGEISVK	E
1	1117.704.peg.3865 Phycobilisome core-membrane linker polypeptide	1117.704.peg.3865 Phycobilisome core-membrane linker polypeptide	11814	127719	505	398	176	163	92.3	9.03	10511	1	1	1	867.457	2599.35	3	2599.35	-0.001	568	590	1	65.83	18	8.80E-07	R	QLYEGQHLSVSEIKLENGEISVK	E
1	1117.704.peg.3865 Phycobilisome core-membrane linker polypeptide	1117.704.peg.3865 Phycobilisome core-membrane linker polypeptide	11814	127719	505	398	176	163	92.3	9.03	10516	1	1	1	867.792	2600.35	3	2600.33	0.0195	568	590	1	73.14	18	1.80E-07	R	QLYEGQHLSVSEIKLENGEISVK	E	Deamidated (NQ)	0.00000100000000000000000.0
1	1117.704.peg.3865 Phycobilisome core-membrane linker polypeptide	1117.704.peg.3865 Phycobilisome core-membrane linker polypeptide	11814	127719	505	398	176	163	92.3	9.03	10520	1	1	1	868.12	2601.34	3	2601.32	0.0202	568	590	1	28.43	18	0.0055	R	QLYEGQHLSVSEIKLENGEISVK	E	2 Deamidated (NQ)	0.10000100000000000000000.0
1	1117.704.peg.3865 Phycobilisome core-membrane linker polypeptide	1117.704.peg.3865 Phycobilisome core-membrane linker polypeptide	11814	127719	505	398	176	163	92.3	9.03	10552	1	1	1	653.845	2611.35	4	2611.35	-0.0055	961	983	0	53.65	18	1.50E-05	R	SPKPIFWVPQGGTNPTEFQNVIR	A
1	1117.704.peg.3865 Phycobilisome core-membrane linker polypeptide	1117.704.peg.3865 Phycobilisome core-membrane linker polypeptide	11814	127719	505	398	176	163	92.3	9.03	10554	1	1	1	1306.68	2611.35	2	2611.35	-0.0031	961	983	0	45.51	18	0.0001	R	SPKPIFWVPQGGTNPTEFQNVIR	A
1	1117.704.peg.3865 Phycobilisome core-membrane linker polypeptide	1117.704.peg.3865 Phycobilisome core-membrane linker polypeptide	11814	127719	505	398	176	163	92.3	9.03	10555	1	1	1	871.459	2611.35	3	2611.35	-0.0006	961	983	0	65.18	18	1.10E-06	R	SPKPIFWVPQGGTNPTEFQNVIR	A
1	1117.704.peg.3865 Phycobilisome core-membrane linker polypeptide	1117.704.peg.3865 Phycobilisome core-membrane linker polypeptide	11814	127719	505	398	176	163	92.3	9.03	10563	1	1	1	1307.19	2612.36	2	2612.34	0.0185	961	983	0	20.23	18	0.032	R	SPKPIFWVPQGGTNPTEFQNVIR	A	Deamidated (NQ)	0.00000000010000000000000.0
1	1117.704.peg.3865 Phycobilisome core-membrane linker polypeptide	1117.704.peg.3865 Phycobilisome core-membrane linker polypeptide	11814	127719	505	398	176	163	92.3	9.03	10642	1	1	1	657.847	2627.36	4	2627.37	-0.0091	303	326	2	8.89	17	0.34	R	DILAYGQSISYLDSKVKNGEISVK	E	Deamidated (NQ)	0.000000000000000001000000.0
1	1117.704.peg.3865 Phycobilisome core-membrane linker polypeptide	1117.704.peg.3865 Phycobilisome core-membrane linker polypeptide	11814	127719	505	398	176	163	92.3	9.03	10703	1	1	1	661.848	2643.36	4	2643.36	0.0019	505	529	2	54.84	18	1.20E-05	R	GNPAGGISDKTSLSPQIFKLTQDNR	R
1	1117.704.peg.3865 Phycobilisome core-membrane linker polypeptide	1117.704.peg.3865 Phycobilisome core-membrane linker polypeptide	11814	127719	505	398	176	163	92.3	9.03	10704	1	1	1	882.129	2643.36	3	2643.36	0.002	505	529	2	57	18	7.10E-06	R	GNPAGGISDKTSLSPQIFKLTQDNR	R
1	1117.704.peg.3865 Phycobilisome core-membrane linker polypeptide	1117.704.peg.3865 Phycobilisome core-membrane linker polypeptide	11814	127719	505	398	176	163	92.3	9.03	10713	1	1	1	882.461	2644.36	3	2644.35	0.0155	505	529	2	55.83	18	8.90E-06	R	GNPAGGISDKTSLSPQIFKLTQDNR	R	Deamidated (NQ)	0.0100000000000000000000000.0
1	1117.704.peg.3865 Phycobilisome core-membrane linker polypeptide	1117.704.peg.3865 Phycobilisome core-membrane linker polypeptide	11814	127719	505	398	176	163	92.3	9.03	10719	1	1	1	882.79	2645.35	3	2645.33	0.019	505	529	2	3.23	18	1.8	R	GNPAGGISDKTSLSPQIFKLTQDNR	R	2 Deamidated (NQ)	0.0000000000000001000001000.0
1	1117.704.peg.3865 Phycobilisome core-membrane linker polypeptide	1117.704.peg.3865 Phycobilisome core-membrane linker polypeptide	11814	127719	505	398	176	163	92.3	9.03	10817	1	1	1	669.35	2673.37	4	2673.36	0.004	214	237	2	64.33	18	1.40E-06	R	AATGYLKSNDDKELVGSYFDVIIR	S
1	1117.704.peg.3865 Phycobilisome core-membrane linker polypeptide	1117.704.peg.3865 Phycobilisome core-membrane linker polypeptide	11814	127719	505	398	176	163	92.3	9.03	10818	1	1	1	892.131	2673.37	3	2673.36	0.0053	214	237	2	73.46	18	1.70E-07	R	AATGYLKSNDDKELVGSYFDVIIR	S
1	1117.704.peg.3865 Phycobilisome core-membrane linker polypeptide	1117.704.peg.3865 Phycobilisome core-membrane linker polypeptide	11814	127719	505	398	176	163	92.3	9.03	10881	1	1	1	673.837	2691.32	4	2691.32	-0.0006	758	779	2	7.89	19	0.65	R	QVFERDMDSYRITEVFSVLETK	L
1	1117.704.peg.3865 Phycobilisome core-membrane linker polypeptide	1117.704.peg.3865 Phycobilisome core-membrane linker polypeptide	11814	127719	505	398	176	163	92.3	9.03	10940	1	1	1	677.836	2707.31	4	2707.32	-0.0023	758	779	2	6.21	18	0.91	R	QVFERDMDSYRITEVFSVLETK	L	Oxidation (M)	0.0000002000000000000000.0
1	1117.704.peg.3865 Phycobilisome core-membrane linker polypeptide	1117.704.peg.3865 Phycobilisome core-membrane linker polypeptide	11814	127719	505	398	176	163	92.3	9.03	11053	1	1	1	914.456	2740.34	3	2740.35	-0.0038	1073	1096	0	35.16	18	0.0011	K	VAIEEVLNSDEYTQLFGEDVVPFK	R
1	1117.704.peg.3865 Phycobilisome core-membrane linker polypeptide	1117.704.peg.3865 Phycobilisome core-membrane linker polypeptide	11814	127719	505	398	176	163	92.3	9.03	11054	1	1	1	1371.18	2740.36	2	2740.35	0.0067	1073	1096	0	66.73	18	7.20E-07	K	VAIEEVLNSDEYTQLFGEDVVPFK	R
1	1117.704.peg.3865 Phycobilisome core-membrane linker polypeptide	1117.704.peg.3865 Phycobilisome core-membrane linker polypeptide	11814	127719	505	398	176	163	92.3	9.03	11058	1	1	1	914.787	2741.34	3	2741.33	0.0054	1073	1096	0	59.8	17	3.30E-06	K	VAIEEVLNSDEYTQLFGEDVVPFK	R	Deamidated (NQ)	0.000000010000000000000000.0
1	1117.704.peg.3865 Phycobilisome core-membrane linker polypeptide	1117.704.peg.3865 Phycobilisome core-membrane linker polypeptide	11814	127719	505	398	176	163	92.3	9.03	11061	1	1	1	914.804	2741.39	3	2741.39	0.0024	104	128	1	102.21	17	1.90E-10	R	VVQAESEQPIGNEVVIEDKGGFLER	L
1	1117.704.peg.3865 Phycobilisome core-membrane linker polypeptide	1117.704.peg.3865 Phycobilisome core-membrane linker polypeptide	11814	127719	505	398	176	163	92.3	9.03	11127	1	1	1	692.87	2767.45	4	2767.46	-0.0066	960	983	1	0.86	17	2.6	R	RSPKPIFWVPQGGTNPTEFQNVIR	A
1	1117.704.peg.3865 Phycobilisome core-membrane linker polypeptide	1117.704.peg.3865 Phycobilisome core-membrane linker polypeptide	11814	127719	505	398	176	163	92.3	9.03	11129	1	1	1	692.871	2767.45	4	2767.46	-0.002	960	983	1	39.34	17	0.00036	R	RSPKPIFWVPQGGTNPTEFQNVIR	A
1	1117.704.peg.3865 Phycobilisome core-membrane linker polypeptide	1117.704.peg.3865 Phycobilisome core-membrane linker polypeptide	11814	127719	505	398	176	163	92.3	9.03	11130	1	1	1	692.871	2767.45	4	2767.46	-0.0017	960	983	1	0.26	17	2.9	R	RSPKPIFWVPQGGTNPTEFQNVIR	A
1	1117.704.peg.3865 Phycobilisome core-membrane linker polypeptide	1117.704.peg.3865 Phycobilisome core-membrane linker polypeptide	11814	127719	505	398	176	163	92.3	9.03	11131	1	1	1	923.492	2767.45	3	2767.46	-0.0017	960	983	1	80.37	17	2.80E-08	R	RSPKPIFWVPQGGTNPTEFQNVIR	A
1	1117.704.peg.3865 Phycobilisome core-membrane linker polypeptide	1117.704.peg.3865 Phycobilisome core-membrane linker polypeptide	11814	127719	505	398	176	163	92.3	9.03	11132	1	1	1	692.871	2767.45	4	2767.46	-0.0015	960	983	1	16.78	17	0.065	R	RSPKPIFWVPQGGTNPTEFQNVIR	A
1	1117.704.peg.3865 Phycobilisome core-membrane linker polypeptide	1117.704.peg.3865 Phycobilisome core-membrane linker polypeptide	11814	127719	505	398	176	163	92.3	9.03	11140	1	1	1	693.118	2768.44	4	2768.44	0.0033	960	983	1	55.32	18	9.70E-06	R	RSPKPIFWVPQGGTNPTEFQNVIR	A	Deamidated (NQ)	0.000000000010000000000000.0
1	1117.704.peg.3865 Phycobilisome core-membrane linker polypeptide	1117.704.peg.3865 Phycobilisome core-membrane linker polypeptide	11814	127719	505	398	176	163	92.3	9.03	11141	1	1	1	923.825	2768.45	3	2768.44	0.0133	960	983	1	43.58	17	0.00012	R	RSPKPIFWVPQGGTNPTEFQNVIR	A	Deamidated (NQ)	0.000000000010000000000000.0
1	1117.704.peg.3865 Phycobilisome core-membrane linker polypeptide	1117.704.peg.3865 Phycobilisome core-membrane linker polypeptide	11814	127719	505	398	176	163	92.3	9.03	11214	1	1	1	699.11	2792.41	4	2792.41	-0.0031	294	317	2	27.48	18	0.0065	R	AAYRQVFERDILAYGQSISYLDSK	V
1	1117.704.peg.3865 Phycobilisome core-membrane linker polypeptide	1117.704.peg.3865 Phycobilisome core-membrane linker polypeptide	11814	127719	505	398	176	163	92.3	9.03	11215	1	1	1	931.813	2792.42	3	2792.41	0.0044	294	317	2	28.91	19	0.0053	R	AAYRQVFERDILAYGQSISYLDSK	V
1	1117.704.peg.3865 Phycobilisome core-membrane linker polypeptide	1117.704.peg.3865 Phycobilisome core-membrane linker polypeptide	11814	127719	505	398	176	163	92.3	9.03	11221	1	1	1	932.146	2793.42	3	2793.4	0.0199	294	317	2	37.23	19	0.00083	R	AAYRQVFERDILAYGQSISYLDSK	V	Deamidated (NQ)	0.000010000000000000000000.0
1	1117.704.peg.3865 Phycobilisome core-membrane linker polypeptide	1117.704.peg.3865 Phycobilisome core-membrane linker polypeptide	11814	127719	505	398	176	163	92.3	9.03	11317	1	1	1	1414.66	2827.3	2	2827.3	0.0048	409	433	0	89.37	15	2.10E-09	R	DLGQEAQPSWNWGAAYSLYNYAAPR	R
1	1117.704.peg.3865 Phycobilisome core-membrane linker polypeptide	1117.704.peg.3865 Phycobilisome core-membrane linker polypeptide	11814	127719	505	398	176	163	92.3	9.03	11320	1	1	1	943.771	2828.29	3	2828.28	0.0069	409	433	0	77.36	14	2.50E-08	R	DLGQEAQPSWNWGAAYSLYNYAAPR	R	Deamidated (NQ)	0.0000000000100000000000000.0
1	1117.704.peg.3865 Phycobilisome core-membrane linker polypeptide	1117.704.peg.3865 Phycobilisome core-membrane linker polypeptide	11814	127719	505	398	176	163	92.3	9.03	11322	1	1	1	943.771	2828.29	3	2828.28	0.0097	409	433	0	62.07	14	8.40E-07	R	DLGQEAQPSWNWGAAYSLYNYAAPR	R	Deamidated (NQ)	0.0000000000100000000000000.0
1	1117.704.peg.3865 Phycobilisome core-membrane linker polypeptide	1117.704.peg.3865 Phycobilisome core-membrane linker polypeptide	11814	127719	505	398	176	163	92.3	9.03	11486	1	1	1	959.486	2875.43	3	2875.44	-0.0084	789	812	2	3.06	18	1.6	K	EFIQALASSDLYRKQFFEPYPPTK	N	Deamidated (NQ)	0.000000000000001000000000.0
1	1117.704.peg.3865 Phycobilisome core-membrane linker polypeptide	1117.704.peg.3865 Phycobilisome core-membrane linker polypeptide	11814	127719	505	398	176	163	92.3	9.03	11519	1	1	1	962.497	2884.47	3	2884.47	0.0013	496	523	2	59.57	18	3.90E-06	R	SGNPITNERGNPAGGISDKTSLSPQIFK	L
1	1117.704.peg.3865 Phycobilisome core-membrane linker polypeptide	1117.704.peg.3865 Phycobilisome core-membrane linker polypeptide	11814	127719	505	398	176	163	92.3	9.03	11522	1	1	1	962.827	2885.46	3	2885.45	0.0059	496	523	2	39.22	18	0.00044	R	SGNPITNERGNPAGGISDKTSLSPQIFK	L	Deamidated (NQ)	0.0000000000100000000000000000.0
1	1117.704.peg.3865 Phycobilisome core-membrane linker polypeptide	1117.704.peg.3865 Phycobilisome core-membrane linker polypeptide	11814	127719	505	398	176	163	92.3	9.03	11553	1	1	1	966.49	2896.45	3	2896.45	-0.0027	1073	1097	1	6.91	18	0.65	K	VAIEEVLNSDEYTQLFGEDVVPFKR	Y
1	1117.704.peg.3865 Phycobilisome core-membrane linker polypeptide	1117.704.peg.3865 Phycobilisome core-membrane linker polypeptide	11814	127719	505	398	176	163	92.3	9.03	11554	1	1	1	966.49	2896.45	3	2896.45	0.0004	1073	1097	1	1.86	17	2.1	K	VAIEEVLNSDEYTQLFGEDVVPFKR	Y
1	1117.704.peg.3865 Phycobilisome core-membrane linker polypeptide	1117.704.peg.3865 Phycobilisome core-membrane linker polypeptide	11814	127719	505	398	176	163	92.3	9.03	11556	1	1	1	1449.23	2896.45	2	2896.45	0.0007	1073	1097	1	65.21	17	9.50E-07	K	VAIEEVLNSDEYTQLFGEDVVPFKR	Y
1	1117.704.peg.3865 Phycobilisome core-membrane linker polypeptide	1117.704.peg.3865 Phycobilisome core-membrane linker polypeptide	11814	127719	505	398	176	163	92.3	9.03	11557	1	1	1	725.12	2896.45	4	2896.45	0.001	1073	1097	1	70.61	18	2.80E-07	K	VAIEEVLNSDEYTQLFGEDVVPFKR	Y
1	1117.704.peg.3865 Phycobilisome core-membrane linker polypeptide	1117.704.peg.3865 Phycobilisome core-membrane linker polypeptide	11814	127719	505	398	176	163	92.3	9.03	11558	1	1	1	966.491	2896.45	3	2896.45	0.002	1073	1097	1	2.97	18	1.6	K	VAIEEVLNSDEYTQLFGEDVVPFKR	Y
1	1117.704.peg.3865 Phycobilisome core-membrane linker polypeptide	1117.704.peg.3865 Phycobilisome core-membrane linker polypeptide	11814	127719	505	398	176	163	92.3	9.03	11559	1	1	1	966.493	2896.46	3	2896.45	0.0072	1073	1097	1	77.96	18	5.10E-08	K	VAIEEVLNSDEYTQLFGEDVVPFKR	Y
1	1117.704.peg.3865 Phycobilisome core-membrane linker polypeptide	1117.704.peg.3865 Phycobilisome core-membrane linker polypeptide	11814	127719	505	398	176	163	92.3	9.03	11563	1	1	1	966.818	2897.43	3	2897.43	-0.0016	1073	1097	1	64.63	17	9.30E-07	K	VAIEEVLNSDEYTQLFGEDVVPFKR	Y	Deamidated (NQ)	0.0000000000000100000000000.0
1	1117.704.peg.3865 Phycobilisome core-membrane linker polypeptide	1117.704.peg.3865 Phycobilisome core-membrane linker polypeptide	11814	127719	505	398	176	163	92.3	9.03	11564	1	1	1	1449.73	2897.45	2	2897.43	0.0157	1073	1097	1	9.3	17	0.33	K	VAIEEVLNSDEYTQLFGEDVVPFKR	Y	Deamidated (NQ)	0.0000000000000100000000000.0
1	1117.704.peg.3865 Phycobilisome core-membrane linker polypeptide	1117.704.peg.3865 Phycobilisome core-membrane linker polypeptide	11814	127719	505	398	176	163	92.3	9.03	11566	1	1	1	966.827	2897.46	3	2897.43	0.0251	1073	1097	1	7.37	17	0.54	K	VAIEEVLNSDEYTQLFGEDVVPFKR	Y	Deamidated (NQ)	0.0000000000000100000000000.0
1	1117.704.peg.3865 Phycobilisome core-membrane linker polypeptide	1117.704.peg.3865 Phycobilisome core-membrane linker polypeptide	11814	127719	505	398	176	163	92.3	9.03	11686	1	1	1	981.827	2942.46	3	2942.46	0	131	157	0	4.03	19	1.6	K	SFFSYGGAEVETPGFRPIPIAVYGPER	M
1	1117.704.peg.3865 Phycobilisome core-membrane linker polypeptide	1117.704.peg.3865 Phycobilisome core-membrane linker polypeptide	11814	127719	505	398	176	163	92.3	9.03	11687	1	1	1	736.622	2942.46	4	2942.46	0	131	157	0	26.88	19	0.0083	K	SFFSYGGAEVETPGFRPIPIAVYGPER	M
1	1117.704.peg.3865 Phycobilisome core-membrane linker polypeptide	1117.704.peg.3865 Phycobilisome core-membrane linker polypeptide	11814	127719	505	398	176	163	92.3	9.03	11688	1	1	1	981.828	2942.46	3	2942.46	0.0011	131	157	0	2.33	19	2.4	K	SFFSYGGAEVETPGFRPIPIAVYGPER	M
1	1117.704.peg.3865 Phycobilisome core-membrane linker polypeptide	1117.704.peg.3865 Phycobilisome core-membrane linker polypeptide	11814	127719	505	398	176	163	92.3	9.03	11689	1	1	1	981.828	2942.46	3	2942.46	0.0026	131	157	0	62.22	19	2.50E-06	K	SFFSYGGAEVETPGFRPIPIAVYGPER	M
1	1117.704.peg.3865 Phycobilisome core-membrane linker polypeptide	1117.704.peg.3865 Phycobilisome core-membrane linker polypeptide	11814	127719	505	398	176	163	92.3	9.03	11692	1	1	1	1472.24	2942.46	2	2942.46	0.0039	131	157	0	43.63	19	0.00017	K	SFFSYGGAEVETPGFRPIPIAVYGPER	M
1	1117.704.peg.3865 Phycobilisome core-membrane linker polypeptide	1117.704.peg.3865 Phycobilisome core-membrane linker polypeptide	11814	127719	505	398	176	163	92.3	9.03	11693	1	1	1	981.831	2942.47	3	2942.46	0.0101	131	157	0	6.17	19	0.98	K	SFFSYGGAEVETPGFRPIPIAVYGPER	M
1	1117.704.peg.3865 Phycobilisome core-membrane linker polypeptide	1117.704.peg.3865 Phycobilisome core-membrane linker polypeptide	11814	127719	505	398	176	163	92.3	9.03	11788	1	1	1	995.471	2983.39	3	2983.4	-0.0074	409	434	1	35.72	16	0.00063	R	DLGQEAQPSWNWGAAYSLYNYAAPRR	K
1	1117.704.peg.3865 Phycobilisome core-membrane linker polypeptide	1117.704.peg.3865 Phycobilisome core-membrane linker polypeptide	11814	127719	505	398	176	163	92.3	9.03	11908	1	1	1	1025.88	3074.63	3	3074.63	0.0011	538	567	1	2.46	17	1.7	K	GSLITNAGAGSVEVNVQAVIRAAYQQVFGR	Q
1	1117.704.peg.3865 Phycobilisome core-membrane linker polypeptide	1117.704.peg.3865 Phycobilisome core-membrane linker polypeptide	11814	127719	505	398	176	163	92.3	9.03	11910	1	1	1	1026.22	3075.63	3	3075.61	0.0154	538	567	1	19.27	17	0.034	K	GSLITNAGAGSVEVNVQAVIRAAYQQVFGR	Q	Deamidated (NQ)	0.000000000000000000000000010000.0
1	1117.704.peg.3865 Phycobilisome core-membrane linker polypeptide	1117.704.peg.3865 Phycobilisome core-membrane linker polypeptide	11814	127719	505	398	176	163	92.3	9.03	11920	1	1	1	1031.48	3091.43	3	3091.45	-0.0154	645	672	0	61.33	15	1.40E-06	K	GFAGVVNAILDTMEYAEVFGDDVVPYER	Y	Oxidation (M)	0.0000000000002000000000000000.0
1	1117.704.peg.3865 Phycobilisome core-membrane linker polypeptide	1117.704.peg.3865 Phycobilisome core-membrane linker polypeptide	11814	127719	505	398	176	163	92.3	9.03	11921	1	1	1	773.869	3091.45	4	3091.45	-0.0015	645	672	0	46.67	16	4.80E-05	K	GFAGVVNAILDTMEYAEVFGDDVVPYER	Y	Oxidation (M)	0.0000000000002000000000000000.0
1	1117.704.peg.3865 Phycobilisome core-membrane linker polypeptide	1117.704.peg.3865 Phycobilisome core-membrane linker polypeptide	11814	127719	505	398	176	163	92.3	9.03	11922	1	1	1	1546.73	3091.45	2	3091.45	0.0013	645	672	0	46.16	16	5.80E-05	K	GFAGVVNAILDTMEYAEVFGDDVVPYER	Y	Oxidation (M)	0.0000000000002000000000000000.0
1	1117.704.peg.3865 Phycobilisome core-membrane linker polypeptide	1117.704.peg.3865 Phycobilisome core-membrane linker polypeptide	11814	127719	505	398	176	163	92.3	9.03	11923	1	1	1	1031.82	3092.43	3	3092.43	0.0014	645	672	0	66.97	15	3.90E-07	K	GFAGVVNAILDTMEYAEVFGDDVVPYER	Y	Deamidated (NQ); Oxidation (M)	0.0000001000002000000000000000.0
1	1117.704.peg.3865 Phycobilisome core-membrane linker polypeptide	1117.704.peg.3865 Phycobilisome core-membrane linker polypeptide	11814	127719	505	398	176	163	92.3	9.03	11962	1	1	1	1038.54	3112.59	3	3112.59	-0.002	171	197	1	71.46	18	2.50E-07	R	YVNYSLVAGDSNMILLNCLGLREILEK	A	Oxidation (M); Carbamidomethyl (C)	0.000000000000200003000000000.0
1	1117.704.peg.3865 Phycobilisome core-membrane linker polypeptide	1117.704.peg.3865 Phycobilisome core-membrane linker polypeptide	11814	127719	505	398	176	163	92.3	9.03	11963	1	1	1	779.156	3112.59	4	3112.59	0.0006	171	197	1	21.35	18	0.026	R	YVNYSLVAGDSNMILLNCLGLREILEK	A	Oxidation (M); Carbamidomethyl (C)	0.000000000000200003000000000.0
1	1117.704.peg.3865 Phycobilisome core-membrane linker polypeptide	1117.704.peg.3865 Phycobilisome core-membrane linker polypeptide	11814	127719	505	398	176	163	92.3	9.03	11966	1	1	1	1038.87	3113.58	3	3113.58	0.0043	171	197	1	9.44	18	0.4	R	YVNYSLVAGDSNMILLNCLGLREILEK	A	Deamidated (NQ); Oxidation (M); Carbamidomethyl (C)	0.000000000000200013000000000.0
1	1117.704.peg.3865 Phycobilisome core-membrane linker polypeptide	1117.704.peg.3865 Phycobilisome core-membrane linker polypeptide	11814	127719	505	398	176	163	92.3	9.03	12004	1	1	1	783.664	3130.63	4	3130.63	-0.0011	568	594	2	52.56	18	1.90E-05	R	QLYEGQHLSVSEIKLENGEISVKEFVR	D
1	1117.704.peg.3865 Phycobilisome core-membrane linker polypeptide	1117.704.peg.3865 Phycobilisome core-membrane linker polypeptide	11814	127719	505	398	176	163	92.3	9.03	12005	1	1	1	627.133	3130.63	5	3130.63	0.0002	568	594	2	26.17	18	0.0082	R	QLYEGQHLSVSEIKLENGEISVKEFVR	D
1	1117.704.peg.3865 Phycobilisome core-membrane linker polypeptide	1117.704.peg.3865 Phycobilisome core-membrane linker polypeptide	11814	127719	505	398	176	163	92.3	9.03	12006	1	1	1	1044.55	3130.63	3	3130.63	0.0033	568	594	2	35.47	18	0.00094	R	QLYEGQHLSVSEIKLENGEISVKEFVR	D
1	1117.704.peg.3865 Phycobilisome core-membrane linker polypeptide	1117.704.peg.3865 Phycobilisome core-membrane linker polypeptide	11814	127719	505	398	176	163	92.3	9.03	12008	1	1	1	1044.89	3131.64	3	3131.61	0.0285	568	594	2	7.59	17	0.47	R	QLYEGQHLSVSEIKLENGEISVKEFVR	D	Deamidated (NQ)	0.000000000000000010000000000.0
1	1117.704.peg.3865 Phycobilisome core-membrane linker polypeptide	1117.704.peg.3865 Phycobilisome core-membrane linker polypeptide	11814	127719	505	398	176	163	92.3	9.03	12073	1	1	1	796.915	3183.63	4	3183.64	-0.0068	129	157	1	27.12	18	0.0067	R	LKSFFSYGGAEVETPGFRPIPIAVYGPER	M
1	1117.704.peg.3865 Phycobilisome core-membrane linker polypeptide	1117.704.peg.3865 Phycobilisome core-membrane linker polypeptide	11814	127719	505	398	176	163	92.3	9.03	12074	1	1	1	1062.22	3183.64	3	3183.64	-0.0018	129	157	1	55.51	18	9.60E-06	R	LKSFFSYGGAEVETPGFRPIPIAVYGPER	M
1	1117.704.peg.3865 Phycobilisome core-membrane linker polypeptide	1117.704.peg.3865 Phycobilisome core-membrane linker polypeptide	11814	127719	505	398	176	163	92.3	9.03	12075	1	1	1	1062.22	3183.64	3	3183.64	0.0044	129	157	1	0.58	18	2.8	R	LKSFFSYGGAEVETPGFRPIPIAVYGPER	M
1	1117.704.peg.3865 Phycobilisome core-membrane linker polypeptide	1117.704.peg.3865 Phycobilisome core-membrane linker polypeptide	11814	127719	505	398	176	163	92.3	9.03	12077	1	1	1	797.394	3185.55	4	3185.55	-0.0039	368	397	0	11.97	17	0.19	R	TEVQNYYSIVAAQGLGGLVDALVDGEEYGR	I
1	1117.704.peg.3865 Phycobilisome core-membrane linker polypeptide	1117.704.peg.3865 Phycobilisome core-membrane linker polypeptide	11814	127719	505	398	176	163	92.3	9.03	12078	1	1	1	1062.86	3185.55	3	3185.55	-0.0033	368	397	0	30.62	17	0.0025	R	TEVQNYYSIVAAQGLGGLVDALVDGEEYGR	I
1	1117.704.peg.3865 Phycobilisome core-membrane linker polypeptide	1117.704.peg.3865 Phycobilisome core-membrane linker polypeptide	11814	127719	505	398	176	163	92.3	9.03	12079	1	1	1	1593.78	3185.55	2	3185.55	-0.0004	368	397	0	3.72	17	1.3	R	TEVQNYYSIVAAQGLGGLVDALVDGEEYGR	I
1	1117.704.peg.3865 Phycobilisome core-membrane linker polypeptide	1117.704.peg.3865 Phycobilisome core-membrane linker polypeptide	11814	127719	505	398	176	163	92.3	9.03	12080	1	1	1	1062.86	3185.55	3	3185.55	0.0022	368	397	0	8.04	17	0.48	R	TEVQNYYSIVAAQGLGGLVDALVDGEEYGR	I
1	1117.704.peg.3865 Phycobilisome core-membrane linker polypeptide	1117.704.peg.3865 Phycobilisome core-membrane linker polypeptide	11814	127719	505	398	176	163	92.3	9.03	12081	1	1	1	1062.86	3185.55	3	3185.55	0.0033	368	397	0	102.69	17	1.60E-10	R	TEVQNYYSIVAAQGLGGLVDALVDGEEYGR	I
1	1117.704.peg.3865 Phycobilisome core-membrane linker polypeptide	1117.704.peg.3865 Phycobilisome core-membrane linker polypeptide	11814	127719	505	398	176	163	92.3	9.03	12082	1	1	1	1063.19	3186.55	3	3186.54	0.0124	368	397	0	17.1	17	0.059	R	TEVQNYYSIVAAQGLGGLVDALVDGEEYGR	I	Deamidated (NQ)	0.000000000000100000000000000000.0
1	1117.704.peg.3865 Phycobilisome core-membrane linker polypeptide	1117.704.peg.3865 Phycobilisome core-membrane linker polypeptide	11814	127719	505	398	176	163	92.3	9.03	12083	1	1	1	1063.19	3186.55	3	3186.54	0.0172	368	397	0	36.56	18	0.00076	R	TEVQNYYSIVAAQGLGGLVDALVDGEEYGR	I	Deamidated (NQ)	0.000000000000100000000000000000.0
1	1117.704.peg.3865 Phycobilisome core-membrane linker polypeptide	1117.704.peg.3865 Phycobilisome core-membrane linker polypeptide	11814	127719	505	398	176	163	92.3	9.03	12096	1	1	1	799.669	3194.65	4	3194.65	-0.0047	1070	1097	2	71.25	18	2.50E-07	K	GLKVAIEEVLNSDEYTQLFGEDVVPFKR	Y
1	1117.704.peg.3865 Phycobilisome core-membrane linker polypeptide	1117.704.peg.3865 Phycobilisome core-membrane linker polypeptide	11814	127719	505	398	176	163	92.3	9.03	12148	1	1	1	1074.19	3219.54	3	3219.54	-0.0029	644	672	1	24.45	17	0.011	K	KGFAGVVNAILDTMEYAEVFGDDVVPYER	Y	Oxidation (M)	0.00000000000002000000000000000.0
1	1117.704.peg.3865 Phycobilisome core-membrane linker polypeptide	1117.704.peg.3865 Phycobilisome core-membrane linker polypeptide	11814	127719	505	398	176	163	92.3	9.03	12149	1	1	1	805.894	3219.55	4	3219.54	0.0035	644	672	1	66.45	17	6.60E-07	K	KGFAGVVNAILDTMEYAEVFGDDVVPYER	Y	Oxidation (M)	0.00000000000002000000000000000.0
1	1117.704.peg.3865 Phycobilisome core-membrane linker polypeptide	1117.704.peg.3865 Phycobilisome core-membrane linker polypeptide	11814	127719	505	398	176	163	92.3	9.03	12151	1	1	1	1074.52	3220.53	3	3220.53	0.0015	644	672	1	77.86	17	4.90E-08	K	KGFAGVVNAILDTMEYAEVFGDDVVPYER	Y	Deamidated (NQ); Oxidation (M)	0.00000001000002000000000000000.0
1	1117.704.peg.3865 Phycobilisome core-membrane linker polypeptide	1117.704.peg.3865 Phycobilisome core-membrane linker polypeptide	11814	127719	505	398	176	163	92.3	9.03	12337	1	1	1	837.419	3345.65	4	3345.65	-0.0019	131	160	1	7.09	18	0.72	K	SFFSYGGAEVETPGFRPIPIAVYGPERMQK	S	Oxidation (M)	0.000000000000000000000000000200.0
1	1117.704.peg.3865 Phycobilisome core-membrane linker polypeptide	1117.704.peg.3865 Phycobilisome core-membrane linker polypeptide	11814	127719	505	398	176	163	92.3	9.03	12340	1	1	1	837.7	3346.77	4	3346.77	-0.0026	535	567	2	18.87	15	0.023	K	SGKGSLITNAGAGSVEVNVQAVIRAAYQQVFGR	Q
1	1117.704.peg.3865 Phycobilisome core-membrane linker polypeptide	1117.704.peg.3865 Phycobilisome core-membrane linker polypeptide	11814	127719	505	398	176	163	92.3	9.03	12477	1	1	1	1259.95	3776.82	3	3776.85	-0.025	909	942	0	27.11	17	0.006	R	GMDMSQTPLMLQAMGDIAEAEQEVALQKPLFIQK	G	Oxidation (M)	0.0200000000000000000000000000000000.0
1	1117.704.peg.3865 Phycobilisome core-membrane linker polypeptide	1117.704.peg.3865 Phycobilisome core-membrane linker polypeptide	11814	127719	505	398	176	163	92.3	9.03	12478	1	1	1	1259.95	3776.83	3	3776.85	-0.0206	909	942	0	24.92	18	0.01	R	GMDMSQTPLMLQAMGDIAEAEQEVALQKPLFIQK	G	Oxidation (M)	0.0200000000000000000000000000000000.0
1	1117.704.peg.3865 Phycobilisome core-membrane linker polypeptide	1117.704.peg.3865 Phycobilisome core-membrane linker polypeptide	11814	127719	505	398	176	163	92.3	9.03	12479	1	1	1	945.215	3776.83	4	3776.85	-0.0203	909	942	0	22.89	18	0.016	R	GMDMSQTPLMLQAMGDIAEAEQEVALQKPLFIQK	G	Oxidation (M)	0.0000000000000200000000000000000000.0
1	1117.704.peg.3865 Phycobilisome core-membrane linker polypeptide	1117.704.peg.3865 Phycobilisome core-membrane linker polypeptide	11814	127719	505	398	176	163	92.3	9.03	12480	1	1	1	945.216	3776.83	4	3776.85	-0.0152	909	942	0	31.83	18	0.0021	R	GMDMSQTPLMLQAMGDIAEAEQEVALQKPLFIQK	G	Oxidation (M)	0.0200000000000000000000000000000000.0
1	1117.704.peg.3865 Phycobilisome core-membrane linker polypeptide	1117.704.peg.3865 Phycobilisome core-membrane linker polypeptide	11814	127719	505	398	176	163	92.3	9.03	12481	1	1	1	1260.62	3778.83	3	3778.82	0.0153	909	942	0	10.99	18	0.31	R	GMDMSQTPLMLQAMGDIAEAEQEVALQKPLFIQK	G	2 Deamidated (NQ); Oxidation (M)	0.0000000000000200000001000010000000.0
1	1117.704.peg.3865 Phycobilisome core-membrane linker polypeptide	1117.704.peg.3865 Phycobilisome core-membrane linker polypeptide	11814	127719	505	398	176	163	92.3	9.03	12486	1	1	1	1265.28	3792.82	3	3792.84	-0.0289	909	942	0	10.54	17	0.25	R	GMDMSQTPLMLQAMGDIAEAEQEVALQKPLFIQK	G	2 Oxidation (M)	0.0000000002000200000000000000000000.0
1	1117.704.peg.3865 Phycobilisome core-membrane linker polypeptide	1117.704.peg.3865 Phycobilisome core-membrane linker polypeptide	11814	127719	505	398	176	163	92.3	9.03	12488	1	1	1	1265.29	3792.84	3	3792.84	-0.0022	909	942	0	3.28	17	1.4	R	GMDMSQTPLMLQAMGDIAEAEQEVALQKPLFIQK	G	2 Oxidation (M)	0.0202000000000000000000000000000000.0
1	1117.704.peg.3865 Phycobilisome core-membrane linker polypeptide	1117.704.peg.3865 Phycobilisome core-membrane linker polypeptide	11814	127719	505	398	176	163	92.3	9.03	12489	1	1	1	949.22	3792.85	4	3792.84	0.0061	909	942	0	29.42	17	0.0034	R	GMDMSQTPLMLQAMGDIAEAEQEVALQKPLFIQK	G	2 Oxidation (M)	0.0202000000000000000000000000000000.0
1	1117.704.peg.3865 Phycobilisome core-membrane linker polypeptide	1117.704.peg.3865 Phycobilisome core-membrane linker polypeptide	11814	127719	505	398	176	163	92.3	9.03	12492	1	1	1	1265.61	3793.82	3	3793.83	-0.0073	909	942	0	13.18	18	0.17	R	GMDMSQTPLMLQAMGDIAEAEQEVALQKPLFIQK	G	Deamidated (NQ); 2 Oxidation (M)	0.0000000002000200000000000010000000.0
1	1117.704.peg.3865 Phycobilisome core-membrane linker polypeptide	1117.704.peg.3865 Phycobilisome core-membrane linker polypeptide	11814	127719	505	398	176	163	92.3	9.03	12500	1	1	1	953.212	3808.82	4	3808.84	-0.0201	909	942	0	25.17	18	0.0097	R	GMDMSQTPLMLQAMGDIAEAEQEVALQKPLFIQK	G	3 Oxidation (M)	0.0200000002000200000000000000000000.0
1	1117.704.peg.3865 Phycobilisome core-membrane linker polypeptide	1117.704.peg.3865 Phycobilisome core-membrane linker polypeptide	11814	127719	505	398	176	163	92.3	9.03	12501	1	1	1	1270.61	3808.82	3	3808.84	-0.0167	909	942	0	58.14	18	4.90E-06	R	GMDMSQTPLMLQAMGDIAEAEQEVALQKPLFIQK	G	3 Oxidation (M)	0.0002000002000200000000000000000000.0
1	1117.704.peg.3865 Phycobilisome core-membrane linker polypeptide	1117.704.peg.3865 Phycobilisome core-membrane linker polypeptide	11814	127719	505	398	176	163	92.3	9.03	12502	1	1	1	1270.62	3808.84	3	3808.84	0.0001	909	942	0	47.71	18	5.40E-05	R	GMDMSQTPLMLQAMGDIAEAEQEVALQKPLFIQK	G	3 Oxidation (M)	0.0002000002000200000000000000000000.0
1	1117.704.peg.3865 Phycobilisome core-membrane linker polypeptide	1117.704.peg.3865 Phycobilisome core-membrane linker polypeptide	11814	127719	505	398	176	163	92.3	9.03	12505	1	1	1	1271.62	3811.83	3	3811.79	0.0338	909	942	0	8.51	18	0.52	R	GMDMSQTPLMLQAMGDIAEAEQEVALQKPLFIQK	G	3 Deamidated (NQ); 3 Oxidation (M)	0.0200000002010200000001000010000000.0
1	1117.704.peg.3865 Phycobilisome core-membrane linker polypeptide	1117.704.peg.3865 Phycobilisome core-membrane linker polypeptide	11814	127719	505	398	176	163	92.3	9.03	12512	1	1	1	1275.95	3824.84	3	3824.83	0.001	909	942	0	57.47	18	6.20E-06	R	GMDMSQTPLMLQAMGDIAEAEQEVALQKPLFIQK	G	4 Oxidation (M)	0.0202000002000200000000000000000000.0
1	1117.704.peg.3865 Phycobilisome core-membrane linker polypeptide	1117.704.peg.3865 Phycobilisome core-membrane linker polypeptide	11814	127719	505	398	176	163	92.3	9.03	12513	1	1	1	957.217	3824.84	4	3824.83	0.0053	909	942	0	9.02	18	0.46	R	GMDMSQTPLMLQAMGDIAEAEQEVALQKPLFIQK	G	4 Oxidation (M)	0.0202000002000200000000000000000000.0
1	1117.704.peg.3865 Phycobilisome core-membrane linker polypeptide	1117.704.peg.3865 Phycobilisome core-membrane linker polypeptide	11814	127719	505	398	176	163	92.3	9.03	12514	1	1	1	1276.29	3825.84	3	3825.82	0.023	909	942	0	2.56	19	2.4	R	GMDMSQTPLMLQAMGDIAEAEQEVALQKPLFIQK	G	Deamidated (NQ); 4 Oxidation (M)	0.0202000002000200000000000010000000.0
1	1117.704.peg.3865 Phycobilisome core-membrane linker polypeptide	1117.704.peg.3865 Phycobilisome core-membrane linker polypeptide	11814	127719	505	398	176	163	92.3	9.03	12626	1	1	1	1364.68	4091.01	3	4091	0.0128	856	891	1	22.75	18	0.019	K	EYGEVFGDGTVPYNRYPTLPAANFPNTEILYNQLTK	Q
1	1117.704.peg.3865 Phycobilisome core-membrane linker polypeptide	1117.704.peg.3865 Phycobilisome core-membrane linker polypeptide	11814	127719	505	398	176	163	92.3	9.03	12630	1	1	1	1365.01	4091.99	3	4091.98	0.0153	856	891	1	21.64	17	0.022	K	EYGEVFGDGTVPYNRYPTLPAANFPNTEILYNQLTK	Q	Deamidated (NQ)	0.000000000000000000000000010000000000.0
1	1117.704.peg.3865 Phycobilisome core-membrane linker polypeptide	1117.704.peg.3865 Phycobilisome core-membrane linker polypeptide	11814	127719	505	398	176	163	92.3	9.03	12656	1	1	1	1400.97	4199.88	3	4199.88	-0.0061	1098	1136	0	0.27	13	0.94	R	YPTLPTGTYLASVATNDEMIQQSGSSYSPSYAGYSYPFS	-
1	1117.704.peg.3865 Phycobilisome core-membrane linker polypeptide	1117.704.peg.3865 Phycobilisome core-membrane linker polypeptide	11814	127719	505	398	176	163	92.3	9.03	12659	1	1	1	1054.98	4215.88	4	4215.88	-0.0001	1098	1136	0	15.22	13	0.03	R	YPTLPTGTYLASVATNDEMIQQSGSSYSPSYAGYSYPFS	-	Oxidation (M)	0.000000000000000000200000000000000000000.0
1	1117.704.peg.3865 Phycobilisome core-membrane linker polypeptide	1117.704.peg.3865 Phycobilisome core-membrane linker polypeptide	11814	127719	505	398	176	163	92.3	9.03	12661	1	1	1	1055.07	4216.23	4	4216.22	0.0134	871	908	1	29.22	16	0.0028	R	YPTLPAANFPNTEILYNQLTKQSAEVVVPSFKPVTSPR	G
1	1117.704.peg.3865 Phycobilisome core-membrane linker polypeptide	1117.704.peg.3865 Phycobilisome core-membrane linker polypeptide	11814	127719	505	398	176	163	92.3	9.03	12681	1	1	1	851.055	4250.24	5	4250.24	-0.0053	238	278	2	22.3	16	0.015	R	SLNADKSDTPADVVRPSSPDRAGLVLPAIYALAGQSRPAFK	M
1	1117.704.peg.3865 Phycobilisome core-membrane linker polypeptide	1117.704.peg.3865 Phycobilisome core-membrane linker polypeptide	11814	127719	505	398	176	163	92.3	9.03	12727	1	1	1	1458.33	4371.97	3	4371.98	-0.0049	1097	1136	1	29.27	13	0.0014	K	RYPTLPTGTYLASVATNDEMIQQSGSSYSPSYAGYSYPFS	-	Oxidation (M)	0.0000000000000000000200000000000000000000.0	emPAI	7278.67
2	1117.704.peg.3271 Phycobilisome rod linker polypeptide, phycocyanin-associated	1117.704.peg.3271 Phycobilisome rod linker polypeptide, phycocyanin-associated	6996	133775	259	199	92	81	75	5.24	167	1	1	1	388.219	774.423	2	774.424	-0.0001	738	744	0	24.03	16	0.0093	R	LTDSLAR	S
2	1117.704.peg.3271 Phycobilisome rod linker polypeptide, phycocyanin-associated	1117.704.peg.3271 Phycobilisome rod linker polypeptide, phycocyanin-associated	6996	133775	259	199	92	81	75	5.24	168	1	1	1	388.219	774.424	2	774.424	0.0004	738	744	0	42.77	16	0.00012	R	LTDSLAR	S
2	1117.704.peg.3271 Phycobilisome rod linker polypeptide, phycocyanin-associated	1117.704.peg.3271 Phycobilisome rod linker polypeptide, phycocyanin-associated	6996	133775	259	199	92	81	75	5.24	479	1	1	1	436.245	870.475	2	870.475	0.0006	55	62	0	35.6	13	0.00028	R	MAGRPVPK	G	Oxidation (M)	0.20000000.0
2	1117.704.peg.3271 Phycobilisome rod linker polypeptide, phycocyanin-associated	1117.704.peg.3271 Phycobilisome rod linker polypeptide, phycocyanin-associated	6996	133775	259	199	92	81	75	5.24	606	1	1	1	450.75	899.486	2	899.486	-0.0003	187	193	0	19.41	15	0.019	R	FIELNHK	L
2	1117.704.peg.3271 Phycobilisome rod linker polypeptide, phycocyanin-associated	1117.704.peg.3271 Phycobilisome rod linker polypeptide, phycocyanin-associated	6996	133775	259	199	92	81	75	5.24	607	1	1	1	450.75	899.486	2	899.486	-0.0002	187	193	0	16.28	15	0.04	R	FIELNHK	L
2	1117.704.peg.3271 Phycobilisome rod linker polypeptide, phycocyanin-associated	1117.704.peg.3271 Phycobilisome rod linker polypeptide, phycocyanin-associated	6996	133775	259	199	92	81	75	5.24	608	1	1	1	450.751	899.487	2	899.486	0.0002	187	193	0	34.13	15	0.00066	R	FIELNHK	L
2	1117.704.peg.3271 Phycobilisome rod linker polypeptide, phycocyanin-associated	1117.704.peg.3271 Phycobilisome rod linker polypeptide, phycocyanin-associated	6996	133775	259	199	92	81	75	5.24	615	1	1	1	451.243	900.471	2	900.471	0.0005	187	193	0	33.84	17	0.0011	R	FIELNHK	L	Deamidated (NQ)	0.0000100.0
2	1117.704.peg.3271 Phycobilisome rod linker polypeptide, phycocyanin-associated	1117.704.peg.3271 Phycobilisome rod linker polypeptide, phycocyanin-associated	6996	133775	259	199	92	81	75	5.24	711	1	1	1	464.267	926.518	2	926.519	-0.0001	104	112	0	66.14	13	2.40E-07	R	ALGTIEAPR	V
2	1117.704.peg.3271 Phycobilisome rod linker polypeptide, phycocyanin-associated	1117.704.peg.3271 Phycobilisome rod linker polypeptide, phycocyanin-associated	6996	133775	259	199	92	81	75	5.24	1183	1	1	1	510.75	1019.49	2	1019.49	-0.0001	63	71	0	25.42	15	0.0053	K	GNPFLDMAR	E
2	1117.704.peg.3271 Phycobilisome rod linker polypeptide, phycocyanin-associated	1117.704.peg.3271 Phycobilisome rod linker polypeptide, phycocyanin-associated	6996	133775	259	199	92	81	75	5.24	1268	1	1	1	518.748	1035.48	2	1035.48	0.0003	63	71	0	34.9	14	0.00045	K	GNPFLDMAR	E	Oxidation (M)	0.000000200.0
2	1117.704.peg.3271 Phycobilisome rod linker polypeptide, phycocyanin-associated	1117.704.peg.3271 Phycobilisome rod linker polypeptide, phycocyanin-associated	6996	133775	259	199	92	81	75	5.24	1269	1	1	1	518.806	1035.6	2	1035.6	0.0004	400	408	1	37.7	13	0.00017	R	LLAKTEAYK	S
2	1117.704.peg.3271 Phycobilisome rod linker polypeptide, phycocyanin-associated	1117.704.peg.3271 Phycobilisome rod linker polypeptide, phycocyanin-associated	6996	133775	259	199	92	81	75	5.24	1335	1	1	1	526.27	1050.53	2	1050.52	0.0003	1076	1084	0	46.14	15	3.90E-05	R	FFNPAAQTR	F
2	1117.704.peg.3271 Phycobilisome rod linker polypeptide, phycocyanin-associated	1117.704.peg.3271 Phycobilisome rod linker polypeptide, phycocyanin-associated	6996	133775	259	199	92	81	75	5.24	1345	1	1	1	526.761	1051.51	2	1051.51	-0.0005	1076	1084	0	12.95	13	0.051	R	FFNPAAQTR	F	Deamidated (NQ)	0.000000100.0
2	1117.704.peg.3271 Phycobilisome rod linker polypeptide, phycocyanin-associated	1117.704.peg.3271 Phycobilisome rod linker polypeptide, phycocyanin-associated	6996	133775	259	199	92	81	75	5.24	1482	1	1	1	538.808	1075.6	2	1075.6	-0.0002	823	831	0	36.81	13	0.00021	R	LLFAESQLR	D
2	1117.704.peg.3271 Phycobilisome rod linker polypeptide, phycocyanin-associated	1117.704.peg.3271 Phycobilisome rod linker polypeptide, phycocyanin-associated	6996	133775	259	199	92	81	75	5.24	1498	2	0	1	539.817	1077.62	2	1077.62	0.0005	167	175	1	11.3	13	0.074	K	LLAKSEVYR	S
2	1117.704.peg.3271 Phycobilisome rod linker polypeptide, phycocyanin-associated	1117.704.peg.3271 Phycobilisome rod linker polypeptide, phycocyanin-associated	6996	133775	259	199	92	81	75	5.24	1499	1	0	1	539.817	1077.62	2	1077.62	0.0018	167	175	1	12.35	13	0.058	K	LLAKSEVYR	S
2	1117.704.peg.3271 Phycobilisome rod linker polypeptide, phycocyanin-associated	1117.704.peg.3271 Phycobilisome rod linker polypeptide, phycocyanin-associated	6996	133775	259	199	92	81	75	5.24	1500	1	1	1	360.214	1077.62	3	1077.62	0.0029	167	175	1	15.96	13	0.025	K	LLAKSEVYR	S
2	1117.704.peg.3271 Phycobilisome rod linker polypeptide, phycocyanin-associated	1117.704.peg.3271 Phycobilisome rod linker polypeptide, phycocyanin-associated	6996	133775	259	199	92	81	75	5.24	1520	1	1	1	541.274	1080.53	2	1080.54	-0.002	633	641	0	50.64	13	8.60E-06	R	FFNPATQTR	F
2	1117.704.peg.3271 Phycobilisome rod linker polypeptide, phycocyanin-associated	1117.704.peg.3271 Phycobilisome rod linker polypeptide, phycocyanin-associated	6996	133775	259	199	92	81	75	5.24	1526	1	1	1	541.767	1081.52	2	1081.52	0.0002	633	641	0	40.17	13	9.60E-05	R	FFNPATQTR	F	Deamidated (NQ)	0.000000100.0
2	1117.704.peg.3271 Phycobilisome rod linker polypeptide, phycocyanin-associated	1117.704.peg.3271 Phycobilisome rod linker polypeptide, phycocyanin-associated	6996	133775	259	199	92	81	75	5.24	1878	1	1	1	565.285	1128.56	2	1128.56	-0.0005	411	419	0	41.02	13	7.90E-05	R	FLYTTSQNR	F
2	1117.704.peg.3271 Phycobilisome rod linker polypeptide, phycocyanin-associated	1117.704.peg.3271 Phycobilisome rod linker polypeptide, phycocyanin-associated	6996	133775	259	199	92	81	75	5.24	1879	1	1	1	565.286	1128.56	2	1128.56	0.0003	411	419	0	41.03	13	7.90E-05	R	FLYTTSQNR	F
2	1117.704.peg.3271 Phycobilisome rod linker polypeptide, phycocyanin-associated	1117.704.peg.3271 Phycobilisome rod linker polypeptide, phycocyanin-associated	6996	133775	259	199	92	81	75	5.24	1885	1	1	1	565.777	1129.54	2	1129.54	0	411	419	0	50.62	13	8.70E-06	R	FLYTTSQNR	F	Deamidated (NQ)	0.000000100.0
2	1117.704.peg.3271 Phycobilisome rod linker polypeptide, phycocyanin-associated	1117.704.peg.3271 Phycobilisome rod linker polypeptide, phycocyanin-associated	6996	133775	259	199	92	81	75	5.24	1904	1	1	1	566.775	1131.53	2	1131.53	-0.0001	854	862	0	50.14	14	1.50E-05	R	FFYPSSQTR	F
2	1117.704.peg.3271 Phycobilisome rod linker polypeptide, phycocyanin-associated	1117.704.peg.3271 Phycobilisome rod linker polypeptide, phycocyanin-associated	6996	133775	259	199	92	81	75	5.24	1917	1	1	1	567.266	1132.52	2	1132.52	-0.0009	854	862	0	36.67	13	0.00022	R	FFYPSSQTR	F	Deamidated (NQ)	0.000000100.0
2	1117.704.peg.3271 Phycobilisome rod linker polypeptide, phycocyanin-associated	1117.704.peg.3271 Phycobilisome rod linker polypeptide, phycocyanin-associated	6996	133775	259	199	92	81	75	5.24	2035	1	1	1	575.279	1148.54	2	1148.55	-0.0023	654	663	0	63.52	13	4.40E-07	R	APYDQAEISR	H
2	1117.704.peg.3271 Phycobilisome rod linker polypeptide, phycocyanin-associated	1117.704.peg.3271 Phycobilisome rod linker polypeptide, phycocyanin-associated	6996	133775	259	199	92	81	75	5.24	2039	1	1	1	575.773	1149.53	2	1149.53	0.0005	654	663	0	53.6	13	4.60E-06	R	APYDQAEISR	H	Deamidated (NQ)	0.0000100000.0
2	1117.704.peg.3271 Phycobilisome rod linker polypeptide, phycocyanin-associated	1117.704.peg.3271 Phycobilisome rod linker polypeptide, phycocyanin-associated	6996	133775	259	199	92	81	75	5.24	2079	1	1	0	578.794	1155.57	2	1155.57	0.0058	178	186	1	12.7	13	0.054	R	FFQKTSQNR	F	Deamidated (NQ)	0.001000000.0
2	1117.704.peg.3271 Phycobilisome rod linker polypeptide, phycocyanin-associated	1117.704.peg.3271 Phycobilisome rod linker polypeptide, phycocyanin-associated	6996	133775	259	199	92	81	75	5.24	2088	1	1	1	386.56	1156.66	3	1156.66	0.0016	959	968	0	23.31	15	0.0091	R	LTESLSRPVR	E
2	1117.704.peg.3271 Phycobilisome rod linker polypeptide, phycocyanin-associated	1117.704.peg.3271 Phycobilisome rod linker polypeptide, phycocyanin-associated	6996	133775	259	199	92	81	75	5.24	2231	1	1	1	588.307	1174.6	2	1174.6	0.0006	432	441	0	34.49	16	0.00087	R	APYDQAEIIR	H
2	1117.704.peg.3271 Phycobilisome rod linker polypeptide, phycocyanin-associated	1117.704.peg.3271 Phycobilisome rod linker polypeptide, phycocyanin-associated	6996	133775	259	199	92	81	75	5.24	2235	1	1	1	588.798	1175.58	2	1175.58	-0.0004	432	441	0	45.07	16	7.30E-05	R	APYDQAEIIR	H	Deamidated (NQ)	0.0000100000.0
2	1117.704.peg.3271 Phycobilisome rod linker polypeptide, phycocyanin-associated	1117.704.peg.3271 Phycobilisome rod linker polypeptide, phycocyanin-associated	6996	133775	259	199	92	81	75	5.24	2380	1	1	1	598.859	1195.7	2	1195.7	-0.0012	102	112	1	60.43	13	9.10E-07	R	IRALGTIEAPR	V
2	1117.704.peg.3271 Phycobilisome rod linker polypeptide, phycocyanin-associated	1117.704.peg.3271 Phycobilisome rod linker polypeptide, phycocyanin-associated	6996	133775	259	199	92	81	75	5.24	2381	1	1	1	399.575	1195.7	3	1195.7	-0.0004	102	112	1	35.89	13	0.00026	R	IRALGTIEAPR	V
2	1117.704.peg.3271 Phycobilisome rod linker polypeptide, phycocyanin-associated	1117.704.peg.3271 Phycobilisome rod linker polypeptide, phycocyanin-associated	6996	133775	259	199	92	81	75	5.24	2486	1	1	1	404.911	1211.71	3	1211.71	0.0006	516	525	1	0.73	13	1	R	LTDRLSRPVR	E
2	1117.704.peg.3271 Phycobilisome rod linker polypeptide, phycocyanin-associated	1117.704.peg.3271 Phycobilisome rod linker polypeptide, phycocyanin-associated	6996	133775	259	199	92	81	75	5.24	2525	1	1	1	406.874	1217.6	3	1217.6	-0.0004	526	535	1	20.93	15	0.015	R	EQSSVDRIER	L
2	1117.704.peg.3271 Phycobilisome rod linker polypeptide, phycocyanin-associated	1117.704.peg.3271 Phycobilisome rod linker polypeptide, phycocyanin-associated	6996	133775	259	199	92	81	75	5.24	2526	1	1	1	609.807	1217.6	2	1217.6	0.0002	526	535	1	16.63	15	0.041	R	EQSSVDRIER	L
2	1117.704.peg.3271 Phycobilisome rod linker polypeptide, phycocyanin-associated	1117.704.peg.3271 Phycobilisome rod linker polypeptide, phycocyanin-associated	6996	133775	259	199	92	81	75	5.24	2674	1	1	1	621.258	1240.5	2	1240.5	-0.0008	745	754	0	51.24	13	7.50E-06	R	STMDQDPEYR	I
2	1117.704.peg.3271 Phycobilisome rod linker polypeptide, phycocyanin-associated	1117.704.peg.3271 Phycobilisome rod linker polypeptide, phycocyanin-associated	6996	133775	259	199	92	81	75	5.24	2755	1	1	1	627.37	1252.72	2	1252.73	-0.0005	779	789	0	68.29	13	1.50E-07	R	IQATAVLERPR	A
2	1117.704.peg.3271 Phycobilisome rod linker polypeptide, phycocyanin-associated	1117.704.peg.3271 Phycobilisome rod linker polypeptide, phycocyanin-associated	6996	133775	259	199	92	81	75	5.24	2756	1	1	1	418.582	1252.73	3	1252.73	0.0003	779	789	0	43.62	13	4.30E-05	R	IQATAVLERPR	A
2	1117.704.peg.3271 Phycobilisome rod linker polypeptide, phycocyanin-associated	1117.704.peg.3271 Phycobilisome rod linker polypeptide, phycocyanin-associated	6996	133775	259	199	92	81	75	5.24	2765	1	1	1	418.91	1253.71	3	1253.71	-0.001	779	789	0	38.15	14	0.0002	R	IQATAVLERPR	A	Deamidated (NQ)	0.01000000000.0
2	1117.704.peg.3271 Phycobilisome rod linker polypeptide, phycocyanin-associated	1117.704.peg.3271 Phycobilisome rod linker polypeptide, phycocyanin-associated	6996	133775	259	199	92	81	75	5.24	2777	1	1	1	629.256	1256.5	2	1256.5	0.0001	745	754	0	47.16	13	1.90E-05	R	STMDQDPEYR	I	Oxidation (M)	0.0020000000.0
2	1117.704.peg.3271 Phycobilisome rod linker polypeptide, phycocyanin-associated	1117.704.peg.3271 Phycobilisome rod linker polypeptide, phycocyanin-associated	6996	133775	259	199	92	81	75	5.24	3129	1	1	1	649.875	1297.73	2	1297.74	-0.0004	337	349	0	86.24	13	2.60E-09	R	AVGALEAAQVTLR	A
2	1117.704.peg.3271 Phycobilisome rod linker polypeptide, phycocyanin-associated	1117.704.peg.3271 Phycobilisome rod linker polypeptide, phycocyanin-associated	6996	133775	259	199	92	81	75	5.24	3130	1	1	1	433.586	1297.73	3	1297.74	-0.0004	337	349	0	62.66	13	6.00E-07	R	AVGALEAAQVTLR	A
2	1117.704.peg.3271 Phycobilisome rod linker polypeptide, phycocyanin-associated	1117.704.peg.3271 Phycobilisome rod linker polypeptide, phycocyanin-associated	6996	133775	259	199	92	81	75	5.24	3135	1	1	1	650.367	1298.72	2	1298.72	0	337	349	0	66.62	16	4.50E-07	R	AVGALEAAQVTLR	A	Deamidated (NQ)	0.0000000010000.0
2	1117.704.peg.3271 Phycobilisome rod linker polypeptide, phycocyanin-associated	1117.704.peg.3271 Phycobilisome rod linker polypeptide, phycocyanin-associated	6996	133775	259	199	92	81	75	5.24	3207	1	1	1	436.898	1307.67	3	1307.67	-0.0009	631	641	1	27.71	16	0.0039	K	ARFFNPATQTR	F
2	1117.704.peg.3271 Phycobilisome rod linker polypeptide, phycocyanin-associated	1117.704.peg.3271 Phycobilisome rod linker polypeptide, phycocyanin-associated	6996	133775	259	199	92	81	75	5.24	3501	1	1	1	673.796	1345.58	2	1345.58	-0.0003	496	507	0	80.55	13	8.80E-09	R	LYDGYAGSDTER	N
2	1117.704.peg.3271 Phycobilisome rod linker polypeptide, phycocyanin-associated	1117.704.peg.3271 Phycobilisome rod linker polypeptide, phycocyanin-associated	6996	133775	259	199	92	81	75	5.24	3585	1	1	1	678.819	1355.62	2	1355.62	0.0016	248	259	0	94.1	13	3.90E-10	K	YQTGQSAQGFNR	L
2	1117.704.peg.3271 Phycobilisome rod linker polypeptide, phycocyanin-associated	1117.704.peg.3271 Phycobilisome rod linker polypeptide, phycocyanin-associated	6996	133775	259	199	92	81	75	5.24	3593	1	1	1	679.311	1356.61	2	1356.61	0.0006	248	259	0	49.43	13	1.10E-05	K	YQTGQSAQGFNR	L	Deamidated (NQ)	0.000000010000.0
2	1117.704.peg.3271 Phycobilisome rod linker polypeptide, phycocyanin-associated	1117.704.peg.3271 Phycobilisome rod linker polypeptide, phycocyanin-associated	6996	133775	259	199	92	81	75	5.24	3599	1	1	1	679.802	1357.59	2	1357.59	-0.0004	248	259	0	36.01	13	0.00025	K	YQTGQSAQGFNR	L	2 Deamidated (NQ)	0.010000010000.0
2	1117.704.peg.3271 Phycobilisome rod linker polypeptide, phycocyanin-associated	1117.704.peg.3271 Phycobilisome rod linker polypeptide, phycocyanin-associated	6996	133775	259	199	92	81	75	5.24	3644	1	1	1	683.345	1364.68	2	1364.68	-0.0004	2	13	0	93.85	15	7.40E-10	M	SDGLNIFLEMAR	D
2	1117.704.peg.3271 Phycobilisome rod linker polypeptide, phycocyanin-associated	1117.704.peg.3271 Phycobilisome rod linker polypeptide, phycocyanin-associated	6996	133775	259	199	92	81	75	5.24	3693	1	1	1	458.237	1371.69	3	1371.69	-0.0004	409	419	1	26.19	15	0.0041	K	SRFLYTTSQNR	F
2	1117.704.peg.3271 Phycobilisome rod linker polypeptide, phycocyanin-associated	1117.704.peg.3271 Phycobilisome rod linker polypeptide, phycocyanin-associated	6996	133775	259	199	92	81	75	5.24	3694	1	1	1	686.852	1371.69	2	1371.69	0.0005	409	419	1	23.56	15	0.0079	K	SRFLYTTSQNR	F
2	1117.704.peg.3271 Phycobilisome rod linker polypeptide, phycocyanin-associated	1117.704.peg.3271 Phycobilisome rod linker polypeptide, phycocyanin-associated	6996	133775	259	199	92	81	75	5.24	3696	1	1	1	686.894	1371.77	2	1371.77	0.0003	72	83	1	34.22	15	0.00072	R	ELTDNRALTLVK	E
2	1117.704.peg.3271 Phycobilisome rod linker polypeptide, phycocyanin-associated	1117.704.peg.3271 Phycobilisome rod linker polypeptide, phycocyanin-associated	6996	133775	259	199	92	81	75	5.24	3700	1	1	1	458.594	1372.76	3	1372.76	0.0027	72	83	1	11	14	0.1	R	ELTDNRALTLVK	E	Deamidated (NQ)	0.000010000000.0
2	1117.704.peg.3271 Phycobilisome rod linker polypeptide, phycocyanin-associated	1117.704.peg.3271 Phycobilisome rod linker polypeptide, phycocyanin-associated	6996	133775	259	199	92	81	75	5.24	3723	1	1	1	459.589	1375.75	3	1375.75	-0.0009	823	834	1	47	15	3.90E-05	R	LLFAESQLRDGK	L
2	1117.704.peg.3271 Phycobilisome rod linker polypeptide, phycocyanin-associated	1117.704.peg.3271 Phycobilisome rod linker polypeptide, phycocyanin-associated	6996	133775	259	199	92	81	75	5.24	3724	1	1	1	688.88	1375.75	2	1375.75	-0.0005	823	834	1	61.2	15	1.40E-06	R	LLFAESQLRDGK	L
2	1117.704.peg.3271 Phycobilisome rod linker polypeptide, phycocyanin-associated	1117.704.peg.3271 Phycobilisome rod linker polypeptide, phycocyanin-associated	6996	133775	259	199	92	81	75	5.24	3760	1	1	1	691.342	1380.67	2	1380.67	-0.0007	2	13	0	51.36	15	1.30E-05	M	SDGLNIFLEMAR	D	Oxidation (M)	0.000000000200.0
2	1117.704.peg.3271 Phycobilisome rod linker polypeptide, phycocyanin-associated	1117.704.peg.3271 Phycobilisome rod linker polypeptide, phycocyanin-associated	6996	133775	259	199	92	81	75	5.24	3761	1	1	1	461.231	1380.67	3	1380.67	-0.0004	2	13	0	39.63	15	0.00019	M	SDGLNIFLEMAR	D	Oxidation (M)	0.000000000200.0
2	1117.704.peg.3271 Phycobilisome rod linker polypeptide, phycocyanin-associated	1117.704.peg.3271 Phycobilisome rod linker polypeptide, phycocyanin-associated	6996	133775	259	199	92	81	75	5.24	3809	1	1	1	695.347	1388.68	2	1388.68	-0.0036	852	862	1	59.8	16	2.30E-06	K	TRFFYPSSQTR	F
2	1117.704.peg.3271 Phycobilisome rod linker polypeptide, phycocyanin-associated	1117.704.peg.3271 Phycobilisome rod linker polypeptide, phycocyanin-associated	6996	133775	259	199	92	81	75	5.24	3810	1	1	1	463.901	1388.68	3	1388.68	-0.0013	852	862	1	20.94	16	0.019	K	TRFFYPSSQTR	F
2	1117.704.peg.3271 Phycobilisome rod linker polypeptide, phycocyanin-associated	1117.704.peg.3271 Phycobilisome rod linker polypeptide, phycocyanin-associated	6996	133775	259	199	92	81	75	5.24	3862	1	1	1	466.28	1395.82	3	1395.82	-0.0003	104	116	1	30.08	13	0.0012	R	ALGTIEAPRVTLR	A
2	1117.704.peg.3271 Phycobilisome rod linker polypeptide, phycocyanin-associated	1117.704.peg.3271 Phycobilisome rod linker polypeptide, phycocyanin-associated	6996	133775	259	199	92	81	75	5.24	4372	1	1	1	363.973	1451.86	4	1451.86	-0.0005	187	198	1	52.23	13	6.00E-06	R	FIELNHKLLLGR	A
2	1117.704.peg.3271 Phycobilisome rod linker polypeptide, phycocyanin-associated	1117.704.peg.3271 Phycobilisome rod linker polypeptide, phycocyanin-associated	6996	133775	259	199	92	81	75	5.24	4373	1	1	1	484.961	1451.86	3	1451.86	-0.0004	187	198	1	53.55	13	4.40E-06	R	FIELNHKLLLGR	A
2	1117.704.peg.3271 Phycobilisome rod linker polypeptide, phycocyanin-associated	1117.704.peg.3271 Phycobilisome rod linker polypeptide, phycocyanin-associated	6996	133775	259	199	92	81	75	5.24	4388	1	1	1	364.218	1452.84	4	1452.85	-0.0006	187	198	1	52.42	13	6.00E-06	R	FIELNHKLLLGR	A	Deamidated (NQ)	0.000010000000.0
2	1117.704.peg.3271 Phycobilisome rod linker polypeptide, phycocyanin-associated	1117.704.peg.3271 Phycobilisome rod linker polypeptide, phycocyanin-associated	6996	133775	259	199	92	81	75	5.24	4389	1	1	1	485.289	1452.85	3	1452.85	-0.0001	187	198	1	7.64	13	0.18	R	FIELNHKLLLGR	A	Deamidated (NQ)	0.000010000000.0
2	1117.704.peg.3271 Phycobilisome rod linker polypeptide, phycocyanin-associated	1117.704.peg.3271 Phycobilisome rod linker polypeptide, phycocyanin-associated	6996	133775	259	199	92	81	75	5.24	4632	1	1	1	496.264	1485.77	3	1485.77	0.0022	182	193	1	3.8	17	1.1	K	TSQNRFIELNHK	L
2	1117.704.peg.3271 Phycobilisome rod linker polypeptide, phycocyanin-associated	1117.704.peg.3271 Phycobilisome rod linker polypeptide, phycocyanin-associated	6996	133775	259	199	92	81	75	5.24	4644	1	1	1	496.591	1486.75	3	1486.75	-0.0011	182	193	1	2.8	16	1.3	K	TSQNRFIELNHK	L	Deamidated (NQ)	0.000000000100.0
2	1117.704.peg.3271 Phycobilisome rod linker polypeptide, phycocyanin-associated	1117.704.peg.3271 Phycobilisome rod linker polypeptide, phycocyanin-associated	6996	133775	259	199	92	81	75	5.24	4951	1	1	1	510.278	1527.81	3	1527.81	0.0009	520	532	1	30.54	17	0.0023	R	LSRPVREQSSVDR	I
2	1117.704.peg.3271 Phycobilisome rod linker polypeptide, phycocyanin-associated	1117.704.peg.3271 Phycobilisome rod linker polypeptide, phycocyanin-associated	6996	133775	259	199	92	81	75	5.24	5220	1	1	1	784.467	1566.92	2	1566.92	-0.0005	335	349	1	100.14	13	1.00E-10	R	IRAVGALEAAQVTLR	A
2	1117.704.peg.3271 Phycobilisome rod linker polypeptide, phycocyanin-associated	1117.704.peg.3271 Phycobilisome rod linker polypeptide, phycocyanin-associated	6996	133775	259	199	92	81	75	5.24	5221	1	1	1	523.314	1566.92	3	1566.92	0.0003	335	349	1	56.12	13	2.60E-06	R	IRAVGALEAAQVTLR	A
2	1117.704.peg.3271 Phycobilisome rod linker polypeptide, phycocyanin-associated	1117.704.peg.3271 Phycobilisome rod linker polypeptide, phycocyanin-associated	6996	133775	259	199	92	81	75	5.24	5231	1	1	1	523.642	1567.9	3	1567.9	-0.0007	335	349	1	64.6	14	4.70E-07	R	IRAVGALEAAQVTLR	A	Deamidated (NQ)	0.000000000010000.0
2	1117.704.peg.3271 Phycobilisome rod linker polypeptide, phycocyanin-associated	1117.704.peg.3271 Phycobilisome rod linker polypeptide, phycocyanin-associated	6996	133775	259	199	92	81	75	5.24	5686	1	1	1	813.88	1625.75	2	1625.74	0.0019	700	714	0	71.87	14	8.80E-08	R	GFTSQPGQSTEAFNR	M
2	1117.704.peg.3271 Phycobilisome rod linker polypeptide, phycocyanin-associated	1117.704.peg.3271 Phycobilisome rod linker polypeptide, phycocyanin-associated	6996	133775	259	199	92	81	75	5.24	5697	1	1	1	814.372	1626.73	2	1626.73	0.003	700	714	0	60.73	13	8.50E-07	R	GFTSQPGQSTEAFNR	M	Deamidated (NQ)	0.000000000000010.0
2	1117.704.peg.3271 Phycobilisome rod linker polypeptide, phycocyanin-associated	1117.704.peg.3271 Phycobilisome rod linker polypeptide, phycocyanin-associated	6996	133775	259	199	92	81	75	5.24	5708	1	1	1	814.863	1627.71	2	1627.71	0.0005	700	714	0	37.38	13	0.00018	R	GFTSQPGQSTEAFNR	M	2 Deamidated (NQ)	0.000010010000000.0
2	1117.704.peg.3271 Phycobilisome rod linker polypeptide, phycocyanin-associated	1117.704.peg.3271 Phycobilisome rod linker polypeptide, phycocyanin-associated	6996	133775	259	199	92	81	75	5.24	5802	1	1	1	819.89	1637.77	2	1637.77	-0.002	260	274	0	84.89	15	5.50E-09	R	LLDLYGGWAGSDTDR	N
2	1117.704.peg.3271 Phycobilisome rod linker polypeptide, phycocyanin-associated	1117.704.peg.3271 Phycobilisome rod linker polypeptide, phycocyanin-associated	6996	133775	259	199	92	81	75	5.24	5803	1	1	1	819.897	1637.78	2	1637.78	-0.0012	921	935	0	89.71	15	1.90E-09	R	GFTSQPGQVTEAFNR	M
2	1117.704.peg.3271 Phycobilisome rod linker polypeptide, phycocyanin-associated	1117.704.peg.3271 Phycobilisome rod linker polypeptide, phycocyanin-associated	6996	133775	259	199	92	81	75	5.24	5804	1	1	1	546.934	1637.78	3	1637.78	0.0008	921	935	0	50.55	15	1.60E-05	R	GFTSQPGQVTEAFNR	M
2	1117.704.peg.3271 Phycobilisome rod linker polypeptide, phycocyanin-associated	1117.704.peg.3271 Phycobilisome rod linker polypeptide, phycocyanin-associated	6996	133775	259	199	92	81	75	5.24	5810	1	1	1	819.959	1637.9	2	1637.91	-0.0059	557	571	0	63.51	15	7.10E-07	R	VQANAVLETPQVTLR	A
2	1117.704.peg.3271 Phycobilisome rod linker polypeptide, phycocyanin-associated	1117.704.peg.3271 Phycobilisome rod linker polypeptide, phycocyanin-associated	6996	133775	259	199	92	81	75	5.24	5811	1	1	1	546.978	1637.91	3	1637.91	0.0014	557	571	0	47.59	14	2.30E-05	R	VQANAVLETPQVTLR	A
2	1117.704.peg.3271 Phycobilisome rod linker polypeptide, phycocyanin-associated	1117.704.peg.3271 Phycobilisome rod linker polypeptide, phycocyanin-associated	6996	133775	259	199	92	81	75	5.24	5813	1	1	1	820.388	1638.76	2	1638.76	-0.0021	921	935	0	63.58	13	5.30E-07	R	GFTSQPGQVTEAFNR	M	Deamidated (NQ)	0.000000000000010.0
2	1117.704.peg.3271 Phycobilisome rod linker polypeptide, phycocyanin-associated	1117.704.peg.3271 Phycobilisome rod linker polypeptide, phycocyanin-associated	6996	133775	259	199	92	81	75	5.24	5816	1	1	1	820.454	1638.89	2	1638.89	0.0001	557	571	0	53.92	13	5.10E-06	R	VQANAVLETPQVTLR	A	Deamidated (NQ)	0.000000000010000.0
2	1117.704.peg.3271 Phycobilisome rod linker polypeptide, phycocyanin-associated	1117.704.peg.3271 Phycobilisome rod linker polypeptide, phycocyanin-associated	6996	133775	259	199	92	81	75	5.24	5817	1	1	1	547.306	1638.9	3	1638.89	0.0011	557	571	0	27.51	13	0.0022	R	VQANAVLETPQVTLR	A	Deamidated (NQ)	0.000100000000000.0
2	1117.704.peg.3271 Phycobilisome rod linker polypeptide, phycocyanin-associated	1117.704.peg.3271 Phycobilisome rod linker polypeptide, phycocyanin-associated	6996	133775	259	199	92	81	75	5.24	6002	1	1	1	554.63	1660.87	3	1660.87	-0.0007	481	495	0	58.19	16	3.50E-06	K	YQVGQNPLGFNGLVR	L
2	1117.704.peg.3271 Phycobilisome rod linker polypeptide, phycocyanin-associated	1117.704.peg.3271 Phycobilisome rod linker polypeptide, phycocyanin-associated	6996	133775	259	199	92	81	75	5.24	6014	1	1	1	554.958	1661.85	3	1661.85	-0.0011	481	495	0	47.59	16	4.10E-05	K	YQVGQNPLGFNGLVR	L	Deamidated (NQ)	0.000000000010000.0
2	1117.704.peg.3271 Phycobilisome rod linker polypeptide, phycocyanin-associated	1117.704.peg.3271 Phycobilisome rod linker polypeptide, phycocyanin-associated	6996	133775	259	199	92	81	75	5.24	6015	1	1	1	831.934	1661.85	2	1661.85	0.0006	481	495	0	102.78	16	1.20E-10	K	YQVGQNPLGFNGLVR	L	Deamidated (NQ)	0.000010000000000.0
2	1117.704.peg.3271 Phycobilisome rod linker polypeptide, phycocyanin-associated	1117.704.peg.3271 Phycobilisome rod linker polypeptide, phycocyanin-associated	6996	133775	259	199	92	81	75	5.24	6028	1	1	1	832.422	1662.83	2	1662.84	-0.0082	481	495	0	80.37	17	2.30E-08	K	YQVGQNPLGFNGLVR	L	2 Deamidated (NQ)	0.000010000010000.0
2	1117.704.peg.3271 Phycobilisome rod linker polypeptide, phycocyanin-associated	1117.704.peg.3271 Phycobilisome rod linker polypeptide, phycocyanin-associated	6996	133775	259	199	92	81	75	5.24	6213	1	1	1	563.61	1687.81	3	1687.81	0.0006	245	259	1	58.47	16	2.80E-06	R	GFKYQTGQSAQGFNR	L
2	1117.704.peg.3271 Phycobilisome rod linker polypeptide, phycocyanin-associated	1117.704.peg.3271 Phycobilisome rod linker polypeptide, phycocyanin-associated	6996	133775	259	199	92	81	75	5.24	6214	1	1	1	844.911	1687.81	2	1687.81	0.0009	245	259	1	87.1	16	3.90E-09	R	GFKYQTGQSAQGFNR	L
2	1117.704.peg.3271 Phycobilisome rod linker polypeptide, phycocyanin-associated	1117.704.peg.3271 Phycobilisome rod linker polypeptide, phycocyanin-associated	6996	133775	259	199	92	81	75	5.24	6221	1	1	1	563.938	1688.79	3	1688.79	0.0001	245	259	1	76.95	14	2.80E-08	R	GFKYQTGQSAQGFNR	L	Deamidated (NQ)	0.000000000010000.0
2	1117.704.peg.3271 Phycobilisome rod linker polypeptide, phycocyanin-associated	1117.704.peg.3271 Phycobilisome rod linker polypeptide, phycocyanin-associated	6996	133775	259	199	92	81	75	5.24	6222	1	1	1	845.403	1688.79	2	1688.79	0.0015	245	259	1	60.43	15	1.40E-06	R	GFKYQTGQSAQGFNR	L	Deamidated (NQ)	0.000000000010000.0
2	1117.704.peg.3271 Phycobilisome rod linker polypeptide, phycocyanin-associated	1117.704.peg.3271 Phycobilisome rod linker polypeptide, phycocyanin-associated	6996	133775	259	199	92	81	75	5.24	6231	1	1	1	845.895	1689.77	2	1689.77	0	245	259	1	12.27	13	0.059	R	GFKYQTGQSAQGFNR	L	2 Deamidated (NQ)	0.000010000000010.0
2	1117.704.peg.3271 Phycobilisome rod linker polypeptide, phycocyanin-associated	1117.704.peg.3271 Phycobilisome rod linker polypeptide, phycocyanin-associated	6996	133775	259	199	92	81	75	5.24	6313	1	1	1	567.981	1700.92	3	1700.92	0.0008	649	663	1	54.62	16	7.80E-06	K	LLLGRAPYDQAEISR	H
2	1117.704.peg.3271 Phycobilisome rod linker polypeptide, phycocyanin-associated	1117.704.peg.3271 Phycobilisome rod linker polypeptide, phycocyanin-associated	6996	133775	259	199	92	81	75	5.24	6314	1	1	1	851.468	1700.92	2	1700.92	0.0015	649	663	1	32.91	16	0.0012	K	LLLGRAPYDQAEISR	H
2	1117.704.peg.3271 Phycobilisome rod linker polypeptide, phycocyanin-associated	1117.704.peg.3271 Phycobilisome rod linker polypeptide, phycocyanin-associated	6996	133775	259	199	92	81	75	5.24	6323	1	1	1	568.309	1701.91	3	1701.9	0.0008	649	663	1	21.43	17	0.019	K	LLLGRAPYDQAEISR	H	Deamidated (NQ)	0.000000000100000.0
2	1117.704.peg.3271 Phycobilisome rod linker polypeptide, phycocyanin-associated	1117.704.peg.3271 Phycobilisome rod linker polypeptide, phycocyanin-associated	6996	133775	259	199	92	81	75	5.24	6368	1	1	1	569.96	1706.86	3	1706.86	0	14	28	1	54.66	16	7.40E-06	R	DLTQTQNKSPYAVSR	L
2	1117.704.peg.3271 Phycobilisome rod linker polypeptide, phycocyanin-associated	1117.704.peg.3271 Phycobilisome rod linker polypeptide, phycocyanin-associated	6996	133775	259	199	92	81	75	5.24	6369	1	1	1	854.437	1706.86	2	1706.86	0.0004	14	28	1	92.06	16	1.30E-09	R	DLTQTQNKSPYAVSR	L
2	1117.704.peg.3271 Phycobilisome rod linker polypeptide, phycocyanin-associated	1117.704.peg.3271 Phycobilisome rod linker polypeptide, phycocyanin-associated	6996	133775	259	199	92	81	75	5.24	6375	1	1	1	570.288	1707.84	3	1707.84	0.0002	14	28	1	74.52	16	7.20E-08	R	DLTQTQNKSPYAVSR	L	Deamidated (NQ)	0.000100000000000.0
2	1117.704.peg.3271 Phycobilisome rod linker polypeptide, phycocyanin-associated	1117.704.peg.3271 Phycobilisome rod linker polypeptide, phycocyanin-associated	6996	133775	259	199	92	81	75	5.24	6376	1	1	1	854.931	1707.85	2	1707.84	0.0039	14	28	1	109.83	16	2.30E-11	R	DLTQTQNKSPYAVSR	L	Deamidated (NQ)	0.000100000000000.0
2	1117.704.peg.3271 Phycobilisome rod linker polypeptide, phycocyanin-associated	1117.704.peg.3271 Phycobilisome rod linker polypeptide, phycocyanin-associated	6996	133775	259	199	92	81	75	5.24	6385	1	1	1	570.616	1708.83	3	1708.83	-0.0011	14	28	1	0.58	15	1.7	R	DLTQTQNKSPYAVSR	L	2 Deamidated (NQ)	0.000100100000000.0
2	1117.704.peg.3271 Phycobilisome rod linker polypeptide, phycocyanin-associated	1117.704.peg.3271 Phycobilisome rod linker polypeptide, phycocyanin-associated	6996	133775	259	199	92	81	75	5.24	6386	1	1	1	855.428	1708.84	2	1708.83	0.0148	14	28	1	38.03	16	0.00034	R	DLTQTQNKSPYAVSR	L	2 Deamidated (NQ)	0.000100100000000.0
2	1117.704.peg.3271 Phycobilisome rod linker polypeptide, phycocyanin-associated	1117.704.peg.3271 Phycobilisome rod linker polypeptide, phycocyanin-associated	6996	133775	259	199	92	81	75	5.24	6509	1	1	1	576.665	1726.97	3	1726.97	0.0005	427	441	1	38.32	13	0.00015	K	LLLGRAPYDQAEIIR	H
2	1117.704.peg.3271 Phycobilisome rod linker polypeptide, phycocyanin-associated	1117.704.peg.3271 Phycobilisome rod linker polypeptide, phycocyanin-associated	6996	133775	259	199	92	81	75	5.24	6510	1	1	1	864.494	1726.97	2	1726.97	0.0009	427	441	1	34.26	13	0.00037	K	LLLGRAPYDQAEIIR	H
2	1117.704.peg.3271 Phycobilisome rod linker polypeptide, phycocyanin-associated	1117.704.peg.3271 Phycobilisome rod linker polypeptide, phycocyanin-associated	6996	133775	259	199	92	81	75	5.24	6706	1	1	1	882.921	1763.83	2	1763.83	0.0006	63	77	1	2.97	15	0.91	K	GNPFLDMARELTDNR	A	Oxidation (M)	0.000000200000000.0
2	1117.704.peg.3271 Phycobilisome rod linker polypeptide, phycocyanin-associated	1117.704.peg.3271 Phycobilisome rod linker polypeptide, phycocyanin-associated	6996	133775	259	199	92	81	75	5.24	6707	1	1	1	588.95	1763.83	3	1763.83	0.0028	63	77	1	13.07	15	0.091	K	GNPFLDMARELTDNR	A	Oxidation (M)	0.000000200000000.0
2	1117.704.peg.3271 Phycobilisome rod linker polypeptide, phycocyanin-associated	1117.704.peg.3271 Phycobilisome rod linker polypeptide, phycocyanin-associated	6996	133775	259	199	92	81	75	5.24	7054	1	1	1	610.006	1827	3	1827	0.0007	959	975	1	2.35	16	1.4	R	LTESLSRPVREAGASVR	V
2	1117.704.peg.3271 Phycobilisome rod linker polypeptide, phycocyanin-associated	1117.704.peg.3271 Phycobilisome rod linker polypeptide, phycocyanin-associated	6996	133775	259	199	92	81	75	5.24	7136	1	1	1	616.023	1845.05	3	1845.05	0.0001	823	838	2	38.24	13	0.00015	R	LLFAESQLRDGKLTVR	G
2	1117.704.peg.3271 Phycobilisome rod linker polypeptide, phycocyanin-associated	1117.704.peg.3271 Phycobilisome rod linker polypeptide, phycocyanin-associated	6996	133775	259	199	92	81	75	5.24	7137	1	1	1	462.269	1845.05	4	1845.05	0.0019	823	838	2	16.52	13	0.022	R	LLFAESQLRDGKLTVR	G
2	1117.704.peg.3271 Phycobilisome rod linker polypeptide, phycocyanin-associated	1117.704.peg.3271 Phycobilisome rod linker polypeptide, phycocyanin-associated	6996	133775	259	199	92	81	75	5.24	7514	1	1	1	643.02	1926.04	3	1926.04	0.0001	520	535	2	2.05	16	1.4	R	LSRPVREQSSVDRIER	L
2	1117.704.peg.3271 Phycobilisome rod linker polypeptide, phycocyanin-associated	1117.704.peg.3271 Phycobilisome rod linker polypeptide, phycocyanin-associated	6996	133775	259	199	92	81	75	5.24	7515	1	1	1	386.215	1926.04	5	1926.04	0.0006	520	535	2	3.64	16	0.99	R	LSRPVREQSSVDRIER	L
2	1117.704.peg.3271 Phycobilisome rod linker polypeptide, phycocyanin-associated	1117.704.peg.3271 Phycobilisome rod linker polypeptide, phycocyanin-associated	6996	133775	259	199	92	81	75	5.24	7517	1	1	1	482.517	1926.04	4	1926.04	0.0014	520	535	2	8.28	16	0.3	R	LSRPVREQSSVDRIER	L
2	1117.704.peg.3271 Phycobilisome rod linker polypeptide, phycocyanin-associated	1117.704.peg.3271 Phycobilisome rod linker polypeptide, phycocyanin-associated	6996	133775	259	199	92	81	75	5.24	7572	1	1	1	648.004	1940.99	3	1940.99	0.0002	1015	1031	0	38.74	16	0.00027	R	APFTEEQLQGALYAIYK	Q
2	1117.704.peg.3271 Phycobilisome rod linker polypeptide, phycocyanin-associated	1117.704.peg.3271 Phycobilisome rod linker polypeptide, phycocyanin-associated	6996	133775	259	199	92	81	75	5.24	7574	1	1	1	971.504	1940.99	2	1940.99	0.0042	1015	1031	0	50.4	16	1.80E-05	R	APFTEEQLQGALYAIYK	Q
2	1117.704.peg.3271 Phycobilisome rod linker polypeptide, phycocyanin-associated	1117.704.peg.3271 Phycobilisome rod linker polypeptide, phycocyanin-associated	6996	133775	259	199	92	81	75	5.24	7724	1	1	1	988.494	1974.97	2	1974.97	0.0003	350	366	0	94.76	18	1.20E-09	R	APFTEEQFQGALYAIYK	Q
2	1117.704.peg.3271 Phycobilisome rod linker polypeptide, phycocyanin-associated	1117.704.peg.3271 Phycobilisome rod linker polypeptide, phycocyanin-associated	6996	133775	259	199	92	81	75	5.24	7725	1	1	1	988.494	1974.97	2	1974.97	0.0005	350	366	0	2.67	18	1.9	R	APFTEEQFQGALYAIYK	Q
2	1117.704.peg.3271 Phycobilisome rod linker polypeptide, phycocyanin-associated	1117.704.peg.3271 Phycobilisome rod linker polypeptide, phycocyanin-associated	6996	133775	259	199	92	81	75	5.24	7726	1	1	1	659.332	1974.97	3	1974.97	0.0019	350	366	0	67.78	17	5.30E-07	R	APFTEEQFQGALYAIYK	Q
2	1117.704.peg.3271 Phycobilisome rod linker polypeptide, phycocyanin-associated	1117.704.peg.3271 Phycobilisome rod linker polypeptide, phycocyanin-associated	6996	133775	259	199	92	81	75	5.24	7729	1	1	1	659.659	1975.95	3	1975.96	-0.0017	350	366	0	39.08	17	0.00038	R	APFTEEQFQGALYAIYK	Q	Deamidated (NQ)	0.00000010000000000.0
2	1117.704.peg.3271 Phycobilisome rod linker polypeptide, phycocyanin-associated	1117.704.peg.3271 Phycobilisome rod linker polypeptide, phycocyanin-associated	6996	133775	259	199	92	81	75	5.24	7792	1	1	1	995.489	1988.96	2	1988.96	-0.0006	117	133	0	109.86	17	2.70E-11	R	APFTDEQFQGALYAIYR	H
2	1117.704.peg.3271 Phycobilisome rod linker polypeptide, phycocyanin-associated	1117.704.peg.3271 Phycobilisome rod linker polypeptide, phycocyanin-associated	6996	133775	259	199	92	81	75	5.24	7793	1	1	1	663.995	1988.96	3	1988.96	0.0001	117	133	0	66.29	17	6.10E-07	R	APFTDEQFQGALYAIYR	H
2	1117.704.peg.3271 Phycobilisome rod linker polypeptide, phycocyanin-associated	1117.704.peg.3271 Phycobilisome rod linker polypeptide, phycocyanin-associated	6996	133775	259	199	92	81	75	5.24	7797	1	1	1	995.98	1989.94	2	1989.95	-0.0024	117	133	0	97.83	15	3.10E-10	R	APFTDEQFQGALYAIYR	H	Deamidated (NQ)	0.00000000100000000.0
2	1117.704.peg.3271 Phycobilisome rod linker polypeptide, phycocyanin-associated	1117.704.peg.3271 Phycobilisome rod linker polypeptide, phycocyanin-associated	6996	133775	259	199	92	81	75	5.24	7798	1	1	1	664.323	1989.95	3	1989.95	-0.0002	117	133	0	51.51	16	1.40E-05	R	APFTDEQFQGALYAIYR	H	Deamidated (NQ)	0.00000000100000000.0
2	1117.704.peg.3271 Phycobilisome rod linker polypeptide, phycocyanin-associated	1117.704.peg.3271 Phycobilisome rod linker polypeptide, phycocyanin-associated	6996	133775	259	199	92	81	75	5.24	7815	1	1	1	997.535	1993.05	2	1993.05	0.0013	478	495	1	105.06	16	7.00E-11	R	GFKYQVGQNPLGFNGLVR	L
2	1117.704.peg.3271 Phycobilisome rod linker polypeptide, phycocyanin-associated	1117.704.peg.3271 Phycobilisome rod linker polypeptide, phycocyanin-associated	6996	133775	259	199	92	81	75	5.24	7816	1	1	1	665.359	1993.05	3	1993.05	0.0015	478	495	1	55.97	16	5.70E-06	R	GFKYQVGQNPLGFNGLVR	L
2	1117.704.peg.3271 Phycobilisome rod linker polypeptide, phycocyanin-associated	1117.704.peg.3271 Phycobilisome rod linker polypeptide, phycocyanin-associated	6996	133775	259	199	92	81	75	5.24	7822	1	1	1	998.023	1994.03	2	1994.04	-0.0064	478	495	1	75.98	17	6.70E-08	R	GFKYQVGQNPLGFNGLVR	L	Deamidated (NQ)	0.000000000000010000.0
2	1117.704.peg.3271 Phycobilisome rod linker polypeptide, phycocyanin-associated	1117.704.peg.3271 Phycobilisome rod linker polypeptide, phycocyanin-associated	6996	133775	259	199	92	81	75	5.24	7823	1	1	1	665.686	1994.04	3	1994.04	-0.0022	478	495	1	53.31	17	1.20E-05	R	GFKYQVGQNPLGFNGLVR	L	Deamidated (NQ)	0.000000000000010000.0
2	1117.704.peg.3271 Phycobilisome rod linker polypeptide, phycocyanin-associated	1117.704.peg.3271 Phycobilisome rod linker polypeptide, phycocyanin-associated	6996	133775	259	199	92	81	75	5.24	7824	1	1	1	665.688	1994.04	3	1994.04	0.0035	478	495	1	2.87	17	1.3	R	GFKYQVGQNPLGFNGLVR	L	Deamidated (NQ)	0.000000000000010000.0
2	1117.704.peg.3271 Phycobilisome rod linker polypeptide, phycocyanin-associated	1117.704.peg.3271 Phycobilisome rod linker polypeptide, phycocyanin-associated	6996	133775	259	199	92	81	75	5.24	7825	1	1	1	665.692	1994.05	3	1994.04	0.0172	478	495	1	37.12	15	0.00035	R	GFKYQVGQNPLGFNGLVR	L	Deamidated (NQ)	0.000010000000000000.0
2	1117.704.peg.3271 Phycobilisome rod linker polypeptide, phycocyanin-associated	1117.704.peg.3271 Phycobilisome rod linker polypeptide, phycocyanin-associated	6996	133775	259	199	92	81	75	5.24	7832	1	1	1	998.517	1995.02	2	1995.02	-0.0015	478	495	1	92.26	16	1.50E-09	R	GFKYQVGQNPLGFNGLVR	L	2 Deamidated (NQ)	0.000010000000010000.0
2	1117.704.peg.3271 Phycobilisome rod linker polypeptide, phycocyanin-associated	1117.704.peg.3271 Phycobilisome rod linker polypeptide, phycocyanin-associated	6996	133775	259	199	92	81	75	5.24	7833	1	1	1	666.015	1995.02	3	1995.02	0.0006	478	495	1	60.75	16	2.10E-06	R	GFKYQVGQNPLGFNGLVR	L	2 Deamidated (NQ)	0.000000010000010000.0
2	1117.704.peg.3271 Phycobilisome rod linker polypeptide, phycocyanin-associated	1117.704.peg.3271 Phycobilisome rod linker polypeptide, phycocyanin-associated	6996	133775	259	199	92	81	75	5.24	7894	1	1	1	1004.93	2007.85	2	2007.85	-0.0009	715	731	0	109.72	13	1.10E-11	R	MVTLYDGYATSDSEWDR	G
2	1117.704.peg.3271 Phycobilisome rod linker polypeptide, phycocyanin-associated	1117.704.peg.3271 Phycobilisome rod linker polypeptide, phycocyanin-associated	6996	133775	259	199	92	81	75	5.24	7901	1	1	1	671.018	2010.03	3	2010.03	0.0009	411	426	1	11.7	17	0.18	R	FLYTTSQNRFIELNHK	L
2	1117.704.peg.3271 Phycobilisome rod linker polypeptide, phycocyanin-associated	1117.704.peg.3271 Phycobilisome rod linker polypeptide, phycocyanin-associated	6996	133775	259	199	92	81	75	5.24	7902	1	1	1	503.516	2010.03	4	2010.03	0.0014	411	426	1	15.68	17	0.076	R	FLYTTSQNRFIELNHK	L
2	1117.704.peg.3271 Phycobilisome rod linker polypeptide, phycocyanin-associated	1117.704.peg.3271 Phycobilisome rod linker polypeptide, phycocyanin-associated	6996	133775	259	199	92	81	75	5.24	7912	1	1	1	503.761	2011.02	4	2011.02	0	411	426	1	13.58	16	0.11	R	FLYTTSQNRFIELNHK	L	Deamidated (NQ)	0.0000000100000000.0
2	1117.704.peg.3271 Phycobilisome rod linker polypeptide, phycocyanin-associated	1117.704.peg.3271 Phycobilisome rod linker polypeptide, phycocyanin-associated	6996	133775	259	199	92	81	75	5.24	7913	1	1	1	671.346	2011.02	3	2011.02	0.0001	411	426	1	21.57	16	0.017	R	FLYTTSQNRFIELNHK	L	Deamidated (NQ)	0.0000000100000000.0
2	1117.704.peg.3271 Phycobilisome rod linker polypeptide, phycocyanin-associated	1117.704.peg.3271 Phycobilisome rod linker polypeptide, phycocyanin-associated	6996	133775	259	199	92	81	75	5.24	7982	1	1	1	675.622	2023.85	3	2023.85	-0.0012	715	731	0	48.64	13	1.40E-05	R	MVTLYDGYATSDSEWDR	G	Oxidation (M)	0.20000000000000000.0
2	1117.704.peg.3271 Phycobilisome rod linker polypeptide, phycocyanin-associated	1117.704.peg.3271 Phycobilisome rod linker polypeptide, phycocyanin-associated	6996	133775	259	199	92	81	75	5.24	7983	1	1	1	1012.93	2023.85	2	2023.85	0.0002	715	731	0	95.71	13	2.70E-10	R	MVTLYDGYATSDSEWDR	G	Oxidation (M)	0.20000000000000000.0
2	1117.704.peg.3271 Phycobilisome rod linker polypeptide, phycocyanin-associated	1117.704.peg.3271 Phycobilisome rod linker polypeptide, phycocyanin-associated	6996	133775	259	199	92	81	75	5.24	8038	1	1	1	678.663	2032.97	3	2032.96	0.0043	1037	1053	0	22.93	15	0.0094	K	THVMESERPTFAESQLR	D	Oxidation (M)	0.00020000000000000.0
2	1117.704.peg.3271 Phycobilisome rod linker polypeptide, phycocyanin-associated	1117.704.peg.3271 Phycobilisome rod linker polypeptide, phycocyanin-associated	6996	133775	259	199	92	81	75	5.24	8045	1	1	1	678.995	2033.96	3	2033.95	0.0158	1037	1053	0	10.84	14	0.12	K	THVMESERPTFAESQLR	D	Deamidated (NQ); Oxidation (M)	0.00020000000000100.0
2	1117.704.peg.3271 Phycobilisome rod linker polypeptide, phycocyanin-associated	1117.704.peg.3271 Phycobilisome rod linker polypeptide, phycocyanin-associated	6996	133775	259	199	92	81	75	5.24	8175	1	1	1	686.651	2056.93	3	2056.93	-0.0033	539	556	0	69.16	13	1.20E-07	R	SYTSPSPLEQTNTYGQER	V
2	1117.704.peg.3271 Phycobilisome rod linker polypeptide, phycocyanin-associated	1117.704.peg.3271 Phycobilisome rod linker polypeptide, phycocyanin-associated	6996	133775	259	199	92	81	75	5.24	8176	1	1	1	1029.47	2056.93	2	2056.93	-0.0023	539	556	0	95.81	13	2.60E-10	R	SYTSPSPLEQTNTYGQER	V
2	1117.704.peg.3271 Phycobilisome rod linker polypeptide, phycocyanin-associated	1117.704.peg.3271 Phycobilisome rod linker polypeptide, phycocyanin-associated	6996	133775	259	199	92	81	75	5.24	8177	1	1	1	686.979	2057.91	3	2057.92	-0.0028	539	556	0	85.04	13	3.10E-09	R	SYTSPSPLEQTNTYGQER	V	Deamidated (NQ)	0.000000000000000100.0
2	1117.704.peg.3271 Phycobilisome rod linker polypeptide, phycocyanin-associated	1117.704.peg.3271 Phycobilisome rod linker polypeptide, phycocyanin-associated	6996	133775	259	199	92	81	75	5.24	8178	1	1	1	1029.97	2057.92	2	2057.92	-0.0022	539	556	0	69.61	13	1.10E-07	R	SYTSPSPLEQTNTYGQER	V	Deamidated (NQ)	0.000000000001000000.0
2	1117.704.peg.3271 Phycobilisome rod linker polypeptide, phycocyanin-associated	1117.704.peg.3271 Phycobilisome rod linker polypeptide, phycocyanin-associated	6996	133775	259	199	92	81	75	5.24	8179	1	1	1	686.98	2057.92	3	2057.92	0.0002	539	556	0	69.67	13	1.10E-07	R	SYTSPSPLEQTNTYGQER	V	Deamidated (NQ)	0.000000000001000000.0
2	1117.704.peg.3271 Phycobilisome rod linker polypeptide, phycocyanin-associated	1117.704.peg.3271 Phycobilisome rod linker polypeptide, phycocyanin-associated	6996	133775	259	199	92	81	75	5.24	8180	1	1	1	1029.97	2057.92	2	2057.92	0.0002	539	556	0	65.98	13	2.50E-07	R	SYTSPSPLEQTNTYGQER	V	Deamidated (NQ)	0.000000000000000100.0
2	1117.704.peg.3271 Phycobilisome rod linker polypeptide, phycocyanin-associated	1117.704.peg.3271 Phycobilisome rod linker polypeptide, phycocyanin-associated	6996	133775	259	199	92	81	75	5.24	8577	1	1	1	1066.48	2130.95	2	2130.95	-0.0034	84	101	0	64.94	13	3.20E-07	K	EFTAPSPYQQTETYGQER	I
2	1117.704.peg.3271 Phycobilisome rod linker polypeptide, phycocyanin-associated	1117.704.peg.3271 Phycobilisome rod linker polypeptide, phycocyanin-associated	6996	133775	259	199	92	81	75	5.24	8578	1	1	1	711.325	2130.95	3	2130.95	0.004	84	101	0	53.47	13	4.50E-06	K	EFTAPSPYQQTETYGQER	I
2	1117.704.peg.3271 Phycobilisome rod linker polypeptide, phycocyanin-associated	1117.704.peg.3271 Phycobilisome rod linker polypeptide, phycocyanin-associated	6996	133775	259	199	92	81	75	5.24	8582	1	1	1	711.651	2131.93	3	2131.93	-0.0028	84	101	0	66.71	13	2.10E-07	K	EFTAPSPYQQTETYGQER	I	Deamidated (NQ)	0.000000001000000000.0
2	1117.704.peg.3271 Phycobilisome rod linker polypeptide, phycocyanin-associated	1117.704.peg.3271 Phycobilisome rod linker polypeptide, phycocyanin-associated	6996	133775	259	199	92	81	75	5.24	8583	1	1	1	711.653	2131.94	3	2131.93	0.0036	84	101	0	58.16	13	1.50E-06	K	EFTAPSPYQQTETYGQER	I	Deamidated (NQ)	0.000000000100000000.0
2	1117.704.peg.3271 Phycobilisome rod linker polypeptide, phycocyanin-associated	1117.704.peg.3271 Phycobilisome rod linker polypeptide, phycocyanin-associated	6996	133775	259	199	92	81	75	5.24	8584	1	1	1	1066.98	2131.94	2	2131.93	0.0106	84	101	0	37.58	13	0.00017	K	EFTAPSPYQQTETYGQER	I	Deamidated (NQ)	0.000000001000000000.0
2	1117.704.peg.3271 Phycobilisome rod linker polypeptide, phycocyanin-associated	1117.704.peg.3271 Phycobilisome rod linker polypeptide, phycocyanin-associated	6996	133775	259	199	92	81	75	5.24	8791	1	1	1	1094.01	2186	2	2186	-0.0005	496	515	1	17.41	14	0.028	R	LYDGYAGSDTERNQSGQVAR	L
2	1117.704.peg.3271 Phycobilisome rod linker polypeptide, phycocyanin-associated	1117.704.peg.3271 Phycobilisome rod linker polypeptide, phycocyanin-associated	6996	133775	259	199	92	81	75	5.24	8792	1	1	1	729.674	2186	3	2186	0.0009	496	515	1	45.07	14	4.80E-05	R	LYDGYAGSDTERNQSGQVAR	L
2	1117.704.peg.3271 Phycobilisome rod linker polypeptide, phycocyanin-associated	1117.704.peg.3271 Phycobilisome rod linker polypeptide, phycocyanin-associated	6996	133775	259	199	92	81	75	5.24	8794	1	1	1	730.002	2186.99	3	2186.98	0.0024	496	515	1	45.7	13	2.80E-05	R	LYDGYAGSDTERNQSGQVAR	L	Deamidated (NQ)	0.00000000000000001000.0
2	1117.704.peg.3271 Phycobilisome rod linker polypeptide, phycocyanin-associated	1117.704.peg.3271 Phycobilisome rod linker polypeptide, phycocyanin-associated	6996	133775	259	199	92	81	75	5.24	8795	1	1	1	1094.51	2187	2	2186.98	0.0216	496	515	1	0.03	14	1.5	R	LYDGYAGSDTERNQSGQVAR	L	Deamidated (NQ)	0.00000000000000001000.0
2	1117.704.peg.3271 Phycobilisome rod linker polypeptide, phycocyanin-associated	1117.704.peg.3271 Phycobilisome rod linker polypeptide, phycocyanin-associated	6996	133775	259	199	92	81	75	5.24	8799	1	1	1	730.327	2187.96	3	2187.97	-0.007	496	515	1	30.27	13	0.00094	R	LYDGYAGSDTERNQSGQVAR	L	2 Deamidated (NQ)	0.00000000000011000000.0
2	1117.704.peg.3271 Phycobilisome rod linker polypeptide, phycocyanin-associated	1117.704.peg.3271 Phycobilisome rod linker polypeptide, phycocyanin-associated	6996	133775	259	199	92	81	75	5.24	8803	1	1	1	1095	2187.98	2	2187.97	0.0144	496	515	1	4.76	13	0.35	R	LYDGYAGSDTERNQSGQVAR	L	2 Deamidated (NQ)	0.00000000000001001000.0
2	1117.704.peg.3271 Phycobilisome rod linker polypeptide, phycocyanin-associated	1117.704.peg.3271 Phycobilisome rod linker polypeptide, phycocyanin-associated	6996	133775	259	199	92	81	75	5.24	9440	1	1	1	778.709	2333.1	3	2333.11	-0.0025	1037	1056	1	0.57	16	2.1	K	THVMESERPTFAESQLRDGK	L	Oxidation (M)	0.00020000000000000000.0
2	1117.704.peg.3271 Phycobilisome rod linker polypeptide, phycocyanin-associated	1117.704.peg.3271 Phycobilisome rod linker polypeptide, phycocyanin-associated	6996	133775	259	199	92	81	75	5.24	9444	1	1	1	779.044	2334.11	3	2334.09	0.0183	1037	1056	1	2.49	17	1.5	K	THVMESERPTFAESQLRDGK	L	Deamidated (NQ); Oxidation (M)	0.00020000000000100000.0
2	1117.704.peg.3271 Phycobilisome rod linker polypeptide, phycocyanin-associated	1117.704.peg.3271 Phycobilisome rod linker polypeptide, phycocyanin-associated	6996	133775	259	199	92	81	75	5.24	9681	1	1	1	801.385	2401.13	3	2401.12	0.0146	84	103	1	1.52	16	1.8	K	EFTAPSPYQQTETYGQERIR	A	Deamidated (NQ)	0.00000000000000010000.0
2	1117.704.peg.3271 Phycobilisome rod linker polypeptide, phycocyanin-associated	1117.704.peg.3271 Phycobilisome rod linker polypeptide, phycocyanin-associated	6996	133775	259	199	92	81	75	5.24	9821	1	1	1	814.074	2439.2	3	2439.2	-0.0035	536	556	1	45.16	18	9.80E-05	R	LLRSYTSPSPLEQTNTYGQER	V
2	1117.704.peg.3271 Phycobilisome rod linker polypeptide, phycocyanin-associated	1117.704.peg.3271 Phycobilisome rod linker polypeptide, phycocyanin-associated	6996	133775	259	199	92	81	75	5.24	9880	1	1	1	820.428	2458.26	3	2458.26	-0.0011	113	133	1	93.69	18	1.50E-09	R	VTLRAPFTDEQFQGALYAIYR	H
2	1117.704.peg.3271 Phycobilisome rod linker polypeptide, phycocyanin-associated	1117.704.peg.3271 Phycobilisome rod linker polypeptide, phycocyanin-associated	6996	133775	259	199	92	81	75	5.24	9881	1	1	1	1230.14	2458.27	2	2458.26	0.0013	113	133	1	63.27	18	1.70E-06	R	VTLRAPFTDEQFQGALYAIYR	H
2	1117.704.peg.3271 Phycobilisome rod linker polypeptide, phycocyanin-associated	1117.704.peg.3271 Phycobilisome rod linker polypeptide, phycocyanin-associated	6996	133775	259	199	92	81	75	5.24	9882	1	1	1	820.763	2459.27	3	2459.25	0.019	113	133	1	80.58	18	3.50E-08	R	VTLRAPFTDEQFQGALYAIYR	H	Deamidated (NQ)	0.000000000010000000000.0
[truncated: 354 more rows]

## Sheet: Supplementary Table 1-Band 3
prot_hit_num	prot_acc	prot_desc	prot_score	prot_mass	prot_matches	prot_matches_sig	prot_sequences	prot_sequences_sig	prot_cover	pep_query	pep_rank	pep_isbold	pep_isunique	pep_exp_mz	pep_exp_mr	pep_exp_z	pep_calc_mr	pep_delta	pep_start	pep_end	pep_miss	pep_score	pep_ident	pep_expect	pep_res_before	pep_seq	pep_res_after	pep_var_mod	pep_var_mod_pos
[truncated: 962 more rows]

[truncated: 7 more sheets: Supplementary Table 1-Band 4, Supplementary Table 1-Band 5, Supplementary Table 1-Band 6, Supplementary Table 1-Band 7, Supplementary Table 1-Band 8, Supplementary Table 1-Band 9, Supplementary Table 1-Band 10]
