# Supplementary material for: A structure of the relict phycobilisome from a thylakoid-free cyanobacterium
Source: Nat Commun. 2023 Dec 4;14:8009. doi: 10.1038/s41467-023-43646-9 (PMC10696076; doi:10.1038/s41467-023-43646-9)
Supplement: Supplementary file 5 — Supplementary Data 2 [file 41467_2023_43646_MOESM5_ESM.xlsx]

## Sheet: Supplementary Table 2_Ap-3
Accession	Description	MW [kDa]	calc. pI	Score	Coverage	# AAs	# Unique Peptides	# Peptides	# PSMs	Area	Relative abundance (%)
Cyanobacteria_109_Anthocerobacter	1117.704.peg.3266 CpcB	18.4454	5.89697	12748.4	96.51	172	25	25	412	2.59199e+09	0.141873
	Sequence	Protein Group Accessions	Area	# PSMs	q-Value	IonScore	Charge	RT [min]	Modifications	# Missed Cleavages
	MNDVFTR	Cyanobacteria_109_Anthocerobacter	1.80796e+09	22	0	59.55	2	28.3209		0
	DAAMVHLK	Cyanobacteria_109_Anthocerobacter	1.68138e+08	2	0	42.3	2	22.508		0
	DMEIILR	Cyanobacteria_109_Anthocerobacter	7.31984e+08	2	0	36.9	2	39.1885		0
	mNDVFTR	Cyanobacteria_109_Anthocerobacter	1.83283e+07	2	0	50.67	2	22.4608	M1(Oxidation)	0
	DAAmVHLK	Cyanobacteria_109_Anthocerobacter	4.10792e+06	10	0	56.13	2	20.1118	M4(Oxidation)	0
	DmEIILR	Cyanobacteria_109_Anthocerobacter	1.59206e+07	6	0	38.64	2	28.8846	M2(Oxidation)	0
	mNDVFTR	Cyanobacteria_109_Anthocerobacter	1.62934e+06	2	0	45.57	2	30.2831	N-Term(Acetyl); M1(Oxidation)	0
	LASFAKEGVK	Cyanobacteria_109_Anthocerobacter	690378	1	0	37.99	2	22.2197		1
	GSFLLESDLDK	Cyanobacteria_109_Anthocerobacter	7.94322e+07	2	0	57.35	2	43.4297		0
	AVQLMKDAAMVHLK	Cyanobacteria_109_Anthocerobacter	2.70678e+09	7	0	67.45	2	36.846		1
	AVQLmKDAAMVHLK	Cyanobacteria_109_Anthocerobacter	5.14352e+08	25	0	59.63	2	30.1529	M5(Oxidation)	1
	AVQLmKDAAmVHLK	Cyanobacteria_109_Anthocerobacter	3.08872e+07	17	0	50.44	3	25.858	M5(Oxidation); M10(Oxidation)	1
	MAAcLRDMEIILR	Cyanobacteria_109_Anthocerobacter	2.68599e+07	3	0	53.64	3	50.3626	C4(Carbamidomethyl)	1
	ETYNALGTPTQSVAR	Cyanobacteria_109_Anthocerobacter	1.21525e+09	23	0	70.44	2	27.8338		0
	MNDVFTRAIAQADLK	Cyanobacteria_109_Anthocerobacter	1.68885e+07	2	0	28.39	3	45.8169		1
	RMAAcLRDMEIILR	Cyanobacteria_109_Anthocerobacter	1.76213e+06	1	0	14.05	3	46.4854	C5(Carbamidomethyl)	2
	YVSYALLAGDASVLDDR	Cyanobacteria_109_Anthocerobacter	1.56912e+09	43	0	107.89	2	51.9101		0
	GSFLLESDLDKLASFAK	Cyanobacteria_109_Anthocerobacter	2.65327e+09	54	0	98	2	65.2996		1
	AIAQADLKGSFLLESDLDK	Cyanobacteria_109_Anthocerobacter	533273	1	0	22.59	3	47.3616		1
	LDAVAALTNNAPAIISDAAHK	Cyanobacteria_109_Anthocerobacter	1.62068e+09	27	0	97.17	2	50.3115		0
	LFAEQQELIQPGGNAYPHR	Cyanobacteria_109_Anthocerobacter	9.18873e+08	8	0	70.68	2	37.9816		0
	RLDAVAALTNNAPAIISDAAHK	Cyanobacteria_109_Anthocerobacter	2.41591e+09	74	0	97.63	2	47.4866		1
	GSFLLESDLDKLASFAKEGVK	Cyanobacteria_109_Anthocerobacter	1.07374e+09	22	0	63.38	3	66.5263		2
	cLNGLRETYNALGTPTQSVAR	Cyanobacteria_109_Anthocerobacter	7.41171e+08	3	0	59.3	3	38.4572	C1(Carbamidomethyl)	1
	LFAEQQELIQPGGNAYPHRR	Cyanobacteria_109_Anthocerobacter	2.21176e+09	17	0	83.78	3	34.4289		1
	STANVTVGDcSSLYSEAATYFDK	Cyanobacteria_109_Anthocerobacter	1.41137e+06	1	0	21.48	3	52.6655	C10(Carbamidomethyl)	0
	YVSYALLAGDASVLDDRcLNGLR	Cyanobacteria_109_Anthocerobacter	9.74352e+07	3	0	70.33	3	54.5232	C18(Carbamidomethyl)	1
	EGVKRLDAVAALTNNAPAIISDAAHK	Cyanobacteria_109_Anthocerobacter	5.08324e+08	10	0	69.59	3	45.9956		2
	AIAQADLKGSFLLESDLDKLASFAK	Cyanobacteria_109_Anthocerobacter	2.54207e+08	18	0	55.59	3	60.0415		2
	RLDAVAALTNNAPAIISDAAHKLFAEQQELIQPGGNAYPHR	Cyanobacteria_109_Anthocerobacter	4.69924e+08	3	0	52.6	4	62.9605		2
	LDAVAALTNNAPAIISDAAHKLFAEQQELIQPGGNAYPHRR	Cyanobacteria_109_Anthocerobacter	4.69924e+08	1	0	12.73	5	63.5364		2
Cyanobacteria_109_Anthocerobacter	1117.704.peg.3863 ApcA2	17.441	5.21143	7319.76	99.38	161	31	31	343	3.40315e+09	0.118113
	Sequence	Protein Group Accessions	Area	# PSMs	q-Value	IonScore	Charge	RT [min]	Modifications	# Missed Cleavages
	DLDYYLR	Cyanobacteria_109_Anthocerobacter	5.27508e+08	10	0	31.07	2	38.3906		0
	GFVSSGERR	Cyanobacteria_109_Anthocerobacter	1.42827e+07	15	0	37.72	2	18.5558		1
	AIVSADAEAR	Cyanobacteria_109_Anthocerobacter	7.31968e+08	14	0	60.07	2	20.9829		0
	VAQTLTESR	Cyanobacteria_109_Anthocerobacter	8.73775e+07	2	0	70.04	2	19.1375		0
	QAGDQLFQK	Cyanobacteria_109_Anthocerobacter	1.78548e+08	2	0	61.83	2	26.1415		0
	YLSPGELDR	Cyanobacteria_109_Anthocerobacter	1887260056	11	0	57.16	2	28.5835		0
	IRGFVSSGER	Cyanobacteria_109_Anthocerobacter	3.40803e+07	6	0	42.22	2	21.3538		1
	GFVSSGERRLR	Cyanobacteria_109_Anthocerobacter	9.47193e+06	2	0	12.05	3	21.2187		2
	IRGFVSSGERR	Cyanobacteria_109_Anthocerobacter	6.30425e+07	2	0	27.62	3	19.2417		2
	LRVAQTLTESR	Cyanobacteria_109_Anthocerobacter	3.26594e+08	12	0	50.17	2	24.8547		1
	VAQTLTESRER	Cyanobacteria_109_Anthocerobacter	9.0783e+07	10	0	38.54	2	17.9395		1
	YLSPGELDRIR	Cyanobacteria_109_Anthocerobacter	3.15341e+09	24	0	30.88	2	30.6675		1
	IIKQAGDQLFQK	Cyanobacteria_109_Anthocerobacter	6.90935e+08	14	0	69.9	2	27.9257		1
	RLRVAQTLTESR	Cyanobacteria_109_Anthocerobacter	1.70347e+06	1	0	28.53	3	23.1765		2
	NLEVPLPGMVEAVK	Cyanobacteria_109_Anthocerobacter	5.16878e+09	46	0	63.41	2	50.164		0
	NLEVPLPGmVEAVK	Cyanobacteria_109_Anthocerobacter	1.04479e+08	21	0	68.92	2	42.7677	M9(Oxidation)	0
	SVVTKAIVSADAEAR	Cyanobacteria_109_Anthocerobacter	3.32913e+07	4	0	86.63	2	31.6669		1
	LRVAQTLTESRER	Cyanobacteria_109_Anthocerobacter	2.70379e+08	4	0	35.86	3	22.959		2
	VAQTLTESRERIIK	Cyanobacteria_109_Anthocerobacter	4.96973e+06	2	0	33.59	3	24.1287		2
	TAScLRDLDYYLR	Cyanobacteria_109_Anthocerobacter	8.6562e+07	4	0	34.89	2	45.0059	C4(Carbamidomethyl)	1
	RPDLVSPGGNAYGAER	Cyanobacteria_109_Anthocerobacter	1.32517e+09	31	0	80.76	3	24.9966		0
	NLEVPLPGMVEAVKAMK	Cyanobacteria_109_Anthocerobacter	5.25986e+08	5	0	65.14	2	54.4505		1
	NLEVPLPGMVEAVKAmK	Cyanobacteria_109_Anthocerobacter	1.56553e+07	2	0	13.67	3	47.2134	M16(Oxidation)	1
	AIVSADAEARYLSPGELDR	Cyanobacteria_109_Anthocerobacter	3.54013e+06	2	0	34	2	39.9038		1
	EMYRNLEVPLPGMVEAVK	Cyanobacteria_109_Anthocerobacter	180598968	4	0	46.3	2	49.9498		1
	EMYRNLEVPLPGmVEAVK	Cyanobacteria_109_Anthocerobacter	2.06656e+06	1	0	17.08	3	43.5253	M13(Oxidation)	1
	AIVSADAEARYLSPGELDRIR	Cyanobacteria_109_Anthocerobacter	3.67802e+07	2	0	36.53	3	42.4779		2
	LVTFGIVAGDVTPIEEIGVIGVK	Cyanobacteria_109_Anthocerobacter	2.95229e+08	33	0	85.21	2	61.905		0
	EMYRNLEVPLPGMVEAVKAMK	Cyanobacteria_109_Anthocerobacter	2.33037e+07	3	0	42.88	3	53.4396		2
	SVVTKAIVSADAEARYLSPGELDR	Cyanobacteria_109_Anthocerobacter	1.05851e+07	4	0	45.62	3	49.5235		2
	QAGDQLFQKRPDLVSPGGNAYGAER	Cyanobacteria_109_Anthocerobacter	1.35073e+09	11	0	51.01	3	36.2354		1
	SVATGLLSGDDSAEVGYYFDYLAGALA	Cyanobacteria_109_Anthocerobacter	2.02806e+07	4	0	55.87	3	66.2416		0
	LVTFGIVAGDVTPIEEIGVIGVKEMYR	Cyanobacteria_109_Anthocerobacter	6.38411e+08	21	0	49.81	4	63.5386		1
	LVTFGIVAGDVTPIEEIGVIGVKEmYR	Cyanobacteria_109_Anthocerobacter	2.22014e+07	5	0	44.48	3	60.2569	M25(Oxidation)	1
	IIKQAGDQLFQKRPDLVSPGGNAYGAER	Cyanobacteria_109_Anthocerobacter	1.04428e+09	9	0	38.58	3	35.6009		2
Cyanobacteria_109_Anthocerobacter	1117.704.peg.3267 CpcA	17.8483	8.5874	10671.5	97.55	163	34	34	338	5.338e+09	0.116391
	Sequence	Protein Group Accessions	Area	# PSMs	q-Value	IonScore	Charge	RT [min]	Modifications	# Missed Cleavages
	AVPAIEAAR	Cyanobacteria_109_Anthocerobacter	1.86233e+09	5	0.002	45.26	2	23.7821		0
	DIGYYLR	Cyanobacteria_109_Anthocerobacter	4.48254e+08	2	0	19.64	2	36.5204		0
	GAVQAVFKK	Cyanobacteria_109_Anthocerobacter	1.49912e+08	3	0	57.88	2	22.5658		1
	FPYVTQPGEK	Cyanobacteria_109_Anthocerobacter	1.04703e+09	8	0	44.85	2	30.7911		0
	ALTKNQDALVK	Cyanobacteria_109_Anthocerobacter	9.26223e+07	13	0	71.02	2	20.1926		1
	GETGKLLSGQSK	Cyanobacteria_109_Anthocerobacter	1.6181e+06	3	0	81.24	2	19.4076		1
	KFPYVTQPGEK	Cyanobacteria_109_Anthocerobacter	517024748	10	0	81.66	2	28.4523		1
	AVPAIEAARALTK	Cyanobacteria_109_Anthocerobacter	1.20357e+07	2	0	43.24	2	36.7029		1
	FERAVPAIEAAR	Cyanobacteria_109_Anthocerobacter	5.0472e+06	2	0	52.65	2	27.4107		1
	FLNSTELQAAFGR	Cyanobacteria_109_Anthocerobacter	1.66238e+09	17	0	92.86	2	48.6365		0
	TVITEVIATADSQGR	Cyanobacteria_109_Anthocerobacter	2.34954e+09	39	0	111.42	2	53.6286		0
	NQDALVKGAVQAVFK	Cyanobacteria_109_Anthocerobacter	4.47443e+08	10	0	97.14	2	45.8815		1
	TEALLYIDHAINALS	Cyanobacteria_109_Anthocerobacter	1.24432e+09	24	0	55.3	2	61.5559		0
	NQDALVKGAVQAVFKK	Cyanobacteria_109_Anthocerobacter	1.97358e+08	5	0	74.1	2	41.5275		2
	SRTVITEVIATADSQGR	Cyanobacteria_109_Anthocerobacter	7.66511e+09	85	0	81.94	2	48.6106		1
	FLNSTELQAAFGRFER	Cyanobacteria_109_Anthocerobacter	5.99937e+09	45	0	47.57	3	56.2804		1
	ALTKNQDALVKGAVQAVFK	Cyanobacteria_109_Anthocerobacter	2.40304e+08	6	0	83.6	2	46.7298		2
	AVPAIEAARALTKNQDALVK	Cyanobacteria_109_Anthocerobacter	1.23731e+07	2	0	25.44	3	41.3134		2
	AFNLNPLWYIEALNYIK	Cyanobacteria_109_Anthocerobacter	3.34538e+07	5	0	92.48	2	66.277		0
	FPYVTQPGEKGYGDSNQAK	Cyanobacteria_109_Anthocerobacter	1.16558e+08	4	0	32.93	3	29.197		1
	GAVQAVFKKFPYVTQPGEK	Cyanobacteria_109_Anthocerobacter	7.57514e+08	10	0	73.64	2	42.2721		2
	KFPYVTQPGEKGYGDSNQAK	Cyanobacteria_109_Anthocerobacter	1.63924e+08	7	0	38.65	3	26.5679		2
	LLSGQSKTEALLYIDHAINALS	Cyanobacteria_109_Anthocerobacter	4.39106e+06	2	0	52.67	2	59.4001		1
	FITYSLVASGTGPLDDYVIAGLR	Cyanobacteria_109_Anthocerobacter	4.82126e+07	4	0	108.15	2	60.8928		0
	AFNLNPLWYIEALNYIKGETGK	Cyanobacteria_109_Anthocerobacter	2.21879e+08	5	0	67.56	2	64.4722		1
	EVNRAFNLNPLWYIEALNYIK	Cyanobacteria_109_Anthocerobacter	475474	1	0	58.1	3	64.7927		1
	FLNSTELQAAFGRFERAVPAIEAAR	Cyanobacteria_109_Anthocerobacter	60994	1	0	25.19	3	59.3569		2
	GETGKLLSGQSKTEALLYIDHAINALS	Cyanobacteria_109_Anthocerobacter	2.20284e+07	2	0	17.19	3	58.17		2
	FITYSLVASGTGPLDDYVIAGLREVNR	Cyanobacteria_109_Anthocerobacter	43744321	3	0	54.09	3	61.3959		1
	TVITEVIATADSQGRFLNSTELQAAFGR	Cyanobacteria_109_Anthocerobacter	2.3384e+06	3	0	62.67	3	61.6253		1
	EVNRAFNLNPLWYIEALNYIKGETGK	Cyanobacteria_109_Anthocerobacter	7.70577e+06	2	0	79.89	3	62.6536		2
	SRTVITEVIATADSQGRFLNSTELQAAFGR	Cyanobacteria_109_Anthocerobacter	5.74955e+07	3	0	44.31	3	58.9955		2
	AFNLNPLWYIEALNYIKGETGKLLSGQSK	Cyanobacteria_109_Anthocerobacter	1.57e+08	3	0	25.14	3	66.0611		2
	TVITEVIATADSQGRFLNSTELQAAFGRFER	Cyanobacteria_109_Anthocerobacter	6.45209e+06	2	0	63.11	3	62.3151		2
Cyanobacteria_109_Anthocerobacter	1117.704.peg.3865 ApcE	127.719	8.99756	8019.03	82.66	1136	121	122	317	1.59624e+08	0.10916
	Sequence	Protein Group Accessions	Area	# PSMs	q-Value	IonScore	Charge	RT [min]	Modifications	# Missed Cleavages
	LSYPESR	Cyanobacteria_109_Anthocerobacter	1.19282e+07	4	0	35.8	2	20.6621		0
	RAATGYLK	Cyanobacteria_109_Anthocerobacter	103828	1	0.002	16.48	2	18.6092		1
	SIEYIHR	Cyanobacteria_109_Anthocerobacter	482076	2	0	28.92	2	21.5302		0
	YYDLAFK	Cyanobacteria_109_Anthocerobacter	1.4871e+07	1	0	32.66	2	37.4945		0
	DLDWFLR	Cyanobacteria_109_Anthocerobacter	4.8507e+06	2	0	32.2	2	55.7637		0
	TEFDALIR	Cyanobacteria_109_Anthocerobacter	3.23272e+07	2	0	52.43	2	39.5023		0
	SGNPITNER	Cyanobacteria_109_Anthocerobacter	1.93181e+06	2	0	41.61	2	19.2833		0
	TSLSPQIFK	Cyanobacteria_109_Anthocerobacter	2.0165e+07	2	0	36.63	2	36.5041		0
	LLGRPTYGR	Cyanobacteria_109_Anthocerobacter	515610	2	0	20.53	2	21.7528		0
	AAYQQVFGR	Cyanobacteria_109_Anthocerobacter	2.15094e+07	1	0	41.38	2	30.1249		0
	LKNGEISMR	Cyanobacteria_109_Anthocerobacter	1.0572e+06	2	0	33.3	2	20.4112		1
	DLATSEIFR	Cyanobacteria_109_Anthocerobacter	1.55351e+07	2	0	48.03	2	40.0859		0
	LLGKSELYR	Cyanobacteria_109_Anthocerobacter	3.2155e+06	2	0	46.69	2	25.7855		1
	QLAESDLYR	Cyanobacteria_109_Anthocerobacter	3.7013e+07	2	0	42.16	2	27.4088		0
	YVTPAGLNLR	Cyanobacteria_109_Anthocerobacter	2.10191e+08	4	0	46.51	2	35.4707		0
	FIEKGTAPDR	Cyanobacteria_109_Anthocerobacter	150132	2	0	42.66	2	18.2622		1
	AAYRQVFER	Cyanobacteria_109_Anthocerobacter	2.31376e+06	2	0	24.14	2	24.011		1
	APQDQAEIQR	Cyanobacteria_109_Anthocerobacter	4.84102e+06	2	0	71.71	2	18.3534		0
	DLATSEIFRK	Cyanobacteria_109_Anthocerobacter	4.64984e+06	2	0	51.4	2	34.1065		1
	LLGKSELYRK	Cyanobacteria_109_Anthocerobacter	215486	1	0	49.78	2	21.7667		2
	QLAESDLYRK	Cyanobacteria_109_Anthocerobacter	6.53074e+06	2	0	49.77	2	23.2628		1
	YVTPAGLNLRK	Cyanobacteria_109_Anthocerobacter	8.70507e+06	2	0	42.52	2	29.4938		1
	GAEGDPYTIGTR	Cyanobacteria_109_Anthocerobacter	2.89568e+07	4	0	68.59	2	25.203		0
	QFFEPYPPTK	Cyanobacteria_109_Anthocerobacter	1.55768e+07	4	0	38.36	2	36.848		0
	ITEVFSVLETK	Cyanobacteria_109_Anthocerobacter	1.40244e+07	2	0	66.55	2	47.2181		0
	QFFEPFINSR	Cyanobacteria_109_Anthocerobacter	2.88285e+07	2	0	47.56	2	48.563		0
	QFYEPYPNTK	Cyanobacteria_109_Anthocerobacter	3.22165e+07	4	0	47.7	2	29.2483		0
	IFGEDTVPFIR	Cyanobacteria_109_Anthocerobacter	3.56567e+07	2	0	56.65	2	50.1521		0
	GTAPDRALPQIR	Cyanobacteria_109_Anthocerobacter	1.30767e+07	4	0	19.22	2	26.3757		1
	SLRDLDWFLR	Cyanobacteria_109_Anthocerobacter	3.81798e+07	4	0	48.3	2	55.1774		1
	NGEISMREFIR	Cyanobacteria_109_Anthocerobacter	5.12612e+06	3	0	23.3	3	39.0061		1
	NVELSLKHLLGR	Cyanobacteria_109_Anthocerobacter	8.51667e+06	1	0	11.49	3	45.8131		1
	KQFFEPYPPTK	Cyanobacteria_109_Anthocerobacter	1.86582e+07	5	0	46.43	2	32.1543		1
	GAEGDPYTIGTRR	Cyanobacteria_109_Anthocerobacter	1.14225e+07	3	0	34.49	3	22.5698		1
	KQFFEPFINSR	Cyanobacteria_109_Anthocerobacter	3.20029e+07	3	0	53.07	2	42.3311		1
	KQFYEPYPNTK	Cyanobacteria_109_Anthocerobacter	2.3672e+07	6	0	51.45	2	25.0029		1
	VIELLTKHFLGR	Cyanobacteria_109_Anthocerobacter	1.1671e+07	3	0	40.1	2	44.8424		1
	VLELAFKHFLGR	Cyanobacteria_109_Anthocerobacter	1.22379e+07	2	0	39.57	3	48.009		1
	QVFERDMDSYR	Cyanobacteria_109_Anthocerobacter	1.66829e+06	1	0.002	11.57	3	27.1033		1
	PIKGTSGSNIARPR	Cyanobacteria_109_Anthocerobacter	1.5135e+07	9	0	53.3	2	17.8491		1
	IFSTVGIQTSLASR	Cyanobacteria_109_Anthocerobacter	7.30346e+06	2	0	72.62	2	41.5781		0
	EFIQALASSDLYR	Cyanobacteria_109_Anthocerobacter	1.66777e+07	2	0	77.89	2	48.6385		0
	VKNGEISVKEFIR	Cyanobacteria_109_Anthocerobacter	4.75118e+06	2	0	40.24	3	34.4935		2
	DETNRYYDLAFK	Cyanobacteria_109_Anthocerobacter	7.18421e+06	3	0	36.58	2	38.1971		1
	ITEVFSVLETKLR	Cyanobacteria_109_Anthocerobacter	2.32104e+06	2	0	20.55	3	51.7002		1
	KLYWQNFYVcK	Cyanobacteria_109_Anthocerobacter	6.76465e+06	3	0	30.18	2	44.8901	C10(Carbamidomethyl)	1
	QVFERDVPDYQR	Cyanobacteria_109_Anthocerobacter	1.21784e+08	4	0	39.29	2	26.8838		1
	AGTVPTLPSFEETPK	Cyanobacteria_109_Anthocerobacter	4.38329e+07	3	0	45.7	2	41.5871		0
	ALRGAEGDPYTIGTR	Cyanobacteria_109_Anthocerobacter	6.80879e+07	6	0	62.07	2	26.47		1
	APQDQAEIQRYNR	Cyanobacteria_109_Anthocerobacter	7.34364e+06	4	0	30.1	2	20.46		1
	KIFSTVGIQTSLASR	Cyanobacteria_109_Anthocerobacter	9.75458e+06	3	0	89.85	2	37.9504		1
	QLYEGQHLSVSEIK	Cyanobacteria_109_Anthocerobacter	3.26488e+06	1	0	23.49	3	32.9082		0
	EFIQALASSDLYRK	Cyanobacteria_109_Anthocerobacter	1.35045e+07	4	0	63.78	2	43.3297		1
	LLGRPTYGRDETNR	Cyanobacteria_109_Anthocerobacter	3.63559e+06	1	0	11.28	3	20.532		1
	DETNRYYDLAFKK	Cyanobacteria_109_Anthocerobacter	5.41926e+06	1	0	37.81	3	33.0936		2
	AcSIDATIVAVQEMR	Cyanobacteria_109_Anthocerobacter	1.89136e+06	3	0	73.1	2	49.0674	C2(Carbamidomethyl)	0
	DILAYGQSISYLDSK	Cyanobacteria_109_Anthocerobacter	1.07001e+07	2	0	87.65	2	48.2448		0
	EYGEVFGDGTVPYNR	Cyanobacteria_109_Anthocerobacter	613921	1	0	67.72	2	37.8951		0
	DVPDYQRLSYPESR	Cyanobacteria_109_Anthocerobacter	1.81022e+06	3	0	22.53	3	31.8217		1
	ALRGAEGDPYTIGTRR	Cyanobacteria_109_Anthocerobacter	1.79196e+07	4	0	32.06	4	23.9239		2
	HFLGRAPQDQAEIQR	Cyanobacteria_109_Anthocerobacter	195183	2	0	37	2	23.1272		1
	IFTGGSPMAFSVQQANR	Cyanobacteria_109_Anthocerobacter	1.02458e+08	4	0	147.41	2	42.0075		0
	FIEKGTAPDRALPQIR	Cyanobacteria_109_Anthocerobacter	3.57068e+06	3	0	20.94	3	30.431		2
	LAIVQILTTNAEAIVSR	Cyanobacteria_109_Anthocerobacter	3.3684e+07	4	0	117.2	2	64.2693		0
	AcSIDATIVAVQEMRR	Cyanobacteria_109_Anthocerobacter	6.78346e+06	2	0	18.13	3	44.8266	C2(Carbamidomethyl)	1
	IFTGGSPmAFSVQQANR	Cyanobacteria_109_Anthocerobacter	1.83897e+06	2	0	146.82	2	35.273	M8(Oxidation)	0
	QSAEVVVPSFKPVTSPR	Cyanobacteria_109_Anthocerobacter	9.32098e+07	4	0	63.17	2	37.2614		0
	LRAGTVPTLPSFEETPK	Cyanobacteria_109_Anthocerobacter	9.70921e+06	2	0	40.79	3	41.2069		1
	SGNPITNERGNPAGGISDK	Cyanobacteria_109_Anthocerobacter	0	1	0	28.2	2	24.1106		1
	GNPAGGISDKTSLSPQIFK	Cyanobacteria_109_Anthocerobacter	1.17312e+08	2	0	44.63	3	38.3239		1
	RLAIVQILTTNAEAIVSR	Cyanobacteria_109_Anthocerobacter	2.14165e+07	3	0	71.29	2	61.9913		1
	SNDDKELVGSYFDVIIR	Cyanobacteria_109_Anthocerobacter	2.46447e+07	3	0	57.59	2	53.8745		1
	VLELAFKHFLGRAPESR	Cyanobacteria_109_Anthocerobacter	5.84986e+06	2	0	30.48	3	43.1298		2
	SETKAPSARPAPIGKDVQR	Cyanobacteria_109_Anthocerobacter	1.63581e+07	1	0	13.81	4	18.4312		2
	AAYRQVFERDVPDYQR	Cyanobacteria_109_Anthocerobacter	2.15336e+07	4	0	24.56	3	31.2842		2
	DMDSYRITEVFSVLETK	Cyanobacteria_109_Anthocerobacter	2.66195e+06	1	0	34.87	3	58.5927		1
	QFFEPYPPTKNVELSLK	Cyanobacteria_109_Anthocerobacter	3.14313e+07	4	0	38.36	2	46.128		1
	AGLVLPAIYALAGQSRPAFK	Cyanobacteria_109_Anthocerobacter	1.13796e+08	5	0	67.44	2	57.8877		0
	SELYRKQFFEPFINSR	Cyanobacteria_109_Anthocerobacter	835405	2	0	20.51	3	44.815		2
	FYNTVMVETIEGANAEER	Cyanobacteria_109_Anthocerobacter	6.36443e+07	7	0	104.47	2	47.6942		0
	QFYEPYPNTKVIELLTK	Cyanobacteria_109_Anthocerobacter	1.4976e+07	2	0	60.32	3	52.7607		1
	EITTKEFIQALASSDLYR	Cyanobacteria_109_Anthocerobacter	2.36976e+06	2	0	33.47	3	57.4833		1
	AGTVPTLPSFEETPKFIEK	Cyanobacteria_109_Anthocerobacter	2.32662e+06	1	0	42.09	2	47.4378		1
	YFNPGELSSMAGFFNDAQR	Cyanobacteria_109_Anthocerobacter	1.13512e+07	4	0	92.12	2	58.3812		0
	KQFFEPYPPTKNVELSLK	Cyanobacteria_109_Anthocerobacter	41659528	3	0	37.96	3	41.5759		2
	AAGRIFTGGSPMAFSVQQANR	Cyanobacteria_109_Anthocerobacter	5.14324e+06	2	0	50.66	3	40.7686		1
	LAIVQILTTNAEAIVSRAAGR	Cyanobacteria_109_Anthocerobacter	450317	1	0	44.2	3	65.785		1
	KQFYEPYPNTKVIELLTK	Cyanobacteria_109_Anthocerobacter	5.77617e+06	2	0	42.24	3	47.8782		2
	SLNADKSDTPADVVRPSSPDR	Cyanobacteria_109_Anthocerobacter	9.77107e+07	3	0	39.94	3	23.4384		1
	DMDSYRITEVFSVLETKLR	Cyanobacteria_109_Anthocerobacter	653595	2	0	37.18	3	60.9459		2
	YFNPGELSSMAGFFNDAQRR	Cyanobacteria_109_Anthocerobacter	47091759	2	0	37.54	3	56.4192		1
	QVFERDILAYGQSISYLDSK	Cyanobacteria_109_Anthocerobacter	1.35378e+07	3	0	54.3	3	52.5824		1
	NREITTKEFIQALASSDLYR	Cyanobacteria_109_Anthocerobacter	6.23102e+06	4	0	69.12	3	53.7104		2
	LRAGTVPTLPSFEETPKFIEK	Cyanobacteria_109_Anthocerobacter	1.86972e+07	3	0	46.45	3	46.26		2
	YNQIIATQGFKPFINAILDSK	Cyanobacteria_109_Anthocerobacter	1.53614e+06	1	0	38.12	3	60.7991		0
	QVFERDVPDYQRLSYPESR	Cyanobacteria_109_Anthocerobacter	1.00845e+06	1	0	16.74	3	35.5837		2
	YVNYSLVAGDSNMILLNcLGLR	Cyanobacteria_109_Anthocerobacter	643443	1	0	13.94	3	61.5668	C18(Carbamidomethyl)	0
	QLAESDLYRKQFYEPYPNTK	Cyanobacteria_109_Anthocerobacter	3.58063e+06	2	0	42.33	3	36.1476		2
	LLGRPTYGRDETNRYYDLAFK	Cyanobacteria_109_Anthocerobacter	1.23511e+07	2	0	13.42	4	38.9786		2
	QVFERDILAYGQSISYLDSKVK	Cyanobacteria_109_Anthocerobacter	3.14655e+06	3	0	62.82	3	52.8353		2
	VIELLTKHFLGRAPQDQAEIQR	Cyanobacteria_109_Anthocerobacter	9.04472e+06	2	0	15.75	4	41.2588		2
	QLYEGQHLSVSEIKLENGEISVK	Cyanobacteria_109_Anthocerobacter	3.99407e+06	3	0	55.66	3	42.7859		1
	SPKPIFWVPQGGTNPTEFQNVIR	Cyanobacteria_109_Anthocerobacter	6.34056e+07	2	0	63.39	3	52.938		0
	GNPAGGISDKTSLSPQIFKLTQDNR	Cyanobacteria_109_Anthocerobacter	787258	1	0	23.91	3	42.3118		2
	AATGYLKSNDDKELVGSYFDVIIR	Cyanobacteria_109_Anthocerobacter	1.58203e+07	4	0	56.96	3	52.8167		2
	AGTVPTLPSFEETPKFIEKGTAPDR	Cyanobacteria_109_Anthocerobacter	4576009	1	0.001	14.42	3	45.3353		2
	QVFERDMDSYRITEVFSVLETK	Cyanobacteria_109_Anthocerobacter	757183	1	0	11.52	3	57.2401		2
	VAIEEVLNSDEYTQLFGEDVVPFK	Cyanobacteria_109_Anthocerobacter	4.20388e+06	1	0	25.7	3	61.3937		0
	VVQAESEQPIGNEVVIEDKGGFLER	Cyanobacteria_109_Anthocerobacter	3.43087e+06	2	0	72.49	3	42.9333		1
	RSPKPIFWVPQGGTNPTEFQNVIR	Cyanobacteria_109_Anthocerobacter	146895733	4	0	72.29	3	49.5965		1
	DLGQEAQPSWNWGAAYSLYNYAAPR	Cyanobacteria_109_Anthocerobacter	1.0588e+07	2	0	16.81	3	58.3886		0
	SGNPITNERGNPAGGISDKTSLSPQIFK	Cyanobacteria_109_Anthocerobacter	1.39829e+07	2	0	52.14	3	39.3203		2
	VAIEEVLNSDEYTQLFGEDVVPFKR	Cyanobacteria_109_Anthocerobacter	2.74306e+07	4	0	60.51	3	58.9616		1
	SFFSYGGAEVETPGFRPIPIAVYGPER	Cyanobacteria_109_Anthocerobacter	2.35967e+07	3	0	50.62	4	56.6881		0
	DLGQEAQPSWNWGAAYSLYNYAAPRR	Cyanobacteria_109_Anthocerobacter	914338	2	0	37.73	3	56.1528		1
	YVNYSLVAGDSNMILLNcLGLREILEK	Cyanobacteria_109_Anthocerobacter	0	1	0	40.4	3	63.0751	C18(Carbamidomethyl)	1
	LKSFFSYGGAEVETPGFRPIPIAVYGPER	Cyanobacteria_109_Anthocerobacter	1.39297e+07	4	0	51.52	3	55.6175		1
	GLKVAIEEVLNSDEYTQLFGEDVVPFKR	Cyanobacteria_109_Anthocerobacter	519391	1	0	29.9	3	61.2129		2
	GMDMSQTPLMLQAMGDIAEAEQEVALQKPLFIQK	Cyanobacteria_109_Anthocerobacter	9.25546e+06	4	0	57.08	4	65.5877		0
	GmDmSQTPLMLQAMGDIAEAEQEVALQKPLFIQK	Cyanobacteria_109_Anthocerobacter	1.42502e+06	2	0	11.34	3	65.0182	M2(Oxidation); M4(Oxidation)	0
	EYGEVFGDGTVPYNRYPTLPAANFPNTEILYNQLTK	Cyanobacteria_109_Anthocerobacter	372164	1	0	26.87	4	58.9821		1
	SLNADKSDTPADVVRPSSPDRAGLVLPAIYALAGQSRPAFK	Cyanobacteria_109_Anthocerobacter	5.37851e+07	5	0	23.46	4	53.7545		2
	RKVPQFITLYADYVKPLPNQHPYGSGNDPLEIQFGAIFK	Cyanobacteria_109_Anthocerobacter	3.73061e+06	1	0	10.31	5	59.1024		2
	NGEISVKEFIR	Cyanobacteria_109_Anthocerobacter	2.18946e+07	2	0	32.95	3	38.1806		1
Cyanobacteria_109_Anthocerobacter	1117.704.peg.3862 ApcB2	17.4978	6.72705	10777.5	100	162	28	28	297	2.64146e+09	0.102273
	Sequence	Protein Group Accessions	Area	# PSMs	q-Value	IonScore	Charge	RT [min]	Modifications	# Missed Cleavages
	DMDYFLR	Cyanobacteria_109_Anthocerobacter	9.04244e+08	10	0	36.78	2	46.1134		0
	DmDYFLR	Cyanobacteria_109_Anthocerobacter	2.78462e+07	2	0	36.83	2	34.7296	M2(Oxidation)	0
	AYYATGELR	Cyanobacteria_109_Anthocerobacter	7.91773e+08	7	0	47.13	2	25.7134		0
	YFDTSAFDK	Cyanobacteria_109_Anthocerobacter	1.17789e+08	2	0	50.68	2	34.543		0
	EVTGSLVGSGAAK	Cyanobacteria_109_Anthocerobacter	2.72485e+08	20	0	75.5	2	25.7928		0
	LKAYYATGELR	Cyanobacteria_109_Anthocerobacter	3.07398e+06	2	0	47.83	2	27.5943		1
	AYYATGELRVR	Cyanobacteria_109_Anthocerobacter	6.94179e+08	36	0	33.77	2	28.1182		1
	AAGTISANAATIIK	Cyanobacteria_109_Anthocerobacter	1.10434e+09	40	0	87.15	2	34.0964		0
	YFDTSAFDKLK	Cyanobacteria_109_Anthocerobacter	2.77304e+09	8	0	64.85	2	41.1912		1
	LKAYYATGELRVR	Cyanobacteria_109_Anthocerobacter	5.21202e+06	1	0	30.76	3	29.9779		2
	VRAAGTISANAATIIK	Cyanobacteria_109_Anthocerobacter	9.82924e+06	3	0	70	2	31.7527		1
	EMGVYFDYLSSGLS	Cyanobacteria_109_Anthocerobacter	5.38405e+08	10	0	50.75	2	57.8906		0
	EmGVYFDYLSSGLS	Cyanobacteria_109_Anthocerobacter	3.52161e+07	2	0	47.92	2	54.1965	M2(Oxidation)	0
	YAAcVRDMDYFLR	Cyanobacteria_109_Anthocerobacter	1.80727e+07	4	0	30.76	2	45.6567	C4(Carbamidomethyl)	1
	QDAITSVINTYDVQGK	Cyanobacteria_109_Anthocerobacter	1.29438e+06	2	0	102.36	2	44.6032		0
	AAGTISANAATIIKEASAK	Cyanobacteria_109_Anthocerobacter	1.87048e+09	14	0	89.03	2	42.1381		1
	RYAAcVRDMDYFLR	Cyanobacteria_109_Anthocerobacter	4.88075e+06	1	0	26.14	3	41.8832	C5(Carbamidomethyl)	2
	MQDAITSVINTYDVQGK	Cyanobacteria_109_Anthocerobacter	3.28087e+09	38	0	124.78	2	66.4403		0
	YATYAMLAGDTSILDER	Cyanobacteria_109_Anthocerobacter	9.66085e+08	34	0	103.83	2	53.2831		0
	mQDAITSVINTYDVQGK	Cyanobacteria_109_Anthocerobacter	1.18858e+08	10	0	115.12	2	45.6069	M1(Oxidation)	0
	YATYAmLAGDTSILDER	Cyanobacteria_109_Anthocerobacter	2.35424e+07	4	0	90.76	2	46.1026	M6(Oxidation)	0
	VRAAGTISANAATIIKEASAK	Cyanobacteria_109_Anthocerobacter	1.64383e+08	7	0	75.44	3	40.4542		2
	LFSNQPDLVRPGGNAYTTR	Cyanobacteria_109_Anthocerobacter	1.76814e+07	2	0	43.19	3	34.2241		0
	ETYNSLGVPISSTVQGIQAMK	Cyanobacteria_109_Anthocerobacter	7.06293e+07	4	0	56.15	3	49.2426		0
	ETYNSLGVPISSTVQGIQAmK	Cyanobacteria_109_Anthocerobacter	3.33088e+06	2	0	35.32	3	43.1346	M20(Oxidation)	0
	LFSNQPDLVRPGGNAYTTRR	Cyanobacteria_109_Anthocerobacter	3.98558e+06	2	0	21.87	3	31.4598		1
	YFDTSAFDKLKAYYATGELR	Cyanobacteria_109_Anthocerobacter	8.09883e+07	3	0	35.79	3	52.4059		2
	YATYAMLAGDTSILDERVLNGLK	Cyanobacteria_109_Anthocerobacter	4.39069e+06	2	0	45.74	3	58.3765		1
	VLNGLKETYNSLGVPISSTVQGIQAMK	Cyanobacteria_109_Anthocerobacter	1.385e+08	3	0	42.65	3	53.9188		1
	VLNGLKETYNSLGVPISSTVQGIQAmK	Cyanobacteria_109_Anthocerobacter	3.40595e+06	3	0	49.08	3	49.1378	M26(Oxidation)	1
	MQDAITSVINTYDVQGKYFDTSAFDK	Cyanobacteria_109_Anthocerobacter	2.84273e+06	2	0	59.84	3	56.7371		1
	MQDAITSVINTYDVQGKYFDTSAFDKLK	Cyanobacteria_109_Anthocerobacter	3.91816e+08	6	0	52.67	3	57.0598		2
	mQDAITSVINTYDVQGKYFDTSAFDKLK	Cyanobacteria_109_Anthocerobacter	2.0293e+07	3	0	60.63	4	55.932	M1(Oxidation)	2
	ETYNSLGVPISSTVQGIQAMKEVTGSLVGSGAAK	Cyanobacteria_109_Anthocerobacter	1.82981e+07	1	0	13.84	3	59.2481		1
	ETYNSLGVPISSTVQGIQAmKEVTGSLVGSGAAK	Cyanobacteria_109_Anthocerobacter	499059	1	0	20.29	3	48.6147	M20(Oxidation)	1
	VLNGLKETYNSLGVPISSTVQGIQAMKEVTGSLVGSGAAK	Cyanobacteria_109_Anthocerobacter	2.18498e+08	4	0	67.7	3	60.3118		2
	VLNGLKETYNSLGVPISSTVQGIQAmKEVTGSLVGSGAAK	Cyanobacteria_109_Anthocerobacter	1.36707e+07	2	0	24.24	4	52.4416	M26(Oxidation)	2
Cyanobacteria_109_Anthocerobacter	1117.704.peg.3271 CpcN	133.775	5.33838	7141.87	71.91	1182	68	70	235	2.64814e+08	0.0809229
	Sequence	Protein Group Accessions	Area	# PSMs	q-Value	IonScore	Charge	RT [min]	Modifications	# Missed Cleavages
	ALGTIEAPR	Cyanobacteria_109_Anthocerobacter	1.22709e+08	2	0	55.89	2	25.8993		0
	GNPFLDMAR	Cyanobacteria_109_Anthocerobacter	2.68747e+08	4	0	51.09	2	41.333		0
	FFNPAAQTR	Cyanobacteria_109_Anthocerobacter	0	2	0	38.68	2	28.3226		0
	LLFAESQLR	Cyanobacteria_109_Anthocerobacter	6.57249e+06	2	0	51.55	2	40.4649		0
	FFNPATQTR	Cyanobacteria_109_Anthocerobacter	4.43146e+07	2	0	44.8	2	27.8316		0
	FFYPSSQTR	Cyanobacteria_109_Anthocerobacter	2.68212e+07	4	0	21.86	2	30.4078		0
	APYDQAEISR	Cyanobacteria_109_Anthocerobacter	8.05723e+07	2	0	56.78	2	22.2106		0
	LTESLSRPVR	Cyanobacteria_109_Anthocerobacter	1.37142e+07	1	0.002	22.82	2	21.6964		0
	APYDQAEIIR	Cyanobacteria_109_Anthocerobacter	1.38462e+08	3	0	78.05	2	29.7509		0
	IRALGTIEAPR	Cyanobacteria_109_Anthocerobacter	4.76959e+06	2	0	54.32	2	28.4825		1
	STMDQDPEYR	Cyanobacteria_109_Anthocerobacter	8.73439e+06	6	0	60.06	2	20.8358		0
	IQATAVLERPR	Cyanobacteria_109_Anthocerobacter	5.40275e+07	4	0	64.7	2	26.4963		0
	AVGALEAAQVTLR	Cyanobacteria_109_Anthocerobacter	5.38883e+07	3	0	85.63	2	38.5231		0
	LYDGYAGSDTER	Cyanobacteria_109_Anthocerobacter	9.80453e+06	3	0	68.64	2	23.1048		0
	YQTGQSAQGFNR	Cyanobacteria_109_Anthocerobacter	6.51703e+06	4	0	85.26	2	20.1066		0
	ELTDNRALTLVK	Cyanobacteria_109_Anthocerobacter	1.43812e+07	4	0	60.28	2	32.634		1
	LLFAESQLRDGK	Cyanobacteria_109_Anthocerobacter	674210	1	0	40.96	2	34.7026		1
	ALGTIEAPRVTLR	Cyanobacteria_109_Anthocerobacter	9.82878e+06	4	0	35.79	2	36.5353		1
	FIELNHKLLLGR	Cyanobacteria_109_Anthocerobacter	3.94294e+07	4	0	63.32	2	41.2316		1
	LSRPVREQSSVDR	Cyanobacteria_109_Anthocerobacter	295213	1	0	12.47	3	17.2593		1
	IRAVGALEAAQVTLR	Cyanobacteria_109_Anthocerobacter	1.41123e+07	4	0	85.64	2	39.6113		1
	GFTSQPGQSTEAFNR	Cyanobacteria_109_Anthocerobacter	2.31916e+08	8	0	97.33	2	27.2573		0
	LLDLYGGWAGSDTDR	Cyanobacteria_109_Anthocerobacter	4.89324e+06	2	0	69.04	2	48.8176		0
	GFTSQPGQVTEAFNR	Cyanobacteria_109_Anthocerobacter	2.62949e+08	6	0	95.05	2	36.0129		0
	VQANAVLETPQVTLR	Cyanobacteria_109_Anthocerobacter	5.70764e+07	5	0	62.06	2	39.678		0
	YQVGQNPLGFNGLVR	Cyanobacteria_109_Anthocerobacter	5.51318e+07	3	0	80.99	2	47.5966		0
	GFKYQTGQSAQGFNR	Cyanobacteria_109_Anthocerobacter	6.91668e+07	8	0	87.39	2	24.8755		1
	LLLGRAPYDQAEISR	Cyanobacteria_109_Anthocerobacter	6.43481e+07	4	0	62.8	2	35.7251		1
	DLTQTQNKSPYAVSR	Cyanobacteria_109_Anthocerobacter	2.37794e+07	4	0	87.2	2	22.7035		1
	GFVRQVAQSEAYKAR	Cyanobacteria_109_Anthocerobacter	1.68816e+06	2	0	37.88	3	26.1014		2
	LLLGRAPYDQAEIIR	Cyanobacteria_109_Anthocerobacter	1.04074e+07	4	0	40.4	2	41.6198		1
	GNPFLDMARELTDNR	Cyanobacteria_109_Anthocerobacter	747557	1	0	23.4	3	57.9586		1
	LTESLSRPVREAGASVR	Cyanobacteria_109_Anthocerobacter	2.86368e+07	2	0	19.3	3	25.5116		1
	LLFAESQLRDGKLTVR	Cyanobacteria_109_Anthocerobacter	6.92542e+06	2	0	32.39	3	40.099		2
	LSRPVREQSSVDRIER	Cyanobacteria_109_Anthocerobacter	4.3197e+07	3	0	19.26	4	20.3253		2
	APFTEEQLQGALYAIYK	Cyanobacteria_109_Anthocerobacter	8.60511e+06	4	0	159.56	2	57.7355		0
	APFTEEQFQGALYAIYK	Cyanobacteria_109_Anthocerobacter	7.07425e+06	4	0	103.52	2	56.9854		0
	APFTDEQFQGALYAIYR	Cyanobacteria_109_Anthocerobacter	6.23234e+06	2	0	53.85	3	56.4325		0
	GFKYQVGQNPLGFNGLVR	Cyanobacteria_109_Anthocerobacter	45059827	4	0	74.61	2	48.1222		1
	MVTLYDGYATSDSEWDR	Cyanobacteria_109_Anthocerobacter	6.56353e+06	2	0	75.26	2	45.3966		0
	THVMESERPTFAESQLR	Cyanobacteria_109_Anthocerobacter	14632999	3	0	44.09	2	28.9857		0
	THVmESERPTFAESQLR	Cyanobacteria_109_Anthocerobacter	977702	3	0	16.92	4	25.9995	M4(Oxidation)	0
	SYTSPSPLEQTNTYGQER	Cyanobacteria_109_Anthocerobacter	4.83128e+07	2	0	56.9	3	29.9223		0
	EFTAPSPYQQTETYGQER	Cyanobacteria_109_Anthocerobacter	3.96204e+07	2	0	48.76	3	32.6827		0
	LYDGYAGSDTERNQSGQVAR	Cyanobacteria_109_Anthocerobacter	4.52354e+07	6	0	48.86	3	21.4907		1
	THVMESERPTFAESQLRDGK	Cyanobacteria_109_Anthocerobacter	2.35957e+06	2	0	38.07	3	26.4331		1
	MVNLNDGYATSDSGWSQSAEVAR	Cyanobacteria_109_Anthocerobacter	1.02558e+08	3	0	51.6	3	39.8858		0
	VTLRAPFTDEQFQGALYAIYR	Cyanobacteria_109_Anthocerobacter	5.96412e+06	2	0	46.71	3	57.2664		1
	APFTEEQLQGALYAIYKQVLGK	Cyanobacteria_109_Anthocerobacter	5.26909e+06	1	0	53.48	3	64.952		1
	mVNLNDGYATSDSGWSQSAEVAR	Cyanobacteria_109_Anthocerobacter	1.84307e+06	1	0	47.29	3	37.1732	M1(Oxidation)	0
	LLDLYGGWAGSDTDRNQSGQVAR	Cyanobacteria_109_Anthocerobacter	2.1933e+08	4	0	58.81	3	44.3763		1
	AAWLAGALTLPSSLGHTETHGQER	Cyanobacteria_109_Anthocerobacter	2.62745e+08	4	0	51.9	3	51.0998		0
	QVFGNTYVMESERPATAESQLR	Cyanobacteria_109_Anthocerobacter	9.27242e+06	2	0	41.58	3	38.1885		0
	QVFGNTYVMESERPTTAESQLK	Cyanobacteria_109_Anthocerobacter	1.95994e+06	2	0	43.93	3	37.4542		0
	QVFGNTYVmESERPATAESQLR	Cyanobacteria_109_Anthocerobacter	143528	1	0	13.15	3	34.5236	M9(Oxidation)	0
	MVTLYDGYATSDSEWDRGGQSAR	Cyanobacteria_109_Anthocerobacter	2.41353e+08	6	0	74.01	3	40.7597		1
	mVTLYDGYATSDSEWDRGGQSAR	Cyanobacteria_109_Anthocerobacter	4.70904e+06	2	0	51.34	3	37.731	M1(Oxidation)	1
	LTNSLVRPGQVVEPPVAPPLEFTR	Cyanobacteria_109_Anthocerobacter	2.5298e+08	7	0	40.85	3	48.8914		0
	LGVTPLQPTATPQVAGMDPFLDMAR	Cyanobacteria_109_Anthocerobacter	1.88591e+07	1	0	39.45	3	58.7196		0
	LGVTPLQPTATPQVAGmDPFLDMAR	Cyanobacteria_109_Anthocerobacter	605881	1	0	17.03	3	54.405	M17(Oxidation)	0
	IGNLISSYTRPSPYGQPQGYGQER	Cyanobacteria_109_Anthocerobacter	2.31923e+08	6	0	61.33	3	38.6787		0
	MVTLYDGYAASDGQTPRPTDSLNEP	Cyanobacteria_109_Anthocerobacter	9.11478e+07	4	0	34.31	3	42.5039		0
	ALTLVKEFTAPSPYQQTETYGQER	Cyanobacteria_109_Anthocerobacter	1.10195e+08	4	0	65.08	3	45.226		1
	LGVTPLQPTATPQVAGMDPFLDMARR	Cyanobacteria_109_Anthocerobacter	3.67069e+07	1	0	25.86	3	56.0535		1
	THVMESERPTFAESQLRDGKLTVR	Cyanobacteria_109_Anthocerobacter	545682	1	0.002	11.8	3	32.165		2
	LGVTPLQPTATPQVAGmDPFLDMARR	Cyanobacteria_109_Anthocerobacter	1.73324e+06	2	0	21.23	3	50.847	M17(Oxidation)	1
	QVFGNTYVMESERPATAESQLRDGR	Cyanobacteria_109_Anthocerobacter	526766	1	0	12.25	3	36.389		1
	QVFGNTYVMESERPTTAESQLKDGR	Cyanobacteria_109_Anthocerobacter	0	1	0	26.91	3	35.4943		1
	EAERAAWLAGALTLPSSLGHTETHGQER	Cyanobacteria_109_Anthocerobacter	1.19982e+07	2	0	40.23	4	49.3826		1
	LTNSLVRPGQVVEPPVAPPLEFTREAER	Cyanobacteria_109_Anthocerobacter	1.68774e+08	6	0	28.95	4	46.8532		1
	VGTTENLEGVIYAIYQQVLGNTHVMTSER	Cyanobacteria_109_Anthocerobacter	142739	1	0	19.85	3	66.6692		0
	ELTDNRALTLVKEFTAPSPYQQTETYGQER	Cyanobacteria_109_Anthocerobacter	7.58228e+06	2	0	20.59	4	51.7787		2
	LLNALTQPSSLGQSPTFGQEQIQATAVLEESPVTLR	Cyanobacteria_109_Anthocerobacter	1.03727e+06	1	0	15.79	3	58.3348		0
	STMDQDPEYRIGNLISSYTRPSPYGQPQGYGQER	Cyanobacteria_109_Anthocerobacter	1.04313e+07	2	0	31.23	4	51.5425		1
	STmDQDPEYRIGNLISSYTRPSPYGQPQGYGQER	Cyanobacteria_109_Anthocerobacter	714528	1	0	56.77	4	50.2001	M3(Oxidation)	1
	HIFGNTYVMESERPTTAESQLK	Cyanobacteria_109_Anthocerobacter	1.06945e+07	4	0	36.59	3	35.4684		0
	HIFGNTYVmESERPTTAESQLK	Cyanobacteria_109_Anthocerobacter	244057	1	0	12.28	3	31.8675	M9(Oxidation)	0
	HIFGNTYVMESERPTTAESQLKDGR	Cyanobacteria_109_Anthocerobacter	8.94954e+07	6	0	38.19	3	33.8696		1
	HIFGNTYVmESERPTTAESQLKDGR	Cyanobacteria_109_Anthocerobacter	2.84492e+06	2	0	17.59	4	30.598	M9(Oxidation)	1
Cyanobacteria_109_Anthocerobacter	1117.704.peg.3272 CpcJ	60.2313	6.39209	4969.15	75.89	531	44	46	168	3.25196e+08	0.0578512
	Sequence	Protein Group Accessions	Area	# PSMs	q-Value	IonScore	Charge	RT [min]	Modifications	# Missed Cleavages
	FIELSHK	Cyanobacteria_109_Anthocerobacter	8.95038e+06	4	0	43.05	2	23.4		0
	FANPNYR	Cyanobacteria_109_Anthocerobacter	2.54731e+07	5	0	24.01	2	20.3605		0
	NAKPPMVK	Cyanobacteria_109_Anthocerobacter	771745	2	0	35.73	2	17.7007		0
	LLAKSEVYK	Cyanobacteria_109_Anthocerobacter	1.1923e+06	2	0	45.05	2	20.7541		1
	IGAVGAIETPR	Cyanobacteria_109_Anthocerobacter	2.9328e+08	10	0	94.82	2	29.1477		0
	LGIAAVATENPK	Cyanobacteria_109_Anthocerobacter	1.32724e+08	2	0	77.09	2	29.7491		0
	QVDLLFLNMAK	Cyanobacteria_109_Anthocerobacter	8.57875e+07	2	0	82.12	2	56.4151		0
	YQTGQQGVGYSR	Cyanobacteria_109_Anthocerobacter	7.68506e+06	4	0	78.04	2	19.4967		0
	ALALEPFLDMAR	Cyanobacteria_109_Anthocerobacter	139307646	3	0	53.76	2	57.6502		0
	LYDGWAGSDTDR	Cyanobacteria_109_Anthocerobacter	5.60646e+06	2	0	64.96	2	30.9763		0
	YQTGQSAEGFNR	Cyanobacteria_109_Anthocerobacter	1.11312e+07	7	0	71.95	2	21.0286		0
	ALALEPFLDmAR	Cyanobacteria_109_Anthocerobacter	1.19221e+07	2	0	34.1	2	50.7316	M10(Oxidation)	0
	PAVVADQYLAMAK	Cyanobacteria_109_Anthocerobacter	3.61932e+08	8	0	83.87	2	39.7066		0
	YQQTETFGQER	Cyanobacteria_109_Anthocerobacter	3.18323e+07	9	0	59.68	2	22.2664		0
	PAVVADQYLAmAK	Cyanobacteria_109_Anthocerobacter	5.66745e+06	2	0	78.76	2	32.9127	M11(Oxidation)	0
	FIELSHKLLLGR	Cyanobacteria_109_Anthocerobacter	1.14107e+07	2	0	40.84	3	41.9461		1
	DRLGIAAVATENPK	Cyanobacteria_109_Anthocerobacter	7.99046e+06	3	0	52.29	2	29.6912		1
	TSQNRFIELSHK	Cyanobacteria_109_Anthocerobacter	5.47152e+06	3	0	30.53	3	24.4103		1
	DLTSVSRAEWLAK	Cyanobacteria_109_Anthocerobacter	3.15788e+07	4	0	51.7	2	39.312		1
	GGSGLEPFIVMANSR	Cyanobacteria_109_Anthocerobacter	56488251	2	0	60.65	2	50.7067		0
	IGAVGAIETPRINLR	Cyanobacteria_109_Anthocerobacter	14667236	2	0	48.94	3	40.3304		1
	LGIAAVATENPKVTLR	Cyanobacteria_109_Anthocerobacter	9.61209e+07	4	0	62.06	2	37.336		1
	LLNLYDGYAGSDTDR	Cyanobacteria_109_Anthocerobacter	2.06066e+07	2	0	74.9	2	40.6348		0
	ENIPSPMAQPESYGR	Cyanobacteria_109_Anthocerobacter	1.08949e+07	2	0	56.56	2	32.1727		0
	GFKYQTGQSAEGFNR	Cyanobacteria_109_Anthocerobacter	7.55311e+07	6	0	83.11	2	25.9799		1
	GGSGLEPFIVMANSRR	Cyanobacteria_109_Anthocerobacter	3.15297e+08	4	0	19.05	3	46.3832		1
	YQTGQSAEGFNRLVR	Cyanobacteria_109_Anthocerobacter	6.88202e+06	2	0	15.16	3	31.357		1
	DFKYQTGQQGVGYSR	Cyanobacteria_109_Anthocerobacter	4.35822e+07	5	0	83.33	2	25.3764		1
	DRLGIAAVATENPKVTLR	Cyanobacteria_109_Anthocerobacter	4.05783e+06	2	0	53.4	3	36.85		2
	ENIPSPMAQPESYGRDR	Cyanobacteria_109_Anthocerobacter	5.11253e+07	2	0	15.13	3	29.7546		1
	APFTSEEFQGALYAIYR	Cyanobacteria_109_Anthocerobacter	1.28749e+07	3	0	102.97	2	57.6544		0
	PAVVADQYLAMAKELAASR	Cyanobacteria_109_Anthocerobacter	3.10759e+07	4	0	95.41	2	54.2644		1
	TSQNRFIELSHKLLLGR	Cyanobacteria_109_Anthocerobacter	759657	2	0	29.53	3	47.8229		2
	QVDLLFLNMAKDLTSVSR	Cyanobacteria_109_Anthocerobacter	1.0524e+07	3	0	71.21	2	62.0599		1
	GFKYQTGQSAEGFNRLVR	Cyanobacteria_109_Anthocerobacter	8.08566e+06	2	0	22.09	4	34.2178		2
	QVDLLFLNmAKDLTSVSR	Cyanobacteria_109_Anthocerobacter	444815	1	0	15.36	3	53.7071	M9(Oxidation)	1
	LYDGWAGSDTDRNVGGQVAR	Cyanobacteria_109_Anthocerobacter	2.47006e+08	4	0	41.38	3	31.9976		1
	SYTQPSRYQQTETFGQER	Cyanobacteria_109_Anthocerobacter	1.06035e+07	2	0	46.21	3	25.5138		1
	LLNLYDGYAGSDTDRAQSGQK	Cyanobacteria_109_Anthocerobacter	2.9836e+08	1	0	35.89	3	36.3598		1
	ELTPKPPTRQVDLLFLNMAK	Cyanobacteria_109_Anthocerobacter	2.28207e+06	3	0	18.34	3	51.3673		1
	FGGFTKENIPSPMAQPESYGR	Cyanobacteria_109_Anthocerobacter	5.34608e+07	2	0	48.78	3	40.7733		1
	INLRAPFTSEEFQGALYAIYR	Cyanobacteria_109_Anthocerobacter	5.96412e+06	2	0	52.9	3	57.2339		1
	LNGTIAQAEPGSIERPSALQDTWK	Cyanobacteria_109_Anthocerobacter	1.25149e+08	5	0	51.08	3	41.3514		0
	FGGFTKENIPSPMAQPESYGRDR	Cyanobacteria_109_Anthocerobacter	2.61489e+08	3	0	60.41	3	38.2669		2
	FGGFTKENIPSPmAQPESYGRDR	Cyanobacteria_109_Anthocerobacter	659205	2	0	22.63	3	33.6991	M13(Oxidation)	2
	QVDLLFLNMAKDLTSVSRAEWLAK	Cyanobacteria_109_Anthocerobacter	1.45406e+06	1	0	12.83	4	63.9443		2
	ARLNGTIAQAEPGSIERPSALQDTWK	Cyanobacteria_109_Anthocerobacter	1.2534e+07	4	0	47.34	3	39.0179		1
	LGIAAVATENPKVTLRAPFTSEEFQGALYAIYR	Cyanobacteria_109_Anthocerobacter	1.50319e+06	2	0	25.04	4	58.6121		2
	HIFGNTYVMESERPTTAESQLK	Cyanobacteria_109_Anthocerobacter	1.06945e+07	4	0	36.59	3	35.4684		0
	HIFGNTYVmESERPTTAESQLK	Cyanobacteria_109_Anthocerobacter	244057	1	0	12.28	3	31.8675	M9(Oxidation)	0
	HIFGNTYVMESERPTTAESQLKDGR	Cyanobacteria_109_Anthocerobacter	8.94954e+07	6	0	38.19	3	33.8696		1
	HIFGNTYVmESERPTTAESQLKDGR	Cyanobacteria_109_Anthocerobacter	2.84492e+06	2	0	17.59	4	30.598	M9(Oxidation)	1
Cyanobacteria_109_Anthocerobacter	1117.704.peg.3269 CpcD	8.74751	9.81787	5603.34	100	78	16	16	165	7.12356e+08	0.0568182
	Sequence	Protein Group Accessions	Area	# PSMs	q-Value	IonScore	Charge	RT [min]	Modifications	# Missed Cleavages
	FLPEMIR	Cyanobacteria_109_Anthocerobacter	1.04691e+09	7	0	30.95	2	39.3102		0
	FLPEmIR	Cyanobacteria_109_Anthocerobacter	1.87572e+07	1	0.001	15.33	2	30.795	M5(Oxidation)	0
	IVNVTSVIS	Cyanobacteria_109_Anthocerobacter	4.00334e+08	5	0	66.53	2	40.3158		0
	TGYRAPIR	Cyanobacteria_109_Anthocerobacter	3.39137e+07	7	0	23.13	2	19.1143		1
	ITVSEAGAYATNK	Cyanobacteria_109_Anthocerobacter	3.79888e+08	11	0	113.95	2	27.6454		0
	QSNYTLTVPYDR	Cyanobacteria_109_Anthocerobacter	4.9447e+08	7	0	62.19	2	35.0982		0
	ITVSEAGAYATNKHR	Cyanobacteria_109_Anthocerobacter	1.00755e+08	7	0	97.53	2	23.5812		1
	FLPEMIRLHQSGAK	Cyanobacteria_109_Anthocerobacter	251007	1	0	58.91	2	36.4083		1
	MYGQSTSDEAITTQGK	Cyanobacteria_109_Anthocerobacter	8.26668e+07	11	0	97.68	2	23.7838		0
	IYKITVSEAGAYATNK	Cyanobacteria_109_Anthocerobacter	4.29343e+08	10	0	106.7	2	32.9724		1
	mYGQSTSDEAITTQGK	Cyanobacteria_109_Anthocerobacter	508328	3	0	120.68	2	21.2637	M1(Oxidation)	0
	mYGQSTSDEAITTQGK	Cyanobacteria_109_Anthocerobacter	4.8219e+07	6	0	83.55	2	30.6503	N-Term(Acetyl)	0
	mYGQSTSDEAITTQGK	Cyanobacteria_109_Anthocerobacter	372776	2	0	75.77	2	25.2277	N-Term(Acetyl); M1(Oxidation)	0
	MYGQSTSDEAITTQGKR	Cyanobacteria_109_Anthocerobacter	5.95688e+08	28	0	100.08	2	22.0377		1
	RIYKITVSEAGAYATNK	Cyanobacteria_109_Anthocerobacter	3.47698e+07	11	0	73.21	3	29.6011		2
	mYGQSTSDEAITTQGKR	Cyanobacteria_109_Anthocerobacter	9.27181e+06	8	0	84.18	2	20.2359	M1(Oxidation)	1
	APIRQSNYTLTVPYDR	Cyanobacteria_109_Anthocerobacter	1.38876e+07	4	0	39.08	2	34.4961		1
	mYGQSTSDEAITTQGKR	Cyanobacteria_109_Anthocerobacter	1.54565e+08	8	0	111.93	2	28.1239	N-Term(Acetyl)	1
	mYGQSTSDEAITTQGKR	Cyanobacteria_109_Anthocerobacter	1.63766e+06	4	0	87.05	2	23.495	N-Term(Acetyl); M1(Oxidation)	1
	IYKITVSEAGAYATNKHR	Cyanobacteria_109_Anthocerobacter	3.63374e+08	9	0	49.34	3	28.5617		2
	QSNYTLTVPYDRFLPEMIR	Cyanobacteria_109_Anthocerobacter	4.12463e+08	6	0	37.83	3	55.9748		1
	QSNYTLTVPYDRFLPEmIR	Cyanobacteria_109_Anthocerobacter	6.59711e+07	2	0	31.49	3	51.4824	M17(Oxidation)	1
	TGYRAPIRQSNYTLTVPYDR	Cyanobacteria_109_Anthocerobacter	8.27772e+07	3	0	29.14	3	34.8683		2
	APIRQSNYTLTVPYDRFLPEMIR	Cyanobacteria_109_Anthocerobacter	1.25701e+07	4	0	26.89	4	54.3077		2
Cyanobacteria_109_Anthocerobacter	1117.704.peg.1543 ApcB1	17.0837	6.13818	4193.56	96.2	158	24	24	154	8.566e+08	0.0530303
	Sequence	Protein Group Accessions	Area	# PSMs	q-Value	IonScore	Charge	RT [min]	Modifications	# Missed Cleavages
	FFATGEAR	Cyanobacteria_109_Anthocerobacter	2.05778e+08	2	0	32.83	2	24.4975		0
	DMEYFLR	Cyanobacteria_109_Anthocerobacter	2.22255e+08	4	0	38.53	2	43.4387		0
	IINRTDAEGR	Cyanobacteria_109_Anthocerobacter	4.96584e+06	7	0	45.03	2	17.0474		1
	FFATGEARLR	Cyanobacteria_109_Anthocerobacter	731952	2	0	46.1	2	29.4384		1
	MLDAVTKIINR	Cyanobacteria_109_Anthocerobacter	5.27328e+06	4	0	64.89	2	39.7912		1
	AASTISANAASILR	Cyanobacteria_109_Anthocerobacter	1.05366e+09	19	0	79.29	2	40.1712		0
	YFASKDFDEVTR	Cyanobacteria_109_Anthocerobacter	6.61479e+08	9	0	75.24	2	32.6275		1
	LRAASTISANAASILR	Cyanobacteria_109_Anthocerobacter	2.7157e+08	8	0	86.83	2	38.7205		1
	IINRTDAEGRYFASK	Cyanobacteria_109_Anthocerobacter	1.44314e+07	4	0	24.02	2	24.2752		2
	DFDEVTRFFATGEAR	Cyanobacteria_109_Anthocerobacter	1.02212e+08	4	0	69.84	2	52.8712		1
	YATYALVAGDTSVIDER	Cyanobacteria_109_Anthocerobacter	3.49054e+08	14	0	112.86	2	45.6896		0
	MLDAVTKIINRTDAEGR	Cyanobacteria_109_Anthocerobacter	1.38082e+07	2	0	37.47	3	41.2021		2
	TDAEGRYFASKDFDEVTR	Cyanobacteria_109_Anthocerobacter	3.13608e+07	4	0	40.17	3	33.8525		2
	GVVASMIGSEANVYFDHIAK	Cyanobacteria_109_Anthocerobacter	8.54658e+08	22	0	84.82	2	56.5744		0
	GVVASmIGSEANVYFDHIAK	Cyanobacteria_109_Anthocerobacter	5.18471e+08	11	0	90.67	2	48.2525	M6(Oxidation)	0
	ETYMSLGVPIPSTVAGVTAMK	Cyanobacteria_109_Anthocerobacter	1.26968e+07	4	0	52.17	3	54.9622		0
	ETYmSLGVPIPSTVAGVTAMK	Cyanobacteria_109_Anthocerobacter	2.88811e+06	4	0	31.65	3	50.5265	M4(Oxidation)	0
	YFASKDFDEVTRFFATGEAR	Cyanobacteria_109_Anthocerobacter	2.4092e+08	9	0	45.56	2	55.0652		2
	GVVASMIGSEANVYFDHIAKGLS	Cyanobacteria_109_Anthocerobacter	9.79747e+06	4	0	59.86	2	60.874		1
	GVVASmIGSEANVYFDHIAKGLS	Cyanobacteria_109_Anthocerobacter	2.34168e+06	2	0	36.75	3	56.6647	M6(Oxidation)	1
	YATYALVAGDTSVIDERVLNGLK	Cyanobacteria_109_Anthocerobacter	920554	1	0	41.39	3	55.8488		1
	ESAAALFTEQPDLLRPGGNAYTSR	Cyanobacteria_109_Anthocerobacter	5.97775e+07	4	0	57.74	3	48.0853		0
	ESAAALFTEQPDLLRPGGNAYTSRR	Cyanobacteria_109_Anthocerobacter	1.68068e+07	2	0	33.99	3	45.2711		1
	VLNGLKETYMSLGVPIPSTVAGVTAMK	Cyanobacteria_109_Anthocerobacter	92413573	3	0	48.52	3	56.1318		1
	VLNGLKETYmSLGVPIPSTVAGVTAMK	Cyanobacteria_109_Anthocerobacter	1.27455e+07	2	0	37.9	3	53.6613	M10(Oxidation)	1
	AASTISANAASILRESAAALFTEQPDLLRPGGNAYTSR	Cyanobacteria_109_Anthocerobacter	2.39348e+06	1	0	24.49	4	61.8064		1
	ETYmSLGVPIPSTVAGVTAMKGVVASMIGSEANVYFDHIAK	Cyanobacteria_109_Anthocerobacter	0	1	0	10.67	4	64.8383	M4(Oxidation)	1
	VLNGLKETYMSLGVPIPSTVAGVTAMKGVVASMIGSEANVYFDHIAK	Cyanobacteria_109_Anthocerobacter	2.03702e+06	1	0	21.48	4	65.1349		2
Cyanobacteria_109_Anthocerobacter	1117.704.peg.3864 ApcH	48.6966	9.45166	3705.76	93.97	431	48	49	142	1.41636e+08	0.0488981
	Sequence	Protein Group Accessions	Area	# PSMs	q-Value	IonScore	Charge	RT [min]	Modifications	# Missed Cleavages
	VAEFNFK	Cyanobacteria_109_Anthocerobacter	7.56267e+06	1	0	33.32	2	32.9745		0
	MQPIILR	Cyanobacteria_109_Anthocerobacter	8.1035e+07	2	0	33.08	2	34.4751		0
	SLPLVPER	Cyanobacteria_109_Anthocerobacter	1.00057e+08	2	0.002	18.62	2	32.0783		0
	LSVAESQLR	Cyanobacteria_109_Anthocerobacter	1.0046e+08	2	0	53.11	2	25.7152		0
	YVGTTDAPSR	Cyanobacteria_109_Anthocerobacter	7.38054e+06	4	0	63.03	2	18.1834		0
	EALLEAIYR	Cyanobacteria_109_Anthocerobacter	2.26714e+07	2	0	46.71	2	45.3926		0
	YPNTKLVEK	Cyanobacteria_109_Anthocerobacter	65814.5	1	0	23.76	2	20.8925		1
	EIIKYHDLLAR	Cyanobacteria_109_Anthocerobacter	3.6714e+07	3	0	30.79	2	33.8246		1
	AEKEALLEAIYR	Cyanobacteria_109_Anthocerobacter	1.19825e+08	6	0	69.8	2	41.0735		1
	AIAQTQYALELAK	Cyanobacteria_109_Anthocerobacter	8.39829e+07	2	0	92.37	2	38.1786		0
	QILEKEPQELQR	Cyanobacteria_109_Anthocerobacter	1.8611e+08	4	0	55.26	2	25.1144		1
	LNNGDITVREFVR	Cyanobacteria_109_Anthocerobacter	7.68937e+06	2	0	40.21	3	36.306		1
	VFSLGDGASVDQILR	Cyanobacteria_109_Anthocerobacter	1.18973e+08	5	0	89.57	2	51.2503		0
	LASSDLYVQSFLVR	Cyanobacteria_109_Anthocerobacter	1.61126e+07	4	0	99.98	2	52.3709		0
	VLPEGSRLNEEESR	Cyanobacteria_109_Anthocerobacter	1.71458e+06	2	0	39.61	2	22.2225		1
	LQAERYVGTTDAPSR	Cyanobacteria_109_Anthocerobacter	1.26203e+06	3	0	34.8	3	22.8146		1
	LNNGDITVREFVRR	Cyanobacteria_109_Anthocerobacter	1.44786e+06	1	0	26.07	3	32.2294		2
	HLLGRAPSNQKEIIK	Cyanobacteria_109_Anthocerobacter	3.04723e+06	3	0	20.02	3	21.612		2
	VQTALNKPTVPSYSLV	Cyanobacteria_109_Anthocerobacter	6.16575e+07	3	0	46.59	2	42.0754		0
	WKAIAQTQYALELAK	Cyanobacteria_109_Anthocerobacter	6.97006e+06	4	0	76.25	2	42.9961		1
	YVGTTDAPSRAYVLAR	Cyanobacteria_109_Anthocerobacter	6.41416e+06	2	0	19.71	2	29.8528		1
	ALGYSEIYAKFFLAR	Cyanobacteria_109_Anthocerobacter	326886	1	0	12.67	3	56.6917		1
	QSKAEKEALLEAIYR	Cyanobacteria_109_Anthocerobacter	2.35423e+07	4	0	62.46	2	36.7249		2
	RLASSDLYVQSFLVR	Cyanobacteria_109_Anthocerobacter	1.24691e+07	4	0	57.64	2	48.3777		1
	QPASATELGSHITLIGTK	Cyanobacteria_109_Anthocerobacter	49889954	4	0	83.35	2	38.6025		0
	LNEEESRLNNGDITVR	Cyanobacteria_109_Anthocerobacter	2.09877e+07	2	0	56.7	3	27.148		1
	TLNFPSYGPGSQTGGEQR	Cyanobacteria_109_Anthocerobacter	60906510	4	0	88.46	2	35.625		0
	SRVQTALNKPTVPSYSLV	Cyanobacteria_109_Anthocerobacter	9.6833e+07	4	0	53.21	2	39.092		1
	ASYRQILEKEPQELQR	Cyanobacteria_109_Anthocerobacter	2.5087e+07	4	0	38.28	3	32.0093		2
	APSNQKEIIKYHDLLAR	Cyanobacteria_109_Anthocerobacter	4.46523e+07	1	0	17.86	4	31.5955		2
	AEKEALLEAIYRQVLER	Cyanobacteria_109_Anthocerobacter	3.17577e+06	4	0	37.27	3	56.7299		2
	RPVQGRPNLETYTSEVER	Cyanobacteria_109_Anthocerobacter	5.28783e+07	4	0	33.82	4	30.6438		0
	LASSDLYVQSFLVRYPNTK	Cyanobacteria_109_Anthocerobacter	1.63814e+07	3	0	60.93	2	49.9777		1
	TSVGDLPGGLWGVRPGFQSPPK	Cyanobacteria_109_Anthocerobacter	6.9665e+07	3	0	33.79	3	48.898		0
	RLASSDLYVQSFLVRYPNTK	Cyanobacteria_109_Anthocerobacter	4.37984e+06	4	0	49.2	3	46.6577		2
	AIAQTQYALELAKEMSRPALR	Cyanobacteria_109_Anthocerobacter	5.88265e+06	2	0	26.74	3	49.8759		1
	YTTDPAHGLVTQAYLGGVLVNAK	Cyanobacteria_109_Anthocerobacter	1.00586e+08	7	0	80.63	2	48.9238		0
	LNEEESRLNNGDITVREFVR	Cyanobacteria_109_Anthocerobacter	3.24412e+06	2	0	21.39	3	38.3189		2
	HFLGRQPASATELGSHITLIGTK	Cyanobacteria_109_Anthocerobacter	1.09079e+06	4	0	69.56	3	38.8485		1
	RPVQGRPNLETYTSEVERWK	Cyanobacteria_109_Anthocerobacter	5.68192e+07	4	0	44.3	4	39.5041		1
	SLPLVPERVFSLGDGASVDQILR	Cyanobacteria_109_Anthocerobacter	5.78281e+07	3	0	53	3	58.2457		1
	TSVGDLPGGLWGVRPGFQSPPKQR	Cyanobacteria_109_Anthocerobacter	2.15313e+07	2	0	48.71	3	45.5891		1
	VLPEGSRLNEEESRLNNGDITVR	Cyanobacteria_109_Anthocerobacter	7.27265e+06	3	0	24.17	3	34.6733		2
	LASSDLYVQSFLVRYPNTKLVEK	Cyanobacteria_109_Anthocerobacter	568586	1	0	20.12	3	49.9184		2
	AAVDAMVTTEEYTEIFGDDTVPFAR	Cyanobacteria_109_Anthocerobacter	1.17732e+07	2	0	27.29	3	59.5272		0
	VAIDTLLASQEYQDNFGDDTVPYYR	Cyanobacteria_109_Anthocerobacter	2.87436e+07	2	0	55.61	3	54.6928		0
	YTTDPAHGLVTQAYLGGVLVNAKHTYQNR	Cyanobacteria_109_Anthocerobacter	5.06925e+06	3	0	68.13	4	45.8949		1
	RPVQGRPNLETYTSEVERWKAIAQTQYALELAK	Cyanobacteria_109_Anthocerobacter	1.94077e+06	1	0	13.89	5	54.0229		2
	NGEISVKEFIR	Cyanobacteria_109_Anthocerobacter	2.18946e+07	2	0	32.95	3	38.1806		1
Cyanobacteria_109_Anthocerobacter	1117.704.peg.1544 ApcA1	17.264	5.18604	2993.84	99.38	161	27	28	114	1.344e+09	0.0392562
	Sequence	Protein Group Accessions	Area	# PSMs	q-Value	IonScore	Charge	RT [min]	Modifications	# Missed Cleavages
	GYLASGER	Cyanobacteria_109_Anthocerobacter	7.21614e+06	4	0	50.26	2	19.657		0
	VLSDNALR	Cyanobacteria_109_Anthocerobacter	1.55937e+08	2	0	60.22	2	23.1556		0
	GAGDTMFQK	Cyanobacteria_109_Anthocerobacter	6.16345e+07	8	0	55.65	2	25.0641		0
	AILNADAEAR	Cyanobacteria_109_Anthocerobacter	9.46406e+08	6	0	70.28	2	24.1748		0
	VARVLSDNALR	Cyanobacteria_109_Anthocerobacter	1.6996e+06	2	0	44.43	2	25.2051		1
	YLSPGEIDVVR	Cyanobacteria_109_Anthocerobacter	1.90811e+09	9	0	64.67	2	38.3089		0
	VLSDNALRIVR	Cyanobacteria_109_Anthocerobacter	7.24043e+06	1	0	37.14	2	33.7437		1
	IVRGAGDTMFQK	Cyanobacteria_109_Anthocerobacter	4.18763e+07	4	0	51.01	2	24.5015		1
	cLRDLDYFLR	Cyanobacteria_109_Anthocerobacter	2.07438e+06	2	0	34.57	2	47.5869	C1(Carbamidomethyl)	1
	VRVARVLSDNALR	Cyanobacteria_109_Anthocerobacter	488940	1	0	15.6	3	27.8362		2
	SAITKAILNADAEAR	Cyanobacteria_109_Anthocerobacter	2.91591e+06	4	0	86.41	2	36.8545		1
	RPDLVAPGGNAYGEVR	Cyanobacteria_109_Anthocerobacter	1.17747e+09	15	0	108.27	3	28.7059		0
	ETYSLLEVPVPGVIDGIK	Cyanobacteria_109_Anthocerobacter	4.37805e+07	5	0	53.48	2	58.5175		0
	RPDLVAPGGNAYGEVRTAK	Cyanobacteria_109_Anthocerobacter	4.63776e+07	3	0	36.69	3	26.6909		1
	YLSPGEIDVVRGYLASGER	Cyanobacteria_109_Anthocerobacter	2.71956e+08	4	0	61.55	2	49.3588		1
	VLSDNALRIVRGAGDTMFQK	Cyanobacteria_109_Anthocerobacter	2.01568e+06	1	0	16.22	3	46.5983		2
	ETYSLLEVPVPGVIDGIKAAK	Cyanobacteria_109_Anthocerobacter	4.0506e+06	2	0	37.38	3	55.7655		1
	YLSPGEIDVVRGYLASGERR	Cyanobacteria_109_Anthocerobacter	8.67443e+07	1	0	17.31	3	46.864		2
	AILNADAEARYLSPGEIDVVR	Cyanobacteria_109_Anthocerobacter	1.14423e+07	2	0	53.57	3	46.8799		1
	LVTYGVLAGDTSPIDEIGLIGIK	Cyanobacteria_109_Anthocerobacter	2.24347e+07	4	0	62.53	2	60.8691		0
	GAGDTMFQKRPDLVAPGGNAYGEVR	Cyanobacteria_109_Anthocerobacter	9.18206e+08	8	0	47.82	3	36.707		1
	GAGDTmFQKRPDLVAPGGNAYGEVR	Cyanobacteria_109_Anthocerobacter	3.13579e+07	5	0	50.76	3	31.9221	M6(Oxidation)	1
	SAITKAILNADAEARYLSPGEIDVVR	Cyanobacteria_109_Anthocerobacter	2.10516e+06	3	0	41.73	3	54.7497		2
	QQAAALLSSEDAAEASFYFDYVISAMS	Cyanobacteria_109_Anthocerobacter	265805	1	0	11.78	3	66.8724		0
	GAGDTMFQKRPDLVAPGGNAYGEVRTAK	Cyanobacteria_109_Anthocerobacter	6.69165e+07	3	0	41.66	3	34.7619		2
	GAGDTmFQKRPDLVAPGGNAYGEVRTAK	Cyanobacteria_109_Anthocerobacter	1.53071e+06	2	0	18.46	4	30.2929	M6(Oxidation)	2
	IVRGAGDTMFQKRPDLVAPGGNAYGEVR	Cyanobacteria_109_Anthocerobacter	3.78971e+07	2	0	51.68	4	35.6658		2
	IVRGAGDTmFQKRPDLVAPGGNAYGEVR	Cyanobacteria_109_Anthocerobacter	641964	2	0	27.95	4	31.3886	M9(Oxidation)	2
	AILNADAEARYLSPGEIDVVRGYLASGER	Cyanobacteria_109_Anthocerobacter	2.07418e+06	2	0	19.04	4	54.3211		2
	LVTYGVLAGDTSPIDEIGLIGIKETYSLLEVPVPGVIDGIKAAK	Cyanobacteria_109_Anthocerobacter	3.43155e+06	1	0	11.5	4	66.2504		2
	DLDYFLR	Cyanobacteria_109_Anthocerobacter	3.23383e+08	5	0	33.13	2	46.9313		0
Cyanobacteria_109_Anthocerobacter	1117.704.peg.3153 CpcG	29.0301	8.06006	1384.49	93.25	252	23	23	77	3.91251e+08	0.0265152
	Sequence	Protein Group Accessions	Area	# PSMs	q-Value	IonScore	Charge	RT [min]	Modifications	# Missed Cleavages
	VSVWDIK	Cyanobacteria_109_Anthocerobacter	8.10638e+06	2	0	40.16	2	38.5272		0
	FVEIcLK	Cyanobacteria_109_Anthocerobacter	4.73784e+06	2	0	20.67	2	38.1158	C5(Carbamidomethyl)	0
	LLVKDFVR	Cyanobacteria_109_Anthocerobacter	1.09014e+08	3	0	44.98	2	34.471		1
	GLGKSEVFR	Cyanobacteria_109_Anthocerobacter	3.8585e+06	2	0	45.3	2	23.212		1
	FVEIcLKR	Cyanobacteria_109_Anthocerobacter	8.22378e+06	2	0	40.73	2	32.6154	C5(Carbamidomethyl)	1
	GLGKSEVFRR	Cyanobacteria_109_Anthocerobacter	406241	2	0.003	19.32	2	20.6099		2
	LADIFQDDQR	Cyanobacteria_109_Anthocerobacter	4.75224e+07	2	0	57.83	2	36.436		0
	RLVLEPNTNYR	Cyanobacteria_109_Anthocerobacter	1.01701e+07	4	0	28.88	2	29.0169		1
	RPLSQPFNLTTPR	Cyanobacteria_109_Anthocerobacter	6.28656e+08	14	0	52.2	3	35.9928		0
	VSVWDIKIPDMTK	Cyanobacteria_109_Anthocerobacter	1.11321e+06	2	0	29.48	3	52.6142		1
	QIFSEHLILESNR	Cyanobacteria_109_Anthocerobacter	2.08149e+07	3	0	25.11	2	40.856		0
	DEQGLQSFIFAAYR	Cyanobacteria_109_Anthocerobacter	3.92142e+06	4	0	74.59	2	57.3301		0
	VSVWDIKIPDMTKR	Cyanobacteria_109_Anthocerobacter	2.57343e+07	4	0	43.54	3	48.9673		2
	GLPLLDTKYSSKPHR	Cyanobacteria_109_Anthocerobacter	3.60962e+07	3	0	67.94	2	30.096		1
	FLGREPYNKQELIK	Cyanobacteria_109_Anthocerobacter	1.29908e+07	2	0	29.87	3	29.6033		2
	LADIFQDDQRSPWER	Cyanobacteria_109_Anthocerobacter	4.36083e+08	6	0	53.9	2	44.3932		1
	AFLDIALSIASQNVSPTR	Cyanobacteria_109_Anthocerobacter	0	2	0	28.19	2	59.3071		0
	VASIPAVNAEDKPWVLDR	Cyanobacteria_109_Anthocerobacter	7.61473e+07	4	0	53.87	2	43.8231		0
	YDLRDEQGLQSFIFAAYR	Cyanobacteria_109_Anthocerobacter	3.70164e+06	2	0	33.8	3	57.8075		1
	VASIPAVNAEDKPWVLDRYDLR	Cyanobacteria_109_Anthocerobacter	6.52013e+06	2	0	29.77	3	46.8171		1
	FFVGWKDTVEGYTVFGPPKPGDSK	Cyanobacteria_109_Anthocerobacter	2.12901e+07	4	0	38.73	3	52.1761		1
	QIFSEHLILESNRQTELESQLR	Cyanobacteria_109_Anthocerobacter	29480890	4	0	27.03	4	44.5883		1
	GYHAFIDAVVDGAEYAEAFGEDTLPYQR	Cyanobacteria_109_Anthocerobacter	1.2451e+06	2	0	23.37	3	63.8609		0
Cyanobacteria_109_Anthocerobacter	1117.704.peg.3861 ApcC1	6.8455	10.4038	1274.24	95	60	12	12	47	2.39337e+08	0.0161846
	Sequence	Protein Group Accessions	Area	# PSMs	q-Value	IonScore	Charge	RT [min]	Modifications	# Missed Cleavages
	TISITAcVPR	Cyanobacteria_109_Anthocerobacter	1.58423e+08	4	0	48.1	2	33.8199	C7(Carbamidomethyl)	0
	EIQNVYFTK	Cyanobacteria_109_Anthocerobacter	1.06505e+08	2	0	54.13	2	31.602		0
	TISITAcVPRR	Cyanobacteria_109_Anthocerobacter	1.91055e+08	6	0	21.61	3	28.9469	C7(Carbamidomethyl)	1
	EIQNVYFTKR	Cyanobacteria_109_Anthocerobacter	1.14788e+08	1	0	36.74	3	27.8213		1
	ARTISITAcVPR	Cyanobacteria_109_Anthocerobacter	8.41083e+07	4	0	42.5	2	30.5766	C9(Carbamidomethyl)	1
	QGGTILNVQcMGS	Cyanobacteria_109_Anthocerobacter	7.62943e+07	2	0	48.25	2	39.3163	C10(Carbamidomethyl)	0
	QGGTILNVQcmGS	Cyanobacteria_109_Anthocerobacter	1.76881e+07	2	0	54.7	2	30.9742	C10(Carbamidomethyl); M11(Oxidation)	0
	ARTISITAcVPRR	Cyanobacteria_109_Anthocerobacter	2.8792e+07	2	0	42.04	3	26.3438	C9(Carbamidomethyl)	2
	ISFDQFTPEYQR	Cyanobacteria_109_Anthocerobacter	3.68534e+08	7	0	65.68	2	44.5117		0
	RISFDQFTPEYQR	Cyanobacteria_109_Anthocerobacter	1.23577e+08	5	0	43.26	2	40.1149		1
	SVGASREIQNVYFTK	Cyanobacteria_109_Anthocerobacter	1.70455e+06	2	0	53.78	2	32.9282		1
	IHRQGGTILNVQcMGS	Cyanobacteria_109_Anthocerobacter	4.9152e+07	4	0	58.87	2	32.9104	C13(Carbamidomethyl)	1
	IHRQGGTILNVQcmGS	Cyanobacteria_109_Anthocerobacter	9.85448e+06	4	0	65.13	2	25.8003	C13(Carbamidomethyl); M14(Oxidation)	1
	SVGASREIQNVYFTKR	Cyanobacteria_109_Anthocerobacter	1.83354e+07	2	0	56.07	3	30.2875		2
Cyanobacteria_109_Anthocerobacter	1117.704.peg.3860 ApcC2	7.78329	10.4038	912.293	92.65	68	12	12	46	6.34775e+08	0.0158402
	Sequence	Protein Group Accessions	Area	# PSMs	q-Value	IonScore	Charge	RT [min]	Modifications	# Missed Cleavages
	WFAEQQR	Cyanobacteria_109_Anthocerobacter	6.63252e+06	2	0	29.04	2	26.4984		0
	VTALIPSYK	Cyanobacteria_109_Anthocerobacter	1.27993e+08	3	0	38.99	2	34.1547		0
	VTALIPSYKK	Cyanobacteria_109_Anthocerobacter	1.55715e+08	4	0	43.76	2	28.3794		1
	ELQNTYFTK	Cyanobacteria_109_Anthocerobacter	1.47098e+08	2	0	40.89	2	28.8193		0
	MVAGKPGLNTGVL	Cyanobacteria_109_Anthocerobacter	8.8904e+08	7	0	47.82	2	35.7813		0
	mVAGKPGLNTGVL	Cyanobacteria_109_Anthocerobacter	1.82671e+07	5	0	50.93	2	33.2401	M1(Oxidation)	0
	GGRELQNTYFTK	Cyanobacteria_109_Anthocerobacter	2.5662e+08	8	0	56.68	2	26.4184		1
	LFKVTALIPSYKK	Cyanobacteria_109_Anthocerobacter	1.09537e+07	1	0	17.69	3	44.1141		2
	TRLFKVTALIPSYK	Cyanobacteria_109_Anthocerobacter	5.05292e+06	2	0	31.23	3	45.3329		2
	VRGGRELQNTYFTK	Cyanobacteria_109_Anthocerobacter	108114	1	0	15.36	2	24.8299		2
	LVEYDRWFAEQQR	Cyanobacteria_109_Anthocerobacter	7.58666e+08	6	0	37.3	3	40.9966		1
	ILSVKMVAGKPGLNTGVL	Cyanobacteria_109_Anthocerobacter	9.93689e+06	3	0	45.55	2	45.4302		1
	LVEYDRWFAEQQRIQK	Cyanobacteria_109_Anthocerobacter	3.30135e+06	2	0	32.89	3	39.4474		2
Cyanobacteria_109_Anthocerobacter	1117.704.peg.2697 ApcB3	17.6402	8.51416	1034.91	89.44	161	16	17	40	1.34742e+08	0.0137741
	Sequence	Protein Group Accessions	Area	# PSMs	q-Value	IonScore	Charge	RT [min]	Modifications	# Missed Cleavages
	VIAEYDTK	Cyanobacteria_109_Anthocerobacter	1.15257e+06	1	0.001	10.07	2	20.8485		0
	SYFDSGDLR	Cyanobacteria_109_Anthocerobacter	2.47157e+07	2	0	42.55	2	32.2113		0
	ALGVPLDISVR	Cyanobacteria_109_Anthocerobacter	3.92518e+07	2	0	25.37	2	45.456		0
	YLDAAALDLLR	Cyanobacteria_109_Anthocerobacter	2.76472e+07	2	0	80.42	2	53.4328		0
	SYFDSGDLRLK	Cyanobacteria_109_Anthocerobacter	1.77054e+07	2	0	31.48	3	37.165		1
	GKYLDAAALDLLR	Cyanobacteria_109_Anthocerobacter	1.99281e+07	2	0	42.76	3	49.0407		1
	AAQAITANAEVIVR	Cyanobacteria_109_Anthocerobacter	6.72155e+06	3	0	79.74	2	33.7394		0
	AINALKEVVAGQVGPK	Cyanobacteria_109_Anthocerobacter	3.58349e+07	4	0	98.24	2	36.8567		1
	LKAAQAITANAEVIVR	Cyanobacteria_109_Anthocerobacter	2.44126e+06	2	0	61.36	3	37.4113		1
	AAQAITANAEVIVRAASAK	Cyanobacteria_109_Anthocerobacter	368882	1	0	14.15	3	41.8524		1
	MQDVIGKVIAEYDTKGK	Cyanobacteria_109_Anthocerobacter	2.05367e+06	4	0	34.01	3	46.5459		2
	ALHYTPVTKPGGNMYYAR	Cyanobacteria_109_Anthocerobacter	4.1592e+07	4	0	33.29	3	29.6779		0
	YATYAMLADNTTLLDEYVLK	Cyanobacteria_109_Anthocerobacter	1.21758e+06	2	0	48.29	3	60.2654		0
	AINALKEVVAGQVGPKAGQEMAK	Cyanobacteria_109_Anthocerobacter	1.73604e+06	1	0	11.9	4	36.9662		2
	VIAEYDTKGKYLDAAALDLLR	Cyanobacteria_109_Anthocerobacter	4.13007e+06	1	0	15.35	4	50.8309		2
	YATYAMLADNTTLLDEYVLKGLTETYR	Cyanobacteria_109_Anthocerobacter	1.13372e+06	2	0	74.33	3	64.3476		1
	DLDYFLR	Cyanobacteria_109_Anthocerobacter	3.23383e+08	5	0	33.13	2	46.9313		0
Cyanobacteria_109_Anthocerobacter	1117.704.peg.457 Suppressor of sigma54-dependent transcription, PspA-like	25.8535	5.31299	166.418	15.13	238	3	3	7	1.17941e+06	0.00241047
	Sequence	Protein Group Accessions	Area	# PSMs	q-Value	IonScore	Charge	RT [min]	Modifications	# Missed Cleavages
	QAVAQAIASEK	Cyanobacteria_109_Anthocerobacter	158822	2	0	42.25	2	22.7908		0
	LRQNLTALEGK	Cyanobacteria_109_Anthocerobacter	1.8653e+06	1	0	25	2	25.5294		1
	AALALTKGNEDLAR	Cyanobacteria_109_Anthocerobacter	1.51412e+06	4	0	46.78	2	27.5405		1
Cyanobacteria_109_Anthocerobacter	1117.704.peg.2793 Glutamine synthetase type I (EC 6.3.1.2)	52.355	5.2749	55.1391	6.77	473	2	2	2	321063	0.000688705
	Sequence	Protein Group Accessions	Area	# PSMs	q-Value	IonScore	Charge	RT [min]	Modifications	# Missed Cleavages
	SASVRIPVTGTNPK	Cyanobacteria_109_Anthocerobacter	0	1	0	24.35	2	24.8247		1
	LVPGFEAPVNLAYSSGNR	Cyanobacteria_109_Anthocerobacter	321063	1	0	44.53	2	47.113		0

## Sheet: Supplementary Table 2_Ap-2
Accession	Description	MW [kDa]	calc. pI	Score	Coverage	# AAs	# Unique Peptides	# Peptides	# PSMs	Area	Relative abundance (%)
	Sequence	Protein Group Accessions	Area	# PSMs	q-Value	IonScore	Charge	RT [min]	Modifications	# Missed Cleavages
	AVPAIEAAR	Cyanobacteria_109_Anthocerobacter	5.18833e+09	4	0	46.32	2	22.9339		0
	DIGYYLR	Cyanobacteria_109_Anthocerobacter	1.0065e+10	42	0	17.56	2	67.4327		0
	GYGDSNQAK	Cyanobacteria_109_Anthocerobacter	1.56081e+07	10	0	44.4	2	16.4082		0
	GAVQAVFKK	Cyanobacteria_109_Anthocerobacter	1.11893e+09	29	0	66.61	2	30.0101		1
	FPYVTQPGEK	Cyanobacteria_109_Anthocerobacter	1.05532e+10	15	0	56.95	2	29.7868		0
	GETGKLLSGQSK	Cyanobacteria_109_Anthocerobacter	1.3604e+07	6	0	69.17	2	19.0533		1
	KFPYVTQPGEK	Cyanobacteria_109_Anthocerobacter	4.93253e+09	151	0	71.62	2	27.6689		1
	FLNSTELQAAFGR	Cyanobacteria_109_Anthocerobacter	39757478029	71	0	97.93	2	46.0919		0
	TVITEVIATADSQGR	Cyanobacteria_109_Anthocerobacter	29170837125	142	0	122.59	2	58.2053		0
	TEALLYIDHAINALS	Cyanobacteria_109_Anthocerobacter	6.69934e+10	43	0	66.27	2	66.6939		0
	SRTVITEVIATADSQGR	Cyanobacteria_109_Anthocerobacter	1.04351e+09	50	0	87.33	3	43.2824		1
	FLNSTELQAAFGRFER	Cyanobacteria_109_Anthocerobacter	2.08878e+08	3	0	43.33	3	53.0535		1
	AFNLNPLWYIEALNYIK	Cyanobacteria_109_Anthocerobacter	1.16783e+10	18	0	81.62	3	67.1561		0
	FPYVTQPGEKGYGDSNQAK	Cyanobacteria_109_Anthocerobacter	2.56487e+07	4	0	29.97	3	27.9791		1
	KFPYVTQPGEKGYGDSNQAK	Cyanobacteria_109_Anthocerobacter	1.45926e+06	1	0	25.97	3	25.305		2
	FITYSLVASGTGPLDDYVIAGLR	Cyanobacteria_109_Anthocerobacter	4.94248e+09	52	0	99.51	2	60.5912		0
	AFNLNPLWYIEALNYIKGETGK	Cyanobacteria_109_Anthocerobacter	2728237979	16	0	92.34	2	64.6391		1
	AFNLNPLWYIEALNYIKGETGKLLSGQSK	Cyanobacteria_109_Anthocerobacter	3.5908e+07	2	0	48.79	3	66.2096		2
Cyanobacteria_109_Anthocerobacter	1117.704.peg.3266 CpcB	18.4454	5.89697	31830.3	94.19	172	16	16	1003	2.99404e+10	0.207146
Cyanobacteria_109_Anthocerobacter	1117.704.peg.3267 CpcA	17.8483	8.5874	23121.3	88.34	163	18	18	659	4.53072e+10	0.136101
	Sequence	Protein Group Accessions	Area	# PSMs	q-Value	IonScore	Charge	RT [min]	Modifications	# Missed Cleavages
	NHGIHFR	Cyanobacteria_109_Anthocerobacter	590691	2	0	26.49	2	18.6293		0
	AVYEcLR	Cyanobacteria_109_Anthocerobacter	1.70006e+08	3	0	39.78	2	23.6666	C5(Carbamidomethyl)	0
	AMHAVMDR	Cyanobacteria_109_Anthocerobacter	3.67488e+06	5	0	37.82	2	20.3233		0
	AQAETGEIK	Cyanobacteria_109_Anthocerobacter	2.37331e+06	2	0	44.31	2	17.4102		0
	DTDILAAFR	Cyanobacteria_109_Anthocerobacter	1.68321e+09	10	0	65.06	2	46.5634		0
	VALEAcVQAR	Cyanobacteria_109_Anthocerobacter	653137486	11	0	82.88	2	27.197	C6(Carbamidomethyl)	0
	FTFVAEAIYK	Cyanobacteria_109_Anthocerobacter	1.41129e+08	58	0	61.08	2	49.9055		0
	SGYQAGVKEYK	Cyanobacteria_109_Anthocerobacter	348600	2	0	47.86	2	18.7266		1
	AITMGFVDLLR	Cyanobacteria_109_Anthocerobacter	2.0885e+09	29	0	60.13	2	57.899		0
	ENYIEKDTSR	Cyanobacteria_109_Anthocerobacter	3.24568e+06	4	0	53.02	2	19.3838		1
	LTYYTPDYTPK	Cyanobacteria_109_Anthocerobacter	2.10676e+09	4	0	53.91	2	32.1435		0
	DDENINSAPFQR	Cyanobacteria_109_Anthocerobacter	1.167e+08	6	0	76.14	2	26.0834		0
	AKSGYQAGVKEYK	Cyanobacteria_109_Anthocerobacter	135618	1	0	22.48	3	17.6167		2
	EIKFEFEAVDTI	Cyanobacteria_109_Anthocerobacter	7.46665e+06	18	0	70.73	2	54.9162		1
	LEDLRIPIAYLK	Cyanobacteria_109_Anthocerobacter	174609483	4	0	21.05	3	48.0187		1
	TFQGPPHGIQVER	Cyanobacteria_109_Anthocerobacter	1.748e+09	19	0	67.05	2	25.6018		0
	MSGGDHIHTGTVVGK	Cyanobacteria_109_Anthocerobacter	6.11248e+07	25	0	61.49	2	20.4715		0
	YGRPLLGcTIKPK	Cyanobacteria_109_Anthocerobacter	1.06503e+06	1	0	23.2	2	25.1457	C8(Carbamidomethyl)	0
	WSPELAAAcELWK	Cyanobacteria_109_Anthocerobacter	2.22021e+09	2	0	71.37	2	53.2255	C9(Carbamidomethyl)	0
	GHYLNVTAPTcEEMLK	Cyanobacteria_109_Anthocerobacter	1.44468e+09	7	0	74.16	2	35.6431	C11(Carbamidomethyl)	0
	GHYLNVTAPTcEEmLK	Cyanobacteria_109_Anthocerobacter	2.2821e+07	2	0	34.89	3	30.9821	C11(Carbamidomethyl); M14(Oxidation)	0
	GHYLNVTAPTcEEMLKR	Cyanobacteria_109_Anthocerobacter	1.60878e+08	3	0	38.42	3	32.9591	C11(Carbamidomethyl)	1
	EAcKWSPELAAAcELWK	Cyanobacteria_109_Anthocerobacter	1.29809e+07	2	0	37.09	3	50.4508	C3(Carbamidomethyl); C13(Carbamidomethyl)	1
	GGLDFTKDDENINSAPFQR	Cyanobacteria_109_Anthocerobacter	2.68236e+09	10	0	85.6	2	39.4948		1
	LTYYTPDYTPKDTDILAAFR	Cyanobacteria_109_Anthocerobacter	8.65256e+07	4	0	69.76	2	53.8256		1
	AQAETGEIKGHYLNVTAPTcEEMLK	Cyanobacteria_109_Anthocerobacter	2.42741e+08	6	0	36.68	3	36.353	C20(Carbamidomethyl)	1
	AQAETGEIKGHYLNVTAPTcEEMLKR	Cyanobacteria_109_Anthocerobacter	2.11744e+07	1	0	10.4	4	33.925	C20(Carbamidomethyl)	2
	VTPQPGVPPEEAGAAVAAESSTGTWTTVWTDLLTDLDR	Cyanobacteria_109_Anthocerobacter	169934424	5	0	40.32	4	68.4058		0
Cyanobacteria_109_Anthocerobacter	1117.704.peg.3271 CpcN	133.775	5.33838	18983.3	58.38	1182	43	45	514	2.27296e+09	0.106154
	Sequence	Protein Group Accessions	Area	# PSMs	q-Value	IonScore	Charge	RT [min]	Modifications	# Missed Cleavages
	GYLASGER	Cyanobacteria_109_Anthocerobacter	9.97856e+06	3	0	40.86	2	19.3527		0
	GAGDTMFQK	Cyanobacteria_109_Anthocerobacter	1.0619e+08	6	0	50.4	2	23.4133		0
	AILNADAEAR	Cyanobacteria_109_Anthocerobacter	2.47559e+09	31	0	64.61	2	22.6537		0
	YLSPGEIDVVR	Cyanobacteria_109_Anthocerobacter	6.04533e+09	9	0	61.32	2	35.8253		0
	RPDLVAPGGNAYGEVR	Cyanobacteria_109_Anthocerobacter	5048999760	43	0	94.62	2	29.9604		0
	ETYSLLEVPVPGVIDGIK	Cyanobacteria_109_Anthocerobacter	3.06123e+09	25	0	45.56	2	62.1838		0
	LVTYGVLAGDTSPIDEIGLIGIK	Cyanobacteria_109_Anthocerobacter	2.31032e+09	28	0	76.55	2	62.4714		0
	QQAAALLSSEDAAEASFYFDYVISAMS	Cyanobacteria_109_Anthocerobacter	2.43387e+07	4	0	43.45	3	67.0253		0
	DLDYFLR	Cyanobacteria_109_Anthocerobacter	2.4052e+09	13	0	35.32	2	45.4119		0
Cyanobacteria_109_Anthocerobacter	1117.704.peg.3862 ApcB2	17.4978	6.72705	17775.8	95.68	162	13	14	392	4.00246e+09	0.0809583
	Sequence	Protein Group Accessions	Area	# PSMs	q-Value	IonScore	Charge	RT [min]	Modifications	# Missed Cleavages
	DMDYFLR	Cyanobacteria_109_Anthocerobacter	3.02233e+09	9	0	33.75	2	44.9255		0
	DmDYFLR	Cyanobacteria_109_Anthocerobacter	5.33918e+07	2	0	37.2	2	33.4845	M2(Oxidation)	0
	AYYATGELR	Cyanobacteria_109_Anthocerobacter	2.0647e+09	23	0	61.13	2	24.913		0
	YFDTSAFDK	Cyanobacteria_109_Anthocerobacter	1.78071e+09	4	0	52.83	2	33.3033		0
	EVTGSLVGSGAAK	Cyanobacteria_109_Anthocerobacter	1.41732e+09	93	0	80.45	2	21.7313		0
	AAGTISANAATIIK	Cyanobacteria_109_Anthocerobacter	3.57008e+09	89	0	88.08	2	38.6658		0
	YFDTSAFDKLK	Cyanobacteria_109_Anthocerobacter	2.65374e+09	25	0	68.07	2	46.179		1
	EMGVYFDYLSSGLS	Cyanobacteria_109_Anthocerobacter	1.26292e+09	12	0	53.88	2	58.1949		0
	QDAITSVINTYDVQGK	Cyanobacteria_109_Anthocerobacter	3.58091e+06	1	0	77.91	2	43.6015		0
	MQDAITSVINTYDVQGK	Cyanobacteria_109_Anthocerobacter	5414967497	56	0	148.47	2	46.974		0
	YATYAMLAGDTSILDER	Cyanobacteria_109_Anthocerobacter	2.94248e+09	55	0	116.63	2	49.7201		0
	mQDAITSVINTYDVQGK	Cyanobacteria_109_Anthocerobacter	1.91683e+08	4	0	106.51	2	43.6489	M1(Oxidation)	0
	YATYAmLAGDTSILDER	Cyanobacteria_109_Anthocerobacter	3.41307e+07	3	0	116.7	2	44.4607	M6(Oxidation)	0
	mQDAITSVINTYDVQGK	Cyanobacteria_109_Anthocerobacter	1.43814e+07	2	0	66.05	2	59.5274	N-Term(Acetyl)	0
	LFSNQPDLVRPGGNAYTTR	Cyanobacteria_109_Anthocerobacter	1.69833e+07	2	0	40.55	3	33.0358		0
	ETYNSLGVPISSTVQGIQAMK	Cyanobacteria_109_Anthocerobacter	1.41923e+09	6	0	70.79	2	47.9753		0
	ETYNSLGVPISSTVQGIQAmK	Cyanobacteria_109_Anthocerobacter	2.59342e+07	2	0	74.3	2	42.1619	M20(Oxidation)	0
	VLNGLKETYNSLGVPISSTVQGIQAMK	Cyanobacteria_109_Anthocerobacter	487105664	3	0	27.09	3	53.1799		1
	RYAAcVR	Cyanobacteria_109_Anthocerobacter	1.09149e+06	1	0	16.92	2	17.2714	C5(Carbamidomethyl)	1
Cyanobacteria_109_Anthocerobacter	1117.704.peg.3269 CpcD	8.74751	9.81787	14790.1	84.62	78	9	9	281	3.24738e+09	0.0580339
	Sequence	Protein Group Accessions	Area	# PSMs	q-Value	IonScore	Charge	RT [min]	Modifications	# Missed Cleavages
	RMAAcLR	Cyanobacteria_109_Anthocerobacter	985356	1	0	31.41	2	18.57	C5(Carbamidomethyl)	1
	MNDVFTR	Cyanobacteria_109_Anthocerobacter	3.08064e+09	13	0	59.24	2	26.3629		0
	DAAMVHLK	Cyanobacteria_109_Anthocerobacter	2.25274e+09	84	0	52.44	2	23.268		0
	DMEIILR	Cyanobacteria_109_Anthocerobacter	2.90882e+09	23	0	45.92	2	49.2388		0
	mNDVFTR	Cyanobacteria_109_Anthocerobacter	1.4187e+07	2	0	44.52	2	21.8688	M1(Oxidation)	0
	DAAmVHLK	Cyanobacteria_109_Anthocerobacter	1.92878e+08	10	0	46.34	2	19.1397	M4(Oxidation)	0
	DmEIILR	Cyanobacteria_109_Anthocerobacter	1.27277e+08	16	0	41.09	2	28.4432	M2(Oxidation)	0
	mNDVFTR	Cyanobacteria_109_Anthocerobacter	30217189	2	0	33.56	2	38.851	N-Term(Acetyl)	0
	mNDVFTR	Cyanobacteria_109_Anthocerobacter	3.96516e+06	2	0	30.34	2	29.146	N-Term(Acetyl); M1(Oxidation)	0
	GSFLLESDLDK	Cyanobacteria_109_Anthocerobacter	12414339943	38	0	78.53	2	45.7514		0
	AVQLMKDAAMVHLK	Cyanobacteria_109_Anthocerobacter	2.50687e+08	4	0	58.01	3	35.5855		1
	AVQLMKDAAmVHLK	Cyanobacteria_109_Anthocerobacter	5.67191e+07	6	0	45.07	3	32.465	M10(Oxidation)	1
	AVQLmKDAAmVHLK	Cyanobacteria_109_Anthocerobacter	7.74744e+06	1	0	16.16	3	30.7265	M5(Oxidation); M10(Oxidation)	1
	ETYNALGTPTQSVAR	Cyanobacteria_109_Anthocerobacter	3.112e+10	94	0	73.46	2	41.3019		0
	YVSYALLAGDASVLDDR	Cyanobacteria_109_Anthocerobacter	1.33627e+10	105	0	115.61	2	52.8768		0
	GSFLLESDLDKLASFAK	Cyanobacteria_109_Anthocerobacter	20055640961	64	0	100.82	2	68.3712		1
	LDAVAALTNNAPAIISDAAHK	Cyanobacteria_109_Anthocerobacter	3.18496e+10	69	0	114.07	2	49.8419		0
	LFAEQQELIQPGGNAYPHR	Cyanobacteria_109_Anthocerobacter	26851742016	139	0	91.47	2	41.3042		0
	RLDAVAALTNNAPAIISDAAHK	Cyanobacteria_109_Anthocerobacter	2.05875e+10	152	0	120.62	2	49.0852		1
	cLNGLRETYNALGTPTQSVAR	Cyanobacteria_109_Anthocerobacter	99807788	4	0	39	2	37.5094	C1(Carbamidomethyl)	1
	LFAEQQELIQPGGNAYPHRR	Cyanobacteria_109_Anthocerobacter	3219634207	151	0	76.83	3	33.1874		1
	STANVTVGDcSSLYSEAATYFDK	Cyanobacteria_109_Anthocerobacter	4.40966e+08	20	0	127.77	2	55.064	C10(Carbamidomethyl)	0
	AIAQADLKGSFLLESDLDKLASFAK	Cyanobacteria_109_Anthocerobacter	3.36201e+06	3	0	48.63	3	60.5827		2
Cyanobacteria_109_Anthocerobacter	1117.704.peg.3863 ApcA2	17.441	5.21143	7023.97	90.68	161	15	15	263	5.21048e+09	0.0543164
	Sequence	Protein Group Accessions	Area	# PSMs	q-Value	IonScore	Charge	RT [min]	Modifications	# Missed Cleavages
	FFATGEAR	Cyanobacteria_109_Anthocerobacter	1.00873e+09	10	0	47.68	2	23.834		0
	DMEYFLR	Cyanobacteria_109_Anthocerobacter	2.19941e+09	6	0	37.13	2	41.2307		0
	DmEYFLR	Cyanobacteria_109_Anthocerobacter	4.59745e+07	2	0	45.24	2	32.9613	M2(Oxidation)	0
	IINRTDAEGR	Cyanobacteria_109_Anthocerobacter	334313	2	0	27.71	2	17.0444		1
	AASTISANAASILR	Cyanobacteria_109_Anthocerobacter	3.09429e+09	36	0	91.84	2	36.6832		0
	YFASKDFDEVTR	Cyanobacteria_109_Anthocerobacter	2.1654e+07	4	0	58.92	2	31.833		1
	LRAASTISANAASILR	Cyanobacteria_109_Anthocerobacter	1.89627e+06	2	0	22.52	3	37.4394		1
	YATYALVAGDTSVIDER	Cyanobacteria_109_Anthocerobacter	2.44097e+09	48	0	118.74	2	42.4537		0
	GVVASMIGSEANVYFDHIAK	Cyanobacteria_109_Anthocerobacter	2.51298e+09	45	0	92.93	2	61.8281		0
	GVVASmIGSEANVYFDHIAK	Cyanobacteria_109_Anthocerobacter	9.09044e+08	54	0	112.22	2	46.88	M6(Oxidation)	0
	ETYMSLGVPIPSTVAGVTAMK	Cyanobacteria_109_Anthocerobacter	1.23128e+09	8	0	43.72	3	54.437		0
	ETYmSLGVPIPSTVAGVTAMK	Cyanobacteria_109_Anthocerobacter	2.43631e+08	4	0	34.73	2	49.6577	M4(Oxidation)	0
	ESAAALFTEQPDLLRPGGNAYTSR	Cyanobacteria_109_Anthocerobacter	4.76263e+08	2	0	51.68	3	46.7364		0
	VLNGLKETYMSLGVPIPSTVAGVTAMK	Cyanobacteria_109_Anthocerobacter	0	2	0	35.9	3	55.8955		1
	RYAAcVR	Cyanobacteria_109_Anthocerobacter	1.09149e+06	1	0	16.92	2	17.2714	C5(Carbamidomethyl)	1
Cyanobacteria_109_Anthocerobacter	1117.704.peg.3797 Ribulose bisphosphate carboxylase large chain (EC 4.1.1.39)	52.6874	6.53662	7009.32	55.06	474	27	27	246	2.33644e+09	0.0508055
	Sequence	Protein Group Accessions	Area	# PSMs	q-Value	IonScore	Charge	RT [min]	Modifications	# Missed Cleavages
	FLPEMIR	Cyanobacteria_109_Anthocerobacter	4.88226e+09	8	0.001	22.4	2	38.3563		0
	IVNVTSVIS	Cyanobacteria_109_Anthocerobacter	7.44451e+08	8	0	51.89	2	39.0272		0
	TGYRAPIR	Cyanobacteria_109_Anthocerobacter	1.06424e+06	1	0.002	12.65	2	18.9091		1
	ITVSEAGAYATNK	Cyanobacteria_109_Anthocerobacter	3.65779e+09	91	0	99.65	2	33.3132		0
	QSNYTLTVPYDR	Cyanobacteria_109_Anthocerobacter	1.14685e+09	4	0	52.46	2	33.8472		0
	YGQSTSDEAITTQGK	Cyanobacteria_109_Anthocerobacter	5.90149e+07	8	0	102.01	2	20.7518		0
	MYGQSTSDEAITTQGK	Cyanobacteria_109_Anthocerobacter	1.2021e+09	53	0	112.75	2	31.8306		0
	mYGQSTSDEAITTQGK	Cyanobacteria_109_Anthocerobacter	2.37018e+07	10	0	111.62	2	20.7716	M1(Oxidation)	0
	YGQSTSDEAITTQGKR	Cyanobacteria_109_Anthocerobacter	1.26454e+07	8	0	84.67	2	18.9946		1
	mYGQSTSDEAITTQGK	Cyanobacteria_109_Anthocerobacter	8.5756e+08	26	0	92.17	2	30.0541	N-Term(Acetyl)	0
	mYGQSTSDEAITTQGK	Cyanobacteria_109_Anthocerobacter	2.25586e+07	5	0	112.57	2	24.5471	N-Term(Acetyl); M1(Oxidation)	0
	MYGQSTSDEAITTQGKR	Cyanobacteria_109_Anthocerobacter	5.45743e+08	30	0	88.61	2	21.9478		1
	mYGQSTSDEAITTQGKR	Cyanobacteria_109_Anthocerobacter	1.42099e+07	5	0	49.76	2	19.8944	M1(Oxidation)	1
	mYGQSTSDEAITTQGKR	Cyanobacteria_109_Anthocerobacter	3.00179e+08	21	0	105.69	2	27.9138	N-Term(Acetyl)	1
	mYGQSTSDEAITTQGKR	Cyanobacteria_109_Anthocerobacter	6.03774e+06	3	0	107.59	2	22.9399	N-Term(Acetyl); M1(Oxidation)	1
Cyanobacteria_109_Anthocerobacter	1117.704.peg.1543 ApcB1	17.0837	6.13818	6986.83	93.67	158	11	12	226	2.68275e+09	0.0466749
	Sequence	Protein Group Accessions	Area	# PSMs	q-Value	IonScore	Charge	RT [min]	Modifications	# Missed Cleavages
	EVVAGQVGPK	Cyanobacteria_109_Anthocerobacter	604486	2	0	47.46	2	19.386		0
	SYFDSGDLR	Cyanobacteria_109_Anthocerobacter	1.60984e+07	2	0	36.09	2	31.4514		0
	ALGVPLDISVR	Cyanobacteria_109_Anthocerobacter	3.06734e+07	2	0	29.13	2	44.2463		0
	YLDAAALDLLR	Cyanobacteria_109_Anthocerobacter	3.41455e+07	1	0	59.31	2	52.1544		0
	AINALKEVVAGQVGPK	Cyanobacteria_109_Anthocerobacter	1.23825e+07	2	0	19.15	3	35.5406		1
	YATYAMLADNTTLLDEYVLK	Cyanobacteria_109_Anthocerobacter	4.10496e+06	3	0	69.02	2	60.7188		0
	DLDYFLR	Cyanobacteria_109_Anthocerobacter	2.4052e+09	13	0	35.32	2	45.4119		0
Cyanobacteria_109_Anthocerobacter	1117.704.peg.3272 CpcJ	60.2313	6.39209	7068.81	56.31	531	20	22	224	6.68584e+08	0.0462619
	Sequence	Protein Group Accessions	Area	# PSMs	q-Value	IonScore	Charge	RT [min]	Modifications	# Missed Cleavages
	ALGTIEAPR	Cyanobacteria_109_Anthocerobacter	5.22187e+08	5	0	73.61	2	24.8085		0
	GNPFLDMAR	Cyanobacteria_109_Anthocerobacter	4.03956e+07	2	0	42.05	2	40.1967		0
	QVAQSEAYK	Cyanobacteria_109_Anthocerobacter	1.60217e+06	3	0	49.67	2	17.332		0
	FFNPAAQTR	Cyanobacteria_109_Anthocerobacter	9.65281e+08	2	0	36.06	2	26.3121		0
	LLFAESQLR	Cyanobacteria_109_Anthocerobacter	1.86428e+09	14	0	67.13	2	39.454		0
	FFNPATQTR	Cyanobacteria_109_Anthocerobacter	9.96094e+08	2	0	44.61	2	26.1373		0
	FLYTTSQNR	Cyanobacteria_109_Anthocerobacter	3.07446e+08	4	0	46.54	2	24.2257		0
	FFYPSSQTR	Cyanobacteria_109_Anthocerobacter	622715472	11	0	26.92	2	30.3034		0
	APYDQAEISR	Cyanobacteria_109_Anthocerobacter	9.83593e+08	11	0	65.09	2	22.377		0
	LTESLSRPVR	Cyanobacteria_109_Anthocerobacter	19960169	1	0	22.65	2	21.1228		0
	APYDQAEIIR	Cyanobacteria_109_Anthocerobacter	1.34233e+09	4	0	77.87	2	28.5395		0
	STMDQDPEYR	Cyanobacteria_109_Anthocerobacter	6.31513e+07	8	0	61.42	2	20.5222		0
	IQATAVLERPR	Cyanobacteria_109_Anthocerobacter	1.81024e+08	11	0	56.38	2	25.1134		0
	STmDQDPEYR	Cyanobacteria_109_Anthocerobacter	197833	2	0	42.69	2	17.7631	M3(Oxidation)	0
	AVGALEAAQVTLR	Cyanobacteria_109_Anthocerobacter	748101376	6	0	94.94	2	36.5655		0
	LYDGYAGSDTER	Cyanobacteria_109_Anthocerobacter	4.45869e+08	10	0	67.74	2	24.8889		0
	YQTGQSAQGFNR	Cyanobacteria_109_Anthocerobacter	1.71905e+08	11	0	72.57	2	19.7535		0
	LLFAESQLRDGK	Cyanobacteria_109_Anthocerobacter	9.34904e+07	5	0	55.21	2	33.3092		1
	GFTSQPGQSTEAFNR	Cyanobacteria_109_Anthocerobacter	1.60852e+09	19	0	98.73	2	26.4772		0
	LLDLYGGWAGSDTDR	Cyanobacteria_109_Anthocerobacter	2.59409e+08	11	0	96.61	2	46.3038		0
	GFTSQPGQVTEAFNR	Cyanobacteria_109_Anthocerobacter	1.59739e+09	7	0	96.72	2	33.9082		0
	VQANAVLETPQVTLR	Cyanobacteria_109_Anthocerobacter	3.7068e+08	6	0	82.04	2	38.6638		0
	YQVGQNPLGFNGLVR	Cyanobacteria_109_Anthocerobacter	5.4572e+08	2	0	76.63	2	44.9497		0
	LLLGRAPYDQAEISR	Cyanobacteria_109_Anthocerobacter	5.92034e+06	1	0	37.14	3	34.2001		1
	APFTEEQLQGALYAIYK	Cyanobacteria_109_Anthocerobacter	7.98774e+08	35	0	159.39	2	59.1302		0
	APFTEEQFQGALYAIYK	Cyanobacteria_109_Anthocerobacter	1.41239e+09	45	0	125.26	2	60.0642		0
	APFTDEQFQGALYAIYR	Cyanobacteria_109_Anthocerobacter	464399954	27	0	131.62	2	56.2959		0
	MVTLYDGYATSDSEWDR	Cyanobacteria_109_Anthocerobacter	6.807e+08	8	0	103.94	2	44.1631		0
	THVMESERPTFAESQLR	Cyanobacteria_109_Anthocerobacter	2.72359e+08	42	0	40.44	2	28.1189		0
	mVTLYDGYATSDSEWDR	Cyanobacteria_109_Anthocerobacter	1.35061e+07	2	0	110.02	2	41.1148	M1(Oxidation)	0
	THVmESERPTFAESQLR	Cyanobacteria_109_Anthocerobacter	1.10265e+07	5	0	26.96	4	24.9166	M4(Oxidation)	0
	SYTSPSPLEQTNTYGQER	Cyanobacteria_109_Anthocerobacter	7.22279e+08	8	0	77.94	2	29.0672		0
	EFTAPSPYQQTETYGQER	Cyanobacteria_109_Anthocerobacter	6.8893e+08	8	0	70.1	2	31.6442		0
	LYDGYAGSDTERNQSGQVAR	Cyanobacteria_109_Anthocerobacter	1.6494e+07	7	0	44.56	3	21.9612		1
	MVNLNDGYATSDSGWSQSAEVAR	Cyanobacteria_109_Anthocerobacter	5.80034e+08	13	0	127.05	2	39.16		0
	mVNLNDGYATSDSGWSQSAEVAR	Cyanobacteria_109_Anthocerobacter	4.59183e+06	3	0	117.43	2	36.076	M1(Oxidation)	0
	LLDLYGGWAGSDTDRNQSGQVAR	Cyanobacteria_109_Anthocerobacter	1.33826e+09	8	0	52.96	3	43.4021		1
	AAWLAGALTLPSSLGHTETHGQER	Cyanobacteria_109_Anthocerobacter	3.54384e+08	16	0	97.89	2	49.0171		0
	QVFGNTYVMESERPATAESQLR	Cyanobacteria_109_Anthocerobacter	1.88161e+09	8	0	38.93	3	37.4748		0
	QVFGNTYVMESERPTTAESQLK	Cyanobacteria_109_Anthocerobacter	1.02268e+09	5	0	52.11	2	35.9946		0
	QVFGNTYVmESERPATAESQLR	Cyanobacteria_109_Anthocerobacter	3.02122e+07	2	0	36.29	3	33.3581	M9(Oxidation)	0
	QVFGNTYVmESERPTTAESQLK	Cyanobacteria_109_Anthocerobacter	2.57615e+07	2	0	52.63	3	32.6833	M9(Oxidation)	0
	MVTLYDGYATSDSEWDRGGQSAR	Cyanobacteria_109_Anthocerobacter	2.11088e+08	7	0	75.55	3	40.0206		1
	mVTLYDGYATSDSEWDRGGQSAR	Cyanobacteria_109_Anthocerobacter	0	1	0	18.67	3	36.3723	M1(Oxidation)	1
	LTNSLVRPGQVVEPPVAPPLEFTR	Cyanobacteria_109_Anthocerobacter	3073005536	12	0	55.33	3	46.5082		0
	IGNLISSYTRPSPYGQPQGYGQER	Cyanobacteria_109_Anthocerobacter	1.23195e+09	7	0	69.62	3	36.3936		0
	MVTLYDGYAASDGQTPRPTDSLNEP	Cyanobacteria_109_Anthocerobacter	7.02563e+08	6	0	33.94	2	42.589		0
	QVFGNTYVMESERPTTAESQLKDGR	Cyanobacteria_109_Anthocerobacter	6.39017e+07	4	0	35	3	34.0267		1
	VGTTENLEGVIYAIYQQVLGNTHVMTSER	Cyanobacteria_109_Anthocerobacter	3.01799e+08	4	0	68.95	3	66.8874		0
	LLNALTQPSSLGQSPTFGQEQIQATAVLEESPVTLR	Cyanobacteria_109_Anthocerobacter	1.44273e+08	3	0	41.27	3	58.0791		0
	HIFGNTYVMESERPTTAESQLK	Cyanobacteria_109_Anthocerobacter	3.59332e+08	56	0	44.23	3	37.7974		0
	HIFGNTYVmESERPTTAESQLK	Cyanobacteria_109_Anthocerobacter	2.2229e+07	7	0	39.03	4	30.9891	M9(Oxidation)	0
	HIFGNTYVMESERPTTAESQLKDGR	Cyanobacteria_109_Anthocerobacter	1.10661e+08	3	0	21.58	4	32.7239		1
	HIFGNTYVmESERPTTAESQLKDGR	Cyanobacteria_109_Anthocerobacter	8.29836e+06	2	0	14.31	4	29.9133	M9(Oxidation)	1
Cyanobacteria_109_Anthocerobacter	1117.704.peg.2793 Glutamine synthetase type I (EC 6.3.1.2)	52.355	5.2749	6053.24	76.11	473	22	22	194	1.71678e+09	0.0400661
	Sequence	Protein Group Accessions	Area	# PSMs	q-Value	IonScore	Charge	RT [min]	Modifications	# Missed Cleavages
	GFVSSGER	Cyanobacteria_109_Anthocerobacter	7.75921e+06	2	0	37.73	2	19.0555		0
	DLDYYLR	Cyanobacteria_109_Anthocerobacter	2.7199e+09	12	0	31.33	2	40.4606		0
	GFVSSGERR	Cyanobacteria_109_Anthocerobacter	1.62411e+06	2	0.001	35.27	2	17.7601		1
	AIVSADAEAR	Cyanobacteria_109_Anthocerobacter	1.7573e+09	73	0	66.81	2	19.7922		0
	VAQTLTESR	Cyanobacteria_109_Anthocerobacter	9.83748e+07	4	0	58.27	2	18.5655		0
	QAGDQLFQK	Cyanobacteria_109_Anthocerobacter	3.99942e+08	4	0	48.23	2	25.1079		0
	YLSPGELDR	Cyanobacteria_109_Anthocerobacter	1764742400	12	0	39.73	2	27.7319		0
	IRGFVSSGER	Cyanobacteria_109_Anthocerobacter	2.67024e+06	4	0	47.19	2	20.9584		1
	LRVAQTLTESR	Cyanobacteria_109_Anthocerobacter	2.74326e+07	6	0	42.14	2	24.1042		1
	IIKQAGDQLFQK	Cyanobacteria_109_Anthocerobacter	2.79629e+06	2	0	45.93	2	26.1057		1
	NLEVPLPGMVEAVK	Cyanobacteria_109_Anthocerobacter	9.51559e+09	38	0	67.77	2	49.359		0
	NLEVPLPGmVEAVK	Cyanobacteria_109_Anthocerobacter	8.22601e+07	4	0	46.06	2	41.3441	M9(Oxidation)	0
	TAScLRDLDYYLR	Cyanobacteria_109_Anthocerobacter	2.72951e+06	1	0	16.71	3	43.886	C4(Carbamidomethyl)	1
	RPDLVSPGGNAYGAER	Cyanobacteria_109_Anthocerobacter	3.39596e+09	51	0	84.11	3	31.8694		0
	LVTFGIVAGDVTPIEEIGVIGVK	Cyanobacteria_109_Anthocerobacter	9.47346e+08	41	0	77.79	2	62.9011		0
	SVATGLLSGDDSAEVGYYFDYLAGALA	Cyanobacteria_109_Anthocerobacter	3.89624e+08	7	0	50.67	3	66.4653		0
Cyanobacteria_109_Anthocerobacter	1117.704.peg.1544 ApcA1	17.264	5.18604	4840.38	80.12	161	8	9	162	4.71852e+09	0.0334572
	Sequence	Protein Group Accessions	Area	# PSMs	q-Value	IonScore	Charge	RT [min]	Modifications	# Missed Cleavages
	IPVTGTNPK	Cyanobacteria_109_Anthocerobacter	2.11223e+07	2	0	43.41	2	18.3609		0
	SEMLLTMGK	Cyanobacteria_109_Anthocerobacter	1.08312e+09	2	0	50.82	2	34.7476		0
	SEMLLTmGK	Cyanobacteria_109_Anthocerobacter	1.58634e+06	2	0	23.64	2	25.7188	M7(Oxidation)	0
	VESGGNLGYKPK	Cyanobacteria_109_Anthocerobacter	1.58072e+07	6	0	83.84	2	19.4696		0
	VPSTPGSLAEALENLK	Cyanobacteria_109_Anthocerobacter	373578349	5	0	100.13	2	53.6028		0
	HHHEVASGGQAELGYR	Cyanobacteria_109_Anthocerobacter	5553573	6	0	81.79	3	19.5776		0
	FAPLVQAADYMMTYK	Cyanobacteria_109_Anthocerobacter	2.20574e+09	28	0	90.88	2	58.6565		0
	FAPLVQAADYmMTYK	Cyanobacteria_109_Anthocerobacter	1.5805e+07	7	0	83.85	2	44.7465	M11(Oxidation)	0
	GGYFPVPPTDSQQDMR	Cyanobacteria_109_Anthocerobacter	5.90028e+08	15	0	65.52	2	35.7002		0
	GGYFPVPPTDSQQDmR	Cyanobacteria_109_Anthocerobacter	5.7272e+06	2	0	36.65	2	32.9827	M15(Oxidation)	0
	HAPALLAFTNPSTNSYK	Cyanobacteria_109_Anthocerobacter	1.00088e+09	9	0	63.31	2	39.8505		0
	LVPGFEAPVNLAYSSGNR	Cyanobacteria_109_Anthocerobacter	1.09948e+09	7	0	78.24	2	44.5337		0
	HAPALLAFTNPSTNSYKR	Cyanobacteria_109_Anthocerobacter	20393013	1	0	10.32	4	35.6579		1
	NKGGYFPVPPTDSQQDMR	Cyanobacteria_109_Anthocerobacter	552890404	13	0	55.4	2	31.5949		1
	RLVPGFEAPVNLAYSSGNR	Cyanobacteria_109_Anthocerobacter	5.29109e+07	3	0	46.43	3	43.1672		1
	NKGGYFPVPPTDSQQDmR	Cyanobacteria_109_Anthocerobacter	5.64608e+06	2	0	25.53	3	28.3126	M17(Oxidation)	1
	AQTAQEVMQIIADNNIELVDLR	Cyanobacteria_109_Anthocerobacter	2.87586e+08	17	0	85.6	2	62.2704		0
	EVIPIQMRPHPYEFELYYDV	Cyanobacteria_109_Anthocerobacter	2.59582e+08	6	0	28.03	2	56.2084		0
	EVIPIQmRPHPYEFELYYDV	Cyanobacteria_109_Anthocerobacter	4.1519e+07	1	0	17.24	3	52.7019	M7(Oxidation)	0
	cPDAScNPYLAFAAMLLAGLDGIK	Cyanobacteria_109_Anthocerobacter	1.44274e+08	6	0	86.64	3	68.2603	C1(Carbamidomethyl); C6(Carbamidomethyl)	0
	cPDAScNPYLAFAAmLLAGLDGIK	Cyanobacteria_109_Anthocerobacter	1.09255e+07	3	0	73.06	3	67.6887	C1(Carbamidomethyl); C6(Carbamidomethyl); M15(Oxidation)	0
	NQIHPGEPLDVDIYELSPEELAK	Cyanobacteria_109_Anthocerobacter	1.84513e+09	12	0	67.12	3	53.4623		0
	FDQNTHSGYYYVDSVEGNWNSGR	Cyanobacteria_109_Anthocerobacter	2.2906e+08	17	0	62.4	3	41.1056		0
	NDHDFLLAGDVFTEDLINTWIEYK	Cyanobacteria_109_Anthocerobacter	2.9117e+06	2	0	38.36	3	66.9108		0
	DGKPLFAGDGYAGLSETcLYYIGGILK	Cyanobacteria_109_Anthocerobacter	9.28871e+07	6	0	71.89	3	60.2706	C18(Carbamidomethyl)	0
	AVTYLQSTGIADTAYFGPEAEFFIFDEVR	Cyanobacteria_109_Anthocerobacter	1.58261e+08	2	0	23.06	3	65.2529		0
	AINDSDMLMIPDPTTAVLDPFTQVPTLNLTcSISEAR	Cyanobacteria_109_Anthocerobacter	1.87084e+08	5	0	34.53	4	64.7014	C31(Carbamidomethyl)	0
	AINDSDmLMIPDPTTAVLDPFTQVPTLNLTcSISEAR	Cyanobacteria_109_Anthocerobacter	2.04625e+06	2	0	38.1	3	63.8069	M7(Oxidation); C31(Carbamidomethyl)	0
	VPSTPGSLAEALENLKNDHDFLLAGDVFTEDLINTWIEYK	Cyanobacteria_109_Anthocerobacter	8.20856e+07	5	0	27.9	4	67.5072		1
Cyanobacteria_109_Anthocerobacter	1117.704.peg.3795 Ribulose bisphosphate carboxylase small chain (EC 4.1.1.39)	12.6014	8.45557	2086.44	90.83	109	10	10	75	1.3566e+09	0.0154895
	Sequence	Protein Group Accessions	Area	# PSMs	q-Value	IonScore	Charge	RT [min]	Modifications	# Missed Cleavages
	FIELSHK	Cyanobacteria_109_Anthocerobacter	2.16269e+07	7	0	50.59	2	23.2753		0
	FANPNYR	Cyanobacteria_109_Anthocerobacter	1.06977e+07	1	0.003	11.96	2	20.0219		0
	IGAVGAIETPR	Cyanobacteria_109_Anthocerobacter	4.83196e+08	12	0	67.71	2	28.2271		0
	LGIAAVATENPK	Cyanobacteria_109_Anthocerobacter	8.06949e+08	25	0	86.59	2	30.4606		0
	QVDLLFLNMAK	Cyanobacteria_109_Anthocerobacter	4.05838e+06	2	0	42.16	2	55.7163		0
	YQTGQQGVGYSR	Cyanobacteria_109_Anthocerobacter	6.10454e+07	8	0	77.8	2	19.2225		0
	ALALEPFLDMAR	Cyanobacteria_109_Anthocerobacter	1.18737e+08	2	0	39.02	2	57.418		0
	LYDGWAGSDTDR	Cyanobacteria_109_Anthocerobacter	1.79211e+08	4	0	62.64	2	30.9036		0
	YQTGQSAEGFNR	Cyanobacteria_109_Anthocerobacter	8.54861e+07	4	0	71.76	2	20.7392		0
	ALALEPFLDmAR	Cyanobacteria_109_Anthocerobacter	0	1	0	24.2	2	49.066	M10(Oxidation)	0
	PAVVADQYLAMAK	Cyanobacteria_109_Anthocerobacter	1.36436e+08	5	0	96.48	2	38.2591		0
	YQQTETFGQER	Cyanobacteria_109_Anthocerobacter	8.80668e+07	8	0	61.77	2	22.5059		0
	DRLGIAAVATENPK	Cyanobacteria_109_Anthocerobacter	1.77592e+07	6	0	53.72	2	28.3772		1
	GGSGLEPFIVMANSR	Cyanobacteria_109_Anthocerobacter	2.42603e+08	4	0	54.12	2	48.7683		0
	LLNLYDGYAGSDTDR	Cyanobacteria_109_Anthocerobacter	6.84119e+08	4	0	82.01	2	39.5792		0
	ENIPSPMAQPESYGR	Cyanobacteria_109_Anthocerobacter	5.14684e+08	5	0	70.42	2	31.8652		0
	ENIPSPmAQPESYGR	Cyanobacteria_109_Anthocerobacter	7.94388e+06	3	0	56.19	2	24.8292	M7(Oxidation)	0
	DFKYQTGQQGVGYSR	Cyanobacteria_109_Anthocerobacter	7.98564e+06	2	0	42.18	3	24.6216		1
	APFTSEEFQGALYAIYR	Cyanobacteria_109_Anthocerobacter	3.7251e+08	40	0	144.03	2	69.3628		0
	LYDGWAGSDTDRNVGGQVAR	Cyanobacteria_109_Anthocerobacter	1.96865e+08	6	0	39.16	3	31.1424		1
	LLNLYDGYAGSDTDRAQSGQK	Cyanobacteria_109_Anthocerobacter	1.48452e+08	5	0	97.82	2	34.5033		1
	LNGTIAQAEPGSIERPSALQDTWK	Cyanobacteria_109_Anthocerobacter	1.40157e+08	2	0	31.02	3	39.9424		0
	HIFGNTYVMESERPTTAESQLK	Cyanobacteria_109_Anthocerobacter	3.59332e+08	56	0	44.23	3	37.7974		0
	HIFGNTYVmESERPTTAESQLK	Cyanobacteria_109_Anthocerobacter	2.2229e+07	7	0	39.03	4	30.9891	M9(Oxidation)	0
	HIFGNTYVMESERPTTAESQLKDGR	Cyanobacteria_109_Anthocerobacter	1.10661e+08	3	0	21.58	4	32.7239		1
	HIFGNTYVmESERPTTAESQLKDGR	Cyanobacteria_109_Anthocerobacter	8.29836e+06	2	0	14.31	4	29.9133	M9(Oxidation)	1
Cyanobacteria_109_Anthocerobacter	1117.704.peg.3864 ApcH	48.6966	9.45166	2099.82	63.11	431	19	19	73	377235516	0.0150764
	Sequence	Protein Group Accessions	Area	# PSMs	q-Value	IonScore	Charge	RT [min]	Modifications	# Missed Cleavages
	AWMPELK	Cyanobacteria_109_Anthocerobacter	1.97817e+07	2	0	47.98	2	36.922		0
	VSEEKPALPTK	Cyanobacteria_109_Anthocerobacter	139766	1	0	51.6	2	19.7588		0
	FAVLDTVQLQK	Cyanobacteria_109_Anthocerobacter	2.05831e+08	3	0	67.76	2	41.5672		0
	FYQENSMIEPK	Cyanobacteria_109_Anthocerobacter	7.91839e+06	1	0	79.05	2	29.0918		0
	FYQENSmIEPK	Cyanobacteria_109_Anthocerobacter	184535	2	0	52.22	2	23.6224	M7(Oxidation)	0
	DSFKPGDVALFGR	Cyanobacteria_109_Anthocerobacter	4.34858e+07	4	0	72.25	2	41.5225		0
	DALLTLLDEAVAAAFPTGG	Cyanobacteria_109_Anthocerobacter	3.00866e+07	3	0	33.06	2	68.5549		0
	VSEEKPALPTKDPNIPK	Cyanobacteria_109_Anthocerobacter	1.55115e+08	5	0	41.31	3	24.1954		1
	KDALLTLLDEAVAAAFPTGG	Cyanobacteria_109_Anthocerobacter	1.77826e+07	3	0	55.13	2	67.7417		1
	KVSEEKPALPTKDPNIPK	Cyanobacteria_109_Anthocerobacter	1.44761e+07	2	0	24.08	4	22.8693		2
	GQPISLVDAFENPVYPSDK	Cyanobacteria_109_Anthocerobacter	3.92675e+07	2	0	89.07	2	53.0257		0
	KGQPISLVDAFENPVYPSDK	Cyanobacteria_109_Anthocerobacter	3.32357e+07	2	0	48.98	3	48.4224		1
	NLGSVAQSILVAQAFVEAFIK	Cyanobacteria_109_Anthocerobacter	1.55056e+06	2	0	85.87	3	68.5069		0
	KGQPISLVDAFENPVYPSDKLSLLEK	Cyanobacteria_109_Anthocerobacter	875267	1	0	50.29	3	55.553		2
Cyanobacteria_109_Anthocerobacter	1117.704.peg.3865 ApcE	127.719	8.99756	1892.86	33.63	1136	31	31	64	9.16882e+07	0.0132177
	Sequence	Protein Group Accessions	Area	# PSMs	q-Value	IonScore	Charge	RT [min]	Modifications	# Missed Cleavages
	AQFEITDLLLK	Cyanobacteria_109_Anthocerobacter	96138517	1	0	63.39	2	58.0773		0
	LTYTQLGQALGR	Cyanobacteria_109_Anthocerobacter	4.89875e+07	2	0	95.59	2	40.8102		0
	KLTYTQLGQALGR	Cyanobacteria_109_Anthocerobacter	4.34406e+07	1	0	35.12	3	34.4161		1
	FFEVMQVYGMPMK	Cyanobacteria_109_Anthocerobacter	6.36328e+06	1	0	33.1	2	54.0595		0
	GSLVETVPTDPLIYR	Cyanobacteria_109_Anthocerobacter	36822766	1	0	29.97	2	44.8546		0
	LLNLLDLDTDLAEFLTDFPLK	Cyanobacteria_109_Anthocerobacter	4.19748e+06	4	0	101.84	2	68.6525		0
	ASQDEAEKLLNLLDLDTDLAEFLTDFPLK	Cyanobacteria_109_Anthocerobacter	4.0706e+06	1	0	25.28	3	68.1365		1
	LLNLLDLDTDLAEFLTDFPLKGSLVETVPTDPLIYR	Cyanobacteria_109_Anthocerobacter	1.23473e+06	1	0	54.13	3	68.5148		1
Cyanobacteria_109_Anthocerobacter	1117.704.peg.2017 Transketolase (EC 2.2.1.1)	71.3623	5.77002	1275.91	43.16	665	19	19	42	6.0227e+07	0.0086741
	Sequence	Protein Group Accessions	Area	# PSMs	q-Value	IonScore	Charge	RT [min]	Modifications	# Missed Cleavages
	SISNTAEFGDYTR	Cyanobacteria_109_Anthocerobacter	22647854	2	0	80.19	2	30.8976		0
	DGLQVYTTAEATQK	Cyanobacteria_109_Anthocerobacter	8.76504e+06	4	0	92.03	2	29.4618		0
	AIYLQDIAPHLTPGK	Cyanobacteria_109_Anthocerobacter	9.16509e+07	4	0	48.6	3	43.703		0
	GVPALFAVEQNASGQAR	Cyanobacteria_109_Anthocerobacter	2.7071e+07	4	0	96.55	2	43.5951		0
	EWVLENQAGAPAFLATR	Cyanobacteria_109_Anthocerobacter	1.98278e+07	1	0	59.95	2	50.6224		0
	GGFETLVEAGYQPELAYFEcLHEVK	Cyanobacteria_109_Anthocerobacter	1.10686e+07	2	0	60.74	3	60.2613	C20(Carbamidomethyl)	0
Cyanobacteria_109_Anthocerobacter	1117.704.peg.1028 Heat shock protein 60 kDa family chaperone GroEL	57.8467	5.05908	1258.11	41.18	544	14	17	37	3.17131e+07	0.00764147
	Sequence	Protein Group Accessions	Area	# PSMs	q-Value	IonScore	Charge	RT [min]	Modifications	# Missed Cleavages
	GLDLPFScR	Cyanobacteria_109_Anthocerobacter	3.1555e+08	4	0	42.9	2	41.8063	C8(Carbamidomethyl)	0
	TPSGTQVIDcPDDK	Cyanobacteria_109_Anthocerobacter	1.25103e+06	2	0	112.09	2	22.0299	C10(Carbamidomethyl)	0
	TPSGTQVIDcPDDKYILDVAEEK	Cyanobacteria_109_Anthocerobacter	5.11483e+08	3	0	72.26	2	43.8148	C10(Carbamidomethyl)	1
Cyanobacteria_109_Anthocerobacter	1117.704.peg.3986 CRISPR-associated protein, Cse4 family	41.3675	6.55127	1106.81	33.6	378	13	13	33	1.34811e+08	0.00681537
	Sequence	Protein Group Accessions	Area	# PSMs	q-Value	IonScore	Charge	RT [min]	Modifications	# Missed Cleavages
	LPFFNAR	Cyanobacteria_109_Anthocerobacter	1.36901e+09	4	0	31.92	2	40.5633		0
	VVGFDNIK	Cyanobacteria_109_Anthocerobacter	7.46867e+08	4	0	35.8	2	29.9334		0
	SANSNAYVR	Cyanobacteria_109_Anthocerobacter	2.56387e+06	2	0	63.87	2	17.7894		0
	QIQYILDK	Cyanobacteria_109_Anthocerobacter	3.78147e+08	2	0	33.73	2	31.7959		0
	TTQEVLGEVSScR	Cyanobacteria_109_Anthocerobacter	1185447976	35	0	80.79	2	28.3707	C12(Carbamidomethyl)	0
	QcQILSFLVHKPR	Cyanobacteria_109_Anthocerobacter	1.38437e+07	2	0	35.53	3	43.7608	C2(Carbamidomethyl)	0
	YETFSYLPPLTDAQIAK	Cyanobacteria_109_Anthocerobacter	1.16664e+09	6	0	54.07	2	52.0268		0
	RYETFSYLPPLTDAQIAK	Cyanobacteria_109_Anthocerobacter	1.51533e+09	9	0	55.05	2	46.8259		1
	GYIPAVEFNESSEPSELYWTMWK	Cyanobacteria_109_Anthocerobacter	1.06889e+09	6	0	78.43	2	62.1738		0
	GYIPAVEFNESSEPSELYWTmWK	Cyanobacteria_109_Anthocerobacter	6.80358e+07	3	0	62.65	2	57.7421	M21(Oxidation)	0
	QIQYILDKGYIPAVEFNESSEPSELYWTMWK	Cyanobacteria_109_Anthocerobacter	3.44223e+06	2	0	41.75	3	62.0115		1
Cyanobacteria_109_Anthocerobacter	1117.704.peg.2697 ApcB3	17.6402	8.51416	433.737	45.96	161	6	7	25	8.23339e+08	0.00516316
	Sequence	Protein Group Accessions	Area	# PSMs	q-Value	IonScore	Charge	RT [min]	Modifications	# Missed Cleavages
	EALATLVVNK	Cyanobacteria_109_Anthocerobacter	3.55337e+06	2	0	37.7	2	32.8499		0
	ASAGAGGGMPDFD	Cyanobacteria_109_Anthocerobacter	7.09185e+06	1	0	15.13	2	33.0791		0
	LRIEDAVNATK	Cyanobacteria_109_Anthocerobacter	2.44236e+06	3	0	62.21	2	26.0919		1
	LENTTLEQLGK	Cyanobacteria_109_Anthocerobacter	1.87321e+07	2	0	72.94	2	30.8996		0
	ISIITDLVPVLEK	Cyanobacteria_109_Anthocerobacter	2.16391e+07	1	0	38.53	2	58.4903		0
	GYVSPYLVTDQER	Cyanobacteria_109_Anthocerobacter	3.41029e+07	2	0	82.39	2	34.5479		0
	FGAPQIVNDGVTIAK	Cyanobacteria_109_Anthocerobacter	1.54482e+07	2	0	48.11	2	39.7281		0
	DNTTIVAEGNDEAVK	Cyanobacteria_109_Anthocerobacter	7.07631e+06	2	0	85.94	2	23.3474		0
	KFGAPQIVNDGVTIAK	Cyanobacteria_109_Anthocerobacter	2.57986e+07	4	0	52.87	2	35.5124		1
	QQLEETESEYDKEK	Cyanobacteria_109_Anthocerobacter	1.29489e+07	5	0	63.18	2	20.9695		1
	MEAVLEEPYILITDK	Cyanobacteria_109_Anthocerobacter	8.46701e+06	2	0	65.07	2	56.5444		0
	SLTTELEITEGMQFDR	Cyanobacteria_109_Anthocerobacter	1.07205e+07	1	0	12.14	2	51.7432		0
	EIELENKLENAGAQLVR	Cyanobacteria_109_Anthocerobacter	3.34269e+07	1	0	22.61	3	44.4116		1
	SHTDINYGYNALTNEYEDLVAAGVIDPVK	Cyanobacteria_109_Anthocerobacter	7.55673e+06	1	0	30.43	3	59.7136		0
	LSGGVAVIK	Cyanobacteria_109_Anthocerobacter	2.76096e+07	2	0	61.15	2	24.8049		0
	EGVITVEESK	Cyanobacteria_109_Anthocerobacter	2.15788e+07	2	0	49.48	2	23.0658		0
	VGAATETELKDR	Cyanobacteria_109_Anthocerobacter	8.15805e+06	4	0	87.85	2	19.0574		1
Cyanobacteria_109_Anthocerobacter	1117.704.peg.322 Heat shock protein 60 kDa family chaperone GroEL	58.4712	5.19873	815.215	34.17	556	10	13	24	2.19752e+07	0.00495663
	Sequence	Protein Group Accessions	Area	# PSMs	q-Value	IonScore	Charge	RT [min]	Modifications	# Missed Cleavages
	FLAVDAVQK	Cyanobacteria_109_Anthocerobacter	4.40352e+07	4	0	38.49	2	29.0055		0
	AVTDKPSLIK	Cyanobacteria_109_Anthocerobacter	3.32464e+06	1	0.001	20.82	2	21.8116		0
	DTPTSLILTR	Cyanobacteria_109_Anthocerobacter	6.1431e+07	2	0	26.8	2	35.232		0
	QNLGWPLEPK	Cyanobacteria_109_Anthocerobacter	3.89812e+07	2	0	40.62	2	41.696		0
	EFGFTVENVVAK	Cyanobacteria_109_Anthocerobacter	5.83067e+07	1	0	51.5	2	44.4014		0
	LSIEAASSFGWAK	Cyanobacteria_109_Anthocerobacter	0	2	0	75.26	2	46.6562		0
	GLPDYQSGSYTGR	Cyanobacteria_109_Anthocerobacter	2.09271e+07	4	0	75.03	2	25.9584		0
	FYIPDEALQEFR	Cyanobacteria_109_Anthocerobacter	3.73111e+07	2	0	25.33	2	52.8324		0
	GATAEAEWNDLFAR	Cyanobacteria_109_Anthocerobacter	4.14781e+07	2	0	89.49	2	50.012		0
	TTERLDELcINSIR	Cyanobacteria_109_Anthocerobacter	1.50231e+07	2	0	48.06	3	36.4583	C9(Carbamidomethyl)	1
	YKAEYPELAAEYER	Cyanobacteria_109_Anthocerobacter	13756431	4	0	54.59	2	33.5655		1
	AGTEGIHGSALGEAEVSLTK	Cyanobacteria_109_Anthocerobacter	1.02844e+07	4	0	40.96	3	34.2804		0
	GVIPYGATFLVFSDYMR	Cyanobacteria_109_Anthocerobacter	4.66416e+06	2	0	66.97	2	63.6456		0
	VVSMPSWELFEAQPQEYK	Cyanobacteria_109_Anthocerobacter	1.27938e+07	2	0	112.93	2	55.2989		0
	YASAHVSIDTFGASAPGGTcMK	Cyanobacteria_109_Anthocerobacter	3.42924e+07	3	0	80.94	2	35.4439	C20(Carbamidomethyl)	0
	TLPELLGGSADLAHSNMTYLK	Cyanobacteria_109_Anthocerobacter	3.68817e+06	1	0	82.48	2	50.4577		0
	AIPDMLVIRPADGNETSGAWK	Cyanobacteria_109_Anthocerobacter	5.0304e+07	1	0	26.09	3	44.8977		0
	VTTTTLPEGWADVLPTYQPTDKPNATR	Cyanobacteria_109_Anthocerobacter	6.09433e+07	1	0	35.75	3	49.9119		0
	VVSMPSWELFEAQPQEYKDSVLPPVVTK	Cyanobacteria_109_Anthocerobacter	3.747e+07	2	0	59.29	3	56.9477		1
Cyanobacteria_109_Anthocerobacter	1117.704.peg.3153 CpcG	29.0301	8.06006	420.165	42.06	252	7	7	17	5.55594e+07	0.00351095
	Sequence	Protein Group Accessions	Area	# PSMs	q-Value	IonScore	Charge	RT [min]	Modifications	# Missed Cleavages
	LVLEPNTNYR	Cyanobacteria_109_Anthocerobacter	3.28312e+07	2	0	29.87	2	29.941		0
	LADIFQDDQR	Cyanobacteria_109_Anthocerobacter	2.50018e+07	2	0	61.53	2	34.6595		0
	RPLSQPFNLTTPR	Cyanobacteria_109_Anthocerobacter	3.72618e+07	2	0	46.19	3	33.9212		0
	QIFSEHLILESNR	Cyanobacteria_109_Anthocerobacter	1.14269e+07	3	0	24.71	3	39.6625		0
	DEQGLQSFIFAAYR	Cyanobacteria_109_Anthocerobacter	9.227e+06	3	0	84.63	2	57.1264		0
	VASIPAVNAEDKPWVLDR	Cyanobacteria_109_Anthocerobacter	9.65852e+07	3	0	48.5	2	43.0667		0
	GYHAFIDAVVDGAEYAEAFGEDTLPYQR	Cyanobacteria_109_Anthocerobacter	5.33279e+06	2	0	20.9	3	64.2485		0
Cyanobacteria_109_Anthocerobacter	1117.704.peg.559 Ketol-acid reductoisomerase (NADP(+)) (EC 1.1.1.86)	36.6088	5.98584	807.915	30.51	331	6	6	17	4.71232e+07	0.00351095
	Sequence	Protein Group Accessions	Area	# PSMs	q-Value	IonScore	Charge	RT [min]	Modifications	# Missed Cleavages
	IVDWYMDGK	Cyanobacteria_109_Anthocerobacter	6.05726e+06	2	0	25.69	2	36.7012		0
	LAGADIIVGVDR	Cyanobacteria_109_Anthocerobacter	1.94779e+06	2	0	89.37	2	36.6573		0
	INDAFDLMHDGTSIR	Cyanobacteria_109_Anthocerobacter	9.07331e+06	2	0	39.3	3	41.6284		0
	INIDDLITHTMPLEK	Cyanobacteria_109_Anthocerobacter	1.73335e+07	2	0	29.45	3	53.3644		0
	AAVAFAPGKPLAMETVHLEGPR	Cyanobacteria_109_Anthocerobacter	2.62367e+06	1	0	19.75	3	42.3551		0
	FGMTHFVNPQEVQGDLVPYLVELTK	Cyanobacteria_109_Anthocerobacter	4.62413e+06	2	0	17.57	3	62.8586		0
Cyanobacteria_109_Anthocerobacter	1117.704.peg.3368 Aminopeptidase	94.7239	5.96045	652.639	15.1	841	10	10	17	8.89881e+06	0.00351095
	Sequence	Protein Group Accessions	Area	# PSMs	q-Value	IonScore	Charge	RT [min]	Modifications	# Missed Cleavages
	IPFSGPVAAAR	Cyanobacteria_109_Anthocerobacter	2.15383e+06	1	0	36.62	2	30.8602		0
	VPVDMIGTVIGPGGK	Cyanobacteria_109_Anthocerobacter	9.94961e+06	2	0	62.07	2	43.1043		0
	AGEQVVAILAQFLPK	Cyanobacteria_109_Anthocerobacter	1.65967e+06	4	0	80	2	65.4706		0
	VGLSGDDFIINPTYR	Cyanobacteria_109_Anthocerobacter	7.34523e+06	1	0	58.19	2	47.6908		0
	VDIEDDGTVTIAAPQAEK	Cyanobacteria_109_Anthocerobacter	555422	1	0	62	2	33.7685		0
	VLTDIQGIEDFLGDMDFK	Cyanobacteria_109_Anthocerobacter	4.21742e+06	3	0	110.74	2	65.2346		0
	EALAALPAEDPVAVALAQQPVK	Cyanobacteria_109_Anthocerobacter	4.18725e+06	2	0	46.82	3	52.735		0
Cyanobacteria_109_Anthocerobacter	1117.704.peg.3420 Glucose-6-phosphate isomerase (EC 5.3.1.9)	50.6288	5.21143	457.703	37.12	466	9	9	17	7.13914e+06	0.00351095
	Sequence	Protein Group Accessions	Area	# PSMs	q-Value	IonScore	Charge	RT [min]	Modifications	# Missed Cleavages
	DYAFAVLR	Cyanobacteria_109_Anthocerobacter	4.6757e+06	2	0	37.36	2	41.8858		0
	EAIELFDR	Cyanobacteria_109_Anthocerobacter	2.74338e+06	2	0	37.12	2	37.437		0
	LLTLVEGLR	Cyanobacteria_109_Anthocerobacter	6.28002e+06	1	0.001	13.21	2	44.5833		0
	SALEALEATR	Cyanobacteria_109_Anthocerobacter	1.29167e+07	2	0	71.26	2	33.3151		0
	AALTTIEDSR	Cyanobacteria_109_Anthocerobacter	4.50433e+06	2	0	50.32	2	25.1771		0
	VIQTFLEDNR	Cyanobacteria_109_Anthocerobacter	4190987	1	0	38.71	2	34.5519		0
	NFLPLFEQYVFK	Cyanobacteria_109_Anthocerobacter	7.49971e+06	2	0	52.58	2	62.6459		0
	ALELLEQLAQSDPDGR	Cyanobacteria_109_Anthocerobacter	4.87178e+06	2	0	100.76	2	53.1948		0
	FWFPcFDYPEQLATSEIR	Cyanobacteria_109_Anthocerobacter	2.15088e+06	2	0	53.56	2	63.0506	C5(Carbamidomethyl)	0
	VLEAVLDALGEDPSALTFEAAAPLLK	Cyanobacteria_109_Anthocerobacter	2.93374e+06	1	0	58.3	3	64.602		0
Cyanobacteria_109_Anthocerobacter	1117.704.peg.457 Suppressor of sigma54-dependent transcription, PspA-like	25.8535	5.31299	666.376	42.02	238	8	8	14	8.56555e+06	0.00289137
	Sequence	Protein Group Accessions	Area	# PSMs	q-Value	IonScore	Charge	RT [min]	Modifications	# Missed Cleavages
	TTGGIFLPETAK	Cyanobacteria_109_Anthocerobacter	8.00684e+06	2	0	42.7	2	34.7239		0
	EKPQTGEIVAIGPGK	Cyanobacteria_109_Anthocerobacter	1.10036e+07	3	0	41.3	2	25.4596		0
	VGEDGTRQPLEVNVGDQVLYSK	Cyanobacteria_109_Anthocerobacter	2705358	2	0	65.28	3	38.6367		1
Cyanobacteria_109_Anthocerobacter	1117.704.peg.695 Polyribonucleotide nucleotidyltransferase (EC 2.7.7.8)	76.5903	5.43994	599.076	16.03	711	7	7	14	7.17075e+06	0.00289137
	Sequence	Protein Group Accessions	Area	# PSMs	q-Value	IonScore	Charge	RT [min]	Modifications	# Missed Cleavages
	GFAPTEPAFEGIPTR	Cyanobacteria_109_Anthocerobacter	1.67023e+07	2	0	72.81	2	41.4065		0
	AVEPLLAEAGQPFAVHILTK	Cyanobacteria_109_Anthocerobacter	2.26373e+07	2	0	21.08	3	54.8509		0
Cyanobacteria_109_Anthocerobacter	1117.704.peg.814 putative metalloprotease	39.2275	6.66846	444.869	26.67	360	7	7	13	1.65694e+07	0.00268484
	Sequence	Protein Group Accessions	Area	# PSMs	q-Value	IonScore	Charge	RT [min]	Modifications	# Missed Cleavages
	AIYVGNLSFK	Cyanobacteria_109_Anthocerobacter	1.27948e+08	2	0	50.73	2	42.3973		0
	ATEQDIIDVFAEYGEVK	Cyanobacteria_109_Anthocerobacter	6.2268e+07	4	0	97.31	2	57.905		0
	GFAFVELASEAEEQAAIEALDGAEWLGR	Cyanobacteria_109_Anthocerobacter	3.81432e+07	5	0	46.58	3	67.1973		0
Cyanobacteria_109_Anthocerobacter	1117.704.peg.660 Cyanate hydratase (EC 4.2.1.104)	16.8127	4.90674	499.832	55.1	147	8	8	12	6.28555e+07	0.00247831
	Sequence	Protein Group Accessions	Area	# PSMs	q-Value	IonScore	Charge	RT [min]	Modifications	# Missed Cleavages
	TISITAcVPR	Cyanobacteria_109_Anthocerobacter	1.25868e+08	2	0	36.13	2	33.0151	C7(Carbamidomethyl)	0
	EIQNVYFTK	Cyanobacteria_109_Anthocerobacter	1.03392e+07	2	0	20.89	2	30.8476		0
	QGGTILNVQcMGS	Cyanobacteria_109_Anthocerobacter	1.44465e+07	2	0	54.83	2	38.2799	C10(Carbamidomethyl)	0
	QGGTILNVQcmGS	Cyanobacteria_109_Anthocerobacter	3.51026e+06	2	0	60.07	2	30.2577	C10(Carbamidomethyl); M11(Oxidation)	0
	ISFDQFTPEYQR	Cyanobacteria_109_Anthocerobacter	1.09228e+08	2	0	64.69	2	43.1003		0
Cyanobacteria_109_Anthocerobacter	1117.704.peg.3021 RNA-binding protein	11.5607	5.10986	400.18	50.93	108	3	3	11	7.61199e+07	0.00227179
	Sequence	Protein Group Accessions	Area	# PSMs	q-Value	IonScore	Charge	RT [min]	Modifications	# Missed Cleavages
	WFAEQQR	Cyanobacteria_109_Anthocerobacter	4.71056e+06	2	0	29.23	2	25.4445		0
	VTALIPSYK	Cyanobacteria_109_Anthocerobacter	1.07397e+07	2	0	33.91	2	32.5469		0
	MVAGKPGLNTGVL	Cyanobacteria_109_Anthocerobacter	29489558	2	0	43.97	2	34.3232		0
Cyanobacteria_109_Anthocerobacter	1117.704.peg.1261 S-(hydroxymethyl)glutathione dehydrogenase (EC 1.1.1.284)	39.29	6.37939	258.123	26.56	369	6	6	11	1.08214e+07	0.00227179
	Sequence	Protein Group Accessions	Area	# PSMs	q-Value	IonScore	Charge	RT [min]	Modifications	# Missed Cleavages
	LSYPESR	Cyanobacteria_109_Anthocerobacter	4.04174e+06	2	0	16.11	2	20.3044		0
	YYDLAFK	Cyanobacteria_109_Anthocerobacter	1.0182e+07	1	0	25.65	2	35.933		0
	DLDWFLR	Cyanobacteria_109_Anthocerobacter	1.42778e+07	2	0	27.91	2	54.729		0
	TEFDALIR	Cyanobacteria_109_Anthocerobacter	2.74193e+07	4	0	37.48	2	37.3521		0
	TSLSPQIFK	Cyanobacteria_109_Anthocerobacter	4.76588e+06	1	0.003	23.17	2	34.6713		0
	DLATSEIFR	Cyanobacteria_109_Anthocerobacter	2.3465e+07	2	0	52.94	2	38.3703		0
	QLAESDLYR	Cyanobacteria_109_Anthocerobacter	3.94361e+07	2	0	53.82	2	25.9565		0
	YVTPAGLNLR	Cyanobacteria_109_Anthocerobacter	1.77981e+07	2	0.001	19.44	2	34.3068		0
	APQDQAEIQR	Cyanobacteria_109_Anthocerobacter	7.82796e+06	2	0	63.71	2	18.1127		0
	QLAESDLYRK	Cyanobacteria_109_Anthocerobacter	1.99969e+06	1	0	20.2	2	22.7244		1
	GAEGDPYTIGTR	Cyanobacteria_109_Anthocerobacter	3.39641e+07	2	0	69.57	2	24.4585		0
	QFFEPYPPTK	Cyanobacteria_109_Anthocerobacter	5.44499e+06	2	0	37.68	2	34.9516		0
	ITEVFSVLETK	Cyanobacteria_109_Anthocerobacter	3.75327e+07	2	0	75.18	2	44.8373		0
	QFFEPFINSR	Cyanobacteria_109_Anthocerobacter	0	1	0.001	17.08	2	45.4242		0
	QFYEPYPNTK	Cyanobacteria_109_Anthocerobacter	4.52414e+07	4	0	39.81	2	27.9203		0
	IFGEDTVPFIR	Cyanobacteria_109_Anthocerobacter	3.68277e+07	2	0	39.3	2	48.3588		0
	KQFYEPYPNTK	Cyanobacteria_109_Anthocerobacter	2.59573e+06	2	0	49.5	2	24.2907		1
	IFSTVGIQTSLASR	Cyanobacteria_109_Anthocerobacter	3.26438e+06	2	0	70.36	2	40.7689		0
	EFIQALASSDLYR	Cyanobacteria_109_Anthocerobacter	2.55878e+07	2	0	55.58	2	47.1727		0
	AGTVPTLPSFEETPK	Cyanobacteria_109_Anthocerobacter	2.38915e+07	2	0	35.04	2	40.7177		0
	SDTPADVVRPSSPDR	Cyanobacteria_109_Anthocerobacter	2.54704e+06	1	0	18.57	3	21.1614		0
	DILAYGQSISYLDSK	Cyanobacteria_109_Anthocerobacter	1.63393e+07	2	0	82.93	2	47.3862		0
	EYGEVFGDGTVPYNR	Cyanobacteria_109_Anthocerobacter	5.61141e+06	2	0	47.51	2	36.1752		0
	LAIVQILTTNAEAIVSR	Cyanobacteria_109_Anthocerobacter	5.08863e+06	4	0	89.13	2	64.7105		0
	QSAEVVVPSFKPVTSPR	Cyanobacteria_109_Anthocerobacter	5.50224e+06	2	0	26.71	3	35.7281		0
	YFNPGELSSMAGFFNDAQR	Cyanobacteria_109_Anthocerobacter	1.37556e+07	4	0	78.3	2	58.0248		0
	SLNADKSDTPADVVRPSSPDR	Cyanobacteria_109_Anthocerobacter	5.45132e+06	3	0	34.38	3	22.6781		1
	YPTLPAANFPNTEILYNQLTK	Cyanobacteria_109_Anthocerobacter	2.25349e+06	1	0	26.04	3	57.8208		0
	SPKPIFWVPQGGTNPTEFQNVIR	Cyanobacteria_109_Anthocerobacter	1.90387e+08	2	0	68.25	3	52.1752		0
	VAIEEVLNSDEYTQLFGEDVVPFK	Cyanobacteria_109_Anthocerobacter	4.26105e+06	2	0	93.19	2	61.8163		0
	SFFSYGGAEVETPGFRPIPIAVYGPER	Cyanobacteria_109_Anthocerobacter	2.23758e+06	1	0	18.71	3	56.6595		0
Cyanobacteria_109_Anthocerobacter	1117.704.peg.3861 ApcC1	6.8455	10.4038	304.438	73.33	60	4	4	10	8.31808e+07	0.00206526
	Sequence	Protein Group Accessions	Area	# PSMs	q-Value	IonScore	Charge	RT [min]	Modifications	# Missed Cleavages
	VAEFNFK	Cyanobacteria_109_Anthocerobacter	7.4113e+07	2	0	25.94	2	31.6238		0
	MQPIILR	Cyanobacteria_109_Anthocerobacter	2.28886e+07	2	0	11.31	2	33.3111		0
	SLPLVPER	Cyanobacteria_109_Anthocerobacter	7.50749e+07	2	0.001	19.48	2	31.4533		0
	LSVAESQLR	Cyanobacteria_109_Anthocerobacter	1.10833e+08	2	0	42.75	2	24.8597		0
	YVGTTDAPSR	Cyanobacteria_109_Anthocerobacter	7.6702e+06	4	0	81.9	2	17.9911		0
	EALLEAIYR	Cyanobacteria_109_Anthocerobacter	1.20669e+08	2	0	62.51	2	44.4528		0
	AEKEALLEAIYR	Cyanobacteria_109_Anthocerobacter	2.04084e+07	6	0	45.47	2	40.2815		1
	AIAQTQYALELAK	Cyanobacteria_109_Anthocerobacter	7.30087e+07	6	0	94.01	2	36.3895		0
	QILEKEPQELQR	Cyanobacteria_109_Anthocerobacter	2.14944e+08	5	0	51.05	2	24.1907		1
	VFSLGDGASVDQILR	Cyanobacteria_109_Anthocerobacter	5.98855e+08	4	0	109.93	2	50.56		0
	LASSDLYVQSFLVR	Cyanobacteria_109_Anthocerobacter	1.02208e+08	7	0	98.45	2	50.8989		0
	VQTALNKPTVPSYSLV	Cyanobacteria_109_Anthocerobacter	3.88882e+07	2	0	39.53	2	41.1687		0
	QPASATELGSHITLIGTK	Cyanobacteria_109_Anthocerobacter	1.64955e+08	12	0	83.02	2	36.2786		0
	TLNFPSYGPGSQTGGEQR	Cyanobacteria_109_Anthocerobacter	3.41792e+07	2	0	34.08	3	34.2226		0
	RPVQGRPNLETYTSEVER	Cyanobacteria_109_Anthocerobacter	1.61949e+07	4	0	27.26	3	30.0144		0
	TSVGDLPGGLWGVRPGFQSPPK	Cyanobacteria_109_Anthocerobacter	1.473e+08	2	0	27.88	3	47.5532		0
	YTTDPAHGLVTQAYLGGVLVNAK	Cyanobacteria_109_Anthocerobacter	2.5617e+07	5	0	43.16	3	48.4467		0
	AAVDAMVTTEEYTEIFGDDTVPFAR	Cyanobacteria_109_Anthocerobacter	2.85751e+06	2	0	51.52	2	59.782		0
	VAIDTLLASQEYQDNFGDDTVPYYR	Cyanobacteria_109_Anthocerobacter	3.17907e+08	2	0	34.43	3	54.6731		0
Cyanobacteria_109_Anthocerobacter	1117.704.peg.3820 soluble [2Fe-2S] ferredoxin	10.4699	4.36084	394.21	32.65	98	3	3	9	2.76095e+08	0.00185874
	Sequence	Protein Group Accessions	Area	# PSMs	q-Value	IonScore	Charge	RT [min]	Modifications	# Missed Cleavages
	QGMDLPGVLVR	Cyanobacteria_109_Anthocerobacter	3.72307e+07	2	0	61.98	2	43.6471		0
	AVQDAWHTVGVTH	Cyanobacteria_109_Anthocerobacter	5.03352e+06	2	0	61.26	2	29.0383		0
	SLKAPGTAYDDPVLGK	Cyanobacteria_109_Anthocerobacter	1.53146e+06	1	0	14.22	3	30.7489		1
	APGTAYDDPVLGKDPQPSHLR	Cyanobacteria_109_Anthocerobacter	1.68836e+06	1	0	53.18	3	28.4066		1
	SLKAPGTAYDDPVLGKDPQPSHLR	Cyanobacteria_109_Anthocerobacter	2.04795e+06	2	0	44.31	4	30.0927		2
	QTVDQADWLIGAGLLAPGVQGMALR	Cyanobacteria_109_Anthocerobacter	4.77051e+06	1	0	38.08	3	62.2747		0
	YDNAFWNGTQMVYGDGDGQLFQR	Cyanobacteria_109_Anthocerobacter	7.44414e+06	4	0	66.05	2	54.0644		0
Cyanobacteria_109_Anthocerobacter	1117.704.peg.1630 hypothetical protein	22.8466	5.97314	234.02	20.3	202	4	4	8	1.55737e+07	0.00165221
	Sequence	Protein Group Accessions	Area	# PSMs	q-Value	IonScore	Charge	RT [min]	Modifications	# Missed Cleavages
	DIVGDEHYDVAR	Cyanobacteria_109_Anthocerobacter	0	1	0	36.1	2	25.3345		0
	TVDTGAPITVPVGTATLGR	Cyanobacteria_109_Anthocerobacter	5.07055e+06	2	0	64.25	2	39.8901		0
	VLAGEFDDLPEQAFYLVGDINEAVEK	Cyanobacteria_109_Anthocerobacter	1.25647e+06	2	0	54.44	3	65.768		0
Cyanobacteria_109_Anthocerobacter	1117.704.peg.3607 hypothetical protein	67.6428	6.66846	403.383	11.93	595	5	5	8	3.06671e+06	0.00165221
	Sequence	Protein Group Accessions	Area	# PSMs	q-Value	IonScore	Charge	RT [min]	Modifications	# Missed Cleavages
	TIGQQAMIPK	Cyanobacteria_109_Anthocerobacter	1.21842e+06	1	0.001	11.17	2	25.571		0
	FDPANPEAYLK	Cyanobacteria_109_Anthocerobacter	2.3194e+06	2	0	38.3	2	40.7766		0
	LGFIALSDcAPLVIAK	Cyanobacteria_109_Anthocerobacter	3.49207e+06	2	0	71.73	2	56.5916	C9(Carbamidomethyl)	0
Cyanobacteria_109_Anthocerobacter	1117.704.peg.2594 Carboxysome protein CcmM	71.6323	7.34229	175.346	19.51	656	6	6	8	2.0924e+06	0.00165221
	Sequence	Protein Group Accessions	Area	# PSMs	q-Value	IonScore	Charge	RT [min]	Modifications	# Missed Cleavages
	LAEVTEALVEAMR	Cyanobacteria_109_Anthocerobacter	6.62949e+06	2	0	83.61	2	51.5281		0
	AALAATLNTGQDcTAATR	Cyanobacteria_109_Anthocerobacter	1.07288e+06	2	0	90.3	2	27.3569	C13(Carbamidomethyl)	0
	VGAPFAEGTEMGPLISGVHR	Cyanobacteria_109_Anthocerobacter	1.53553e+07	2	0	32.88	3	44.312		0
Cyanobacteria_109_Anthocerobacter	1117.704.peg.1027 Heat shock protein 10 kDa family chaperone GroES	11.047	5.0083	231.593	47.57	103	3	3	7	7.23861e+06	0.00144568
	Sequence	Protein Group Accessions	Area	# PSMs	q-Value	IonScore	Charge	RT [min]	Modifications	# Missed Cleavages
	APSYQEAIEGIR	Cyanobacteria_109_Anthocerobacter	9.36156e+06	2	0	67.47	2	35.6496		0
	GLDPWIEVDGGLKPSNTYR	Cyanobacteria_109_Anthocerobacter	3.92914e+06	1	0	13.9	3	44.8457		0
Cyanobacteria_109_Anthocerobacter	1117.704.peg.467 Ferredoxin--NADP(+) reductase (EC 1.18.1.2)	33.0798	5.68115	74.7667	24.92	297	4	4	7	6.25091e+06	0.00144568
	Sequence	Protein Group Accessions	Area	# PSMs	q-Value	IonScore	Charge	RT [min]	Modifications	# Missed Cleavages
	VGKEGVITVEESK	Cyanobacteria_109_Anthocerobacter	1.10093e+06	1	0	18.52	3	21.599		1
	ISIIADLIPILEK	Cyanobacteria_109_Anthocerobacter	6.65224e+06	2	0	68.3	2	64.8489		0
	GYTSPYFMTDAER	Cyanobacteria_109_Anthocerobacter	7.86833e+06	2	0	59.79	2	36.6372		0
	KFGAPQIINDGVSIAK	Cyanobacteria_109_Anthocerobacter	8.97291e+06	1	0	16.96	3	39.0091		1
	QQIEASDSEYDKEK	Cyanobacteria_109_Anthocerobacter	1.50515e+06	2	0	31.47	3	18.8151		1
	LVAELAEPLILITDKK	Cyanobacteria_109_Anthocerobacter	7.95536e+06	1	0	12.85	3	56.268		1
	EIELEDPLENTGAQLIR	Cyanobacteria_109_Anthocerobacter	5.39223e+06	2	0	88.97	2	52.1729		0
	TNDVAGDGTTTATVLAQALIK	Cyanobacteria_109_Anthocerobacter	2.0872e+06	1	0	24.65	3	52.7323		0
	LVEQIAIIAKPVEDNETIAR	Cyanobacteria_109_Anthocerobacter	1.67373e+07	2	0	47.58	3	43.2439		0
	SDAFGFDALNNQFVDMLEAGIVDPAK	Cyanobacteria_109_Anthocerobacter	1.52997e+06	2	0	28.16	3	65.9529		0
	LSGGVAVIK	Cyanobacteria_109_Anthocerobacter	2.76096e+07	2	0	61.15	2	24.8049		0
	EGVITVEESK	Cyanobacteria_109_Anthocerobacter	2.15788e+07	2	0	49.48	2	23.0658		0
	VGAATETELKDR	Cyanobacteria_109_Anthocerobacter	8.15805e+06	4	0	87.85	2	19.0574		1
Cyanobacteria_109_Anthocerobacter	1117.704.peg.3985 CRISPR-associated protein, Cas5e family	23.209	8.45557	155.48	24.88	205	4	4	6	2.05798e+07	0.00123916
	Sequence	Protein Group Accessions	Area	# PSMs	q-Value	IonScore	Charge	RT [min]	Modifications	# Missed Cleavages
	EASPEFAELK	Cyanobacteria_109_Anthocerobacter	4.94667e+06	2	0.001	18.73	2	31.2739		0
	SDGGELPSSSPLFAR	Cyanobacteria_109_Anthocerobacter	2.5377e+07	3	0	46.6	2	37.2476		0
	IVESFGSYETWEK	Cyanobacteria_109_Anthocerobacter	8.12549e+06	2	0	80.13	2	41.3486		0
	IVESFGSYETWEKDFK	Cyanobacteria_109_Anthocerobacter	1.32185e+07	1	0	15.94	3	47.2684		1
Cyanobacteria_109_Anthocerobacter	1117.704.peg.3860 ApcC2	7.78329	10.4038	125.547	42.65	68	3	3	6	1.49799e+07	0.00123916
	Sequence	Protein Group Accessions	Area	# PSMs	q-Value	IonScore	Charge	RT [min]	Modifications	# Missed Cleavages
	AQTLDQSLPYVK	Cyanobacteria_109_Anthocerobacter	7.08512e+06	1	0	21.54	2	34.4508		0
	LENSPLAGSSALTKPEQLPPQFR	Cyanobacteria_109_Anthocerobacter	8.40761e+06	2	0	79.64	3	42.2791		0
Cyanobacteria_109_Anthocerobacter	1117.704.peg.1132 4-aminobutyraldehyde dehydrogenase (EC 1.2.1.19)	56.6931	6.53662	299.278	9.6	531	3	3	6	7.68588e+06	0.00123916
	Sequence	Protein Group Accessions	Area	# PSMs	q-Value	IonScore	Charge	RT [min]	Modifications	# Missed Cleavages
	VLTFGLMGR	Cyanobacteria_109_Anthocerobacter	5603832	2	0	32.56	2	44.793		0
	SAIQGYQTER	Cyanobacteria_109_Anthocerobacter	744203	2	0	25.93	2	20.2379		0
	FATTGEIVSTGQTPVSAR	Cyanobacteria_109_Anthocerobacter	6.55002e+06	4	0	84.3	2	31.6398		0
	IFFLDNVDPDTLAIFAK	Cyanobacteria_109_Anthocerobacter	9.26356e+06	2	0	59.23	2	63.9768		0
	SGGTTETLAQMLWIIDQLK	Cyanobacteria_109_Anthocerobacter	3.85482e+06	2	0	78.8	2	65.7571		0
	GTTDQHSQVQLYAEGPHDK	Cyanobacteria_109_Anthocerobacter	0	1	0	20.1	3	22.6811		0
	YTVLSAVGLLPAATVGLDIDGLLAGAK	Cyanobacteria_109_Anthocerobacter	3.66239e+06	2	0	48.64	3	66.913		0
	VNYYNMMSAPDLVGLPVScLDALVAK	Cyanobacteria_109_Anthocerobacter	3.64154e+06	1	0	20.12	3	64.3199	C19(Carbamidomethyl)	0
	TVHTALmAQQQAGDLYFVDILDQSPSER	Cyanobacteria_109_Anthocerobacter	2.20684e+06	1	0	18.59	3	55.7471	M7(Oxidation)	0
Cyanobacteria_109_Anthocerobacter	1117.704.peg.1685 DNA protection during starvation protein	17.609	5.2876	187.087	37.82	156	4	4	6	6.97779e+06	0.00123916
	Sequence	Protein Group Accessions	Area	# PSMs	q-Value	IonScore	Charge	RT [min]	Modifications	# Missed Cleavages
	LTGLVDYGDGRPVVK	Cyanobacteria_109_Anthocerobacter	5.7943e+06	2	0	39.34	3	32.5424		0
	VGFVGQTDAAPIIIAK	Cyanobacteria_109_Anthocerobacter	5.81531e+06	2	0	58.14	2	43.3014		0
Cyanobacteria_109_Anthocerobacter	1117.704.peg.2558 N-acetylornithine aminotransferase (EC 2.6.1.11)	43.5327	6.45557	241.321	8.17	404	2	2	6	5.63281e+06	0.00123916
	Sequence	Protein Group Accessions	Area	# PSMs	q-Value	IonScore	Charge	RT [min]	Modifications	# Missed Cleavages
	LPSGYLAcNEVK	Cyanobacteria_109_Anthocerobacter	4.78323e+06	2	0	56.28	2	30.3128	C8(Carbamidomethyl)	0
	LIPLTAYEDQITWLER	Cyanobacteria_109_Anthocerobacter	0	1	0	71.63	2	58.4613		0
Cyanobacteria_109_Anthocerobacter	1117.704.peg.1513 Phosphate ABC transporter, substrate-binding protein PstS (TC 3.A.1.7.1)	31.7857	9.12939	174.681	16.55	296	4	4	6	4.65509e+06	0.00123916
	Sequence	Protein Group Accessions	Area	# PSMs	q-Value	IonScore	Charge	RT [min]	Modifications	# Missed Cleavages
	EISAAYNVLIEEEGVALR	Cyanobacteria_109_Anthocerobacter	2.89091e+06	2	0	73.9	2	54.6355		0
	GLFIIDPDGIVQHSTINALNVGR	Cyanobacteria_109_Anthocerobacter	6.36512e+06	2	0	44.84	3	57.4327		0
Cyanobacteria_109_Anthocerobacter	1117.704.peg.1462 Manganese ABC transporter, periplasmic-binding protein SitA	34.418	9.15869	108.195	12.82	312	3	3	5	3.26728e+06	0.00103263
	Sequence	Protein Group Accessions	Area	# PSMs	q-Value	IonScore	Charge	RT [min]	Modifications	# Missed Cleavages
	NALIYVENIR	Cyanobacteria_109_Anthocerobacter	1.26866e+06	2	0	31.86	2	41.7685		0
	TAYNTNAQAYSAK	Cyanobacteria_109_Anthocerobacter	158207	1	0	67.39	2	19.7483		0
	VGAEIHGYEPTPSDVVK	Cyanobacteria_109_Anthocerobacter	8.37497e+06	2	0	31.75	3	30.012		0
Cyanobacteria_109_Anthocerobacter	1117.704.peg.1152 ATP synthase beta chain (EC 3.6.3.14)	51.9482	5.08447	187.638	11.78	484	3	3	5	3.16351e+06	0.00103263
	Sequence	Protein Group Accessions	Area	# PSMs	q-Value	IonScore	Charge	RT [min]	Modifications	# Missed Cleavages
	IGDEAFPGHQAMNNQIVK	Cyanobacteria_109_Anthocerobacter	2.52438e+06	2	0	30	3	32.3721		0
	PQVTQPAHQPGDFFVDYEEK	Cyanobacteria_109_Anthocerobacter	3.12087e+06	2	0	37.52	3	40.0255		0
Cyanobacteria_109_Anthocerobacter	1117.704.peg.436 Nitrate ABC transporter, substrate-binding protein	48.0569	9.15869	163.37	8.43	439	3	3	5	2.3433e+06	0.00103263
	Sequence	Protein Group Accessions	Area	# PSMs	q-Value	IonScore	Charge	RT [min]	Modifications	# Missed Cleavages
	DMEQPVVVDAILcATGR	Cyanobacteria_109_Anthocerobacter	1.64541e+06	1	0.001	37.39	2	58.1124	C13(Carbamidomethyl)	0
	DFDNTMGIHPTAAEEFVTLR	Cyanobacteria_109_Anthocerobacter	1.41096e+06	1	0	13.73	3	50.5221		0
Cyanobacteria_109_Anthocerobacter	1117.704.peg.2093 Aldehyde dehydrogenase B (EC 1.2.1.22)	58.5865	6.34131	90.7608	10.26	536	3	3	5	1.47415e+06	0.00103263
	Sequence	Protein Group Accessions	Area	# PSMs	q-Value	IonScore	Charge	RT [min]	Modifications	# Missed Cleavages
	DLFEAIAR	Cyanobacteria_109_Anthocerobacter	1.54837e+06	1	0	15.18	2	44.0266		0
	IGSNFQQLPVNQPR	Cyanobacteria_109_Anthocerobacter	1.69431e+06	1	0	75.58	2	32.2344		0
	SEHENLTTATGcPIADNQNSLTAGSR	Cyanobacteria_109_Anthocerobacter	846788	1	0	39.16	3	29.2967	C12(Carbamidomethyl)	0
Cyanobacteria_109_Anthocerobacter	1117.704.peg.18 Branched-chain amino acid aminotransferase (EC 2.6.1.42)	34.235	6.29053	59.6384	17.53	308	3	3	5	848538	0.00103263
	Sequence	Protein Group Accessions	Area	# PSMs	q-Value	IonScore	Charge	RT [min]	Modifications	# Missed Cleavages
	SFIPScPVR	Cyanobacteria_109_Anthocerobacter	8.65805e+06	2	0.001	17.87	2	31.2241	C6(Carbamidomethyl)	0
	WETVQDLAALR	Cyanobacteria_109_Anthocerobacter	1.98215e+07	1	0	29.5	2	44.9616		0
	LGVVADSLIEALK	Cyanobacteria_109_Anthocerobacter	3.326e+07	2	0	73.98	2	57.2934		0
	EGVMQQDYHTVMDSLDAK	Cyanobacteria_109_Anthocerobacter	7.12723e+06	1	0	26.51	3	44.8678		0
Cyanobacteria_109_Anthocerobacter	1117.704.peg.1050 hypothetical protein	16.7906	6.68311	130.92	22.15	158	2	2	4	1.96698e+07	0.000826105
	Sequence	Protein Group Accessions	Area	# PSMs	q-Value	IonScore	Charge	RT [min]	Modifications	# Missed Cleavages
	LTPDDSPNDVR	Cyanobacteria_109_Anthocerobacter	1.28677e+06	2	0	38.24	2	19.8661		0
	TGEIPVNTYRPNAPYK	Cyanobacteria_109_Anthocerobacter	1.37066e+07	2	0	19.81	3	28.4497		0
	GGDLTYLEGQSIGIVPPGTDAK	Cyanobacteria_109_Anthocerobacter	2.95298e+06	2	0.001	17.86	2	46.2271		0
	NFLLPEDPTANLVLIATGTGIAPFR	Cyanobacteria_109_Anthocerobacter	2.0932e+06	1	0	19.01	3	65.3928		0
Cyanobacteria_109_Anthocerobacter	1117.704.peg.3386 Bicarbonate ABC transporter, substrate-binding protein	48.9631	9.02686	142.075	7	443	2	2	4	5.8048e+06	0.000826105
	Sequence	Protein Group Accessions	Area	# PSMs	q-Value	IonScore	Charge	RT [min]	Modifications	# Missed Cleavages
	ILEAQNLVANAR	Cyanobacteria_109_Anthocerobacter	1.8353e+06	2	0	71.5	2	34.0353		0
	LVPPLIVTSTEIEEALDLLGR	Cyanobacteria_109_Anthocerobacter	9.43033e+06	4	0	81.31	2	68.2134		0
Cyanobacteria_109_Anthocerobacter	1117.704.peg.384 Chaperone protein DnaK	67.188	5.07178	137.996	6.21	628	3	3	4	4.85328e+06	0.000826105
	Sequence	Protein Group Accessions	Area	# PSMs	q-Value	IonScore	Charge	RT [min]	Modifications	# Missed Cleavages
	DAPISLYGR	Cyanobacteria_109_Anthocerobacter	1.74436e+06	2	0	36.31	2	30.6161		0
	AISQGIYPISR	Cyanobacteria_109_Anthocerobacter	3.95286e+06	2	0	40.44	2	32.0529		0
	VLQGTAALADAVSK	Cyanobacteria_109_Anthocerobacter	4.99571e+06	1	0	73.36	2	34.2668		0
	IAGEEYVPLNPSTAK	Cyanobacteria_109_Anthocerobacter	5.01669e+06	1	0	36.73	2	33.2729		0
Cyanobacteria_109_Anthocerobacter	1117.704.peg.2191 Alkyl hydroperoxide reductase subunit C-like protein	21.6309	4.75439	149.634	20.81	197	2	2	4	4.62802e+06	0.000826105
	Sequence	Protein Group Accessions	Area	# PSMs	q-Value	IonScore	Charge	RT [min]	Modifications	# Missed Cleavages
	AVTEADQQTIAR	Cyanobacteria_109_Anthocerobacter	370555	2	0	92.83	2	19.5512		0
	WGYLDAIFEPK	Cyanobacteria_109_Anthocerobacter	3.26237e+06	1	0	78.76	2	57.9094		0
	SIPFDFLGVEYTR	Cyanobacteria_109_Anthocerobacter	4.09275e+06	1	0	28.21	2	57.9973		0
	EVTYPAGSAVVMLDQR	Cyanobacteria_109_Anthocerobacter	1.84499e+06	2	0	91.18	2	41.6455		0
	AANVVMHLLEPDAPDSLLR	Cyanobacteria_109_Anthocerobacter	1.58795e+06	2	0	17.44	3	53.942		0
Cyanobacteria_109_Anthocerobacter	1117.704.peg.623 FIG01150669: hypothetical protein	17.4742	6.37939	84.12	23.75	160	2	2	4	2.82262e+06	0.000826105
	Sequence	Protein Group Accessions	Area	# PSMs	q-Value	IonScore	Charge	RT [min]	Modifications	# Missed Cleavages
	EGQAILLEGQQLLSQR	Cyanobacteria_109_Anthocerobacter	1.89404e+06	1	0	37.12	2	49.8695		0
	ALTTANAQATQVNAQAIER	Cyanobacteria_109_Anthocerobacter	0	1	0	71.58	2	28.649		0
Cyanobacteria_109_Anthocerobacter	1117.704.peg.208 NAD-dependent glyceraldehyde-3-phosphate dehydrogenase (EC 1.2.1.12)	37.7965	7.51807	138.708	8.6	349	2	2	4	1.70023e+06	0.000826105
	Sequence	Protein Group Accessions	Area	# PSMs	q-Value	IonScore	Charge	RT [min]	Modifications	# Missed Cleavages
	LHSPQDLAGMIQR	Cyanobacteria_109_Anthocerobacter	0	2	0	13.28	3	35.0693		0
	AYWVPAEDLLYIFR	Cyanobacteria_109_Anthocerobacter	639558	2	0	46.77	2	66.2175		0
	IGPVLVVPDTRDEFLLFAEPMGAYLNK	Cyanobacteria_109_Anthocerobacter	1.05752e+06	1	0	18.43	3	63.7212		1
Cyanobacteria_109_Anthocerobacter	1117.704.peg.911 Glycogen phosphorylase (EC 2.4.1.1)	84.2792	5.92236	114.55	4.36	734	3	3	4	620956	0.000826105
	Sequence	Protein Group Accessions	Area	# PSMs	q-Value	IonScore	Charge	RT [min]	Modifications	# Missed Cleavages
	QAVAQAIASEK	Cyanobacteria_109_Anthocerobacter	1.22478e+06	2	0	66.03	2	22.0376		0
	ASESINQVLNK	Cyanobacteria_109_Anthocerobacter	968021	2	0	47.81	2	27.0471		0
	VSPGSSLATFDR	Cyanobacteria_109_Anthocerobacter	9.04077e+06	2	0	63	2	32.1733		0
	ANLNSLVSSAEDPEK	Cyanobacteria_109_Anthocerobacter	1.9849e+06	1	0	60.18	2	36.2973		0
	SAAVGELTGDSVEDQFK	Cyanobacteria_109_Anthocerobacter	9.29796e+06	2	0	109.38	2	37.191		0
	ALESGTEAVDDELLALK	Cyanobacteria_109_Anthocerobacter	7.35794e+06	2	0	112.44	2	49.4283		0
	ILDQTVNDMQEDLIQMR	Cyanobacteria_109_Anthocerobacter	2.73632e+06	2	0	18.35	3	51.9226		0
	ANLNSLVSSAEDPEKILDQTVNDMQEDLIQMR	Cyanobacteria_109_Anthocerobacter	987163	1	0	31.83	3	65.7709		1
Cyanobacteria_109_Anthocerobacter	1117.704.peg.2251 hypothetical protein	15.3912	8.67529	126.285	25.18	139	2	2	3	7.74637e+06	0.000619579
	Sequence	Protein Group Accessions	Area	# PSMs	q-Value	IonScore	Charge	RT [min]	Modifications	# Missed Cleavages
	LLADTYTLYLK	Cyanobacteria_109_Anthocerobacter	6.9238e+06	1	0	45.24	2	44.9056		0
	VNDEPTADLLTQR	Cyanobacteria_109_Anthocerobacter	2.74037e+06	2	0	64.43	2	33.11		0
	SIFPLVDKVNDEPTADLLTQR	Cyanobacteria_109_Anthocerobacter	9.82541e+06	2	0	42.99	3	52.7226		1
	SLGFPAPGTYSEYAHLSSIPETPGVPK	Cyanobacteria_109_Anthocerobacter	4.18415e+06	1	0	21.21	3	49.6941		0
Cyanobacteria_109_Anthocerobacter	1117.704.peg.1834 Ribulose-phosphate 3-epimerase (EC 5.1.3.1)	24.913	5.98584	114.878	13.48	230	2	2	3	6.64535e+06	0.000619579
	Sequence	Protein Group Accessions	Area	# PSMs	q-Value	IonScore	Charge	RT [min]	Modifications	# Missed Cleavages
	DALATGNIER	Cyanobacteria_109_Anthocerobacter	2.9687e+06	2	0	36.94	2	22.8293		0
	GQFEDIcSDLIER	Cyanobacteria_109_Anthocerobacter	5.96443e+06	1	0	74.4	2	43.6554	C7(Carbamidomethyl)	0
	TLKEELQQSVYALSSR	Cyanobacteria_109_Anthocerobacter	5.6267e+06	1	0	37.57	3	47.1854		1
Cyanobacteria_109_Anthocerobacter	1117.704.peg.3984 hypothetical protein	23.1171	9.61279	158.183	13.73	204	2	2	3	4.78323e+06	0.000619579
	Sequence	Protein Group Accessions	Area	# PSMs	q-Value	IonScore	Charge	RT [min]	Modifications	# Missed Cleavages
	AAcIAAQEALPQWR	Cyanobacteria_109_Anthocerobacter	936494	1	0	16.93	2	40.3626	C3(Carbamidomethyl)	0
	IRGQDQTQYASDQPSVNPAR	Cyanobacteria_109_Anthocerobacter	536734	2	0	43.63	3	21.2291		1
	FQGDPDQGYFAHPVIVAGVQK	Cyanobacteria_109_Anthocerobacter	2.94923e+06	2	0	22.92	3	40.7714		0
Cyanobacteria_109_Anthocerobacter	1117.704.peg.2685 Catalase KatE (EC 1.11.1.6)	56.5487	6.65381	103.102	9.64	498	3	3	3	1.36316e+06	0.000619579
	Sequence	Protein Group Accessions	Area	# PSMs	q-Value	IonScore	Charge	RT [min]	Modifications	# Missed Cleavages
	NLLAQGYR	Cyanobacteria_109_Anthocerobacter	1.51182e+06	1	0	11.92	2	26.2225		0
	VLETTIQRP	Cyanobacteria_109_Anthocerobacter	1.51499e+06	2	0	38.81	2	25.4552		0
	TSSWTScPPITAQR	Cyanobacteria_109_Anthocerobacter	2.59958e+06	2	0	47.69	2	30.6055	C7(Carbamidomethyl)	0
	VSETTIQRPGSPAQIK	Cyanobacteria_109_Anthocerobacter	569109	1	0	13.84	3	23.0885		0
	TSSSTTSLSTETVTQVR	Cyanobacteria_109_Anthocerobacter	311479	1	0	64.73	2	27.7025		0
	EAEVLAALEScLAEHTGEYMR	Cyanobacteria_109_Anthocerobacter	2.16264e+06	1	0	33.74	3	60.0291	C11(Carbamidomethyl)	0
Cyanobacteria_109_Anthocerobacter	1117.704.peg.3963 hypothetical protein	17.6518	4.90674	94.8829	22.29	157	2	2	2	1.89404e+06	0.000413052
	Sequence	Protein Group Accessions	Area	# PSMs	q-Value	IonScore	Charge	RT [min]	Modifications	# Missed Cleavages
	GTMTTIHSYTGDQR	Cyanobacteria_109_Anthocerobacter	653130	3	0	44.09	2	22.6254		0
	GILEVSDLPLVSIDYR	Cyanobacteria_109_Anthocerobacter	2.74733e+06	1	0	77.16	2	58.4546		0
Cyanobacteria_109_Anthocerobacter	1117.704.peg.656 Glutathione reductase (EC 1.8.1.7)	48.232	5.97314	38.12	8.24	449	2	2	2	1.52819e+06	0.000413052
	Sequence	Protein Group Accessions	Area	# PSMs	q-Value	IonScore	Charge	RT [min]	Modifications	# Missed Cleavages
	QGYFHQR	Cyanobacteria_109_Anthocerobacter	0	1	0.004	10.23	2	49.2428		0
	TNTQDSVEQGLR	Cyanobacteria_109_Anthocerobacter	206661	1	0	16.23	2	22.2612		0
	SWISPLFWEMYDR	Cyanobacteria_109_Anthocerobacter	1.03525e+06	2	0	79.22	2	63.1366		0

## Sheet: Supplementary Table 2_Ap-1
Accession	Description	MW [kDa]	calc. pI	Score	Coverage	# AAs	# Unique Peptides	# Peptides	# PSMs	Area	Relative abundance (%)
Cyanobacteria_109_Anthocerobacter	1117.704.peg.3266 CpcB	18.4454	5.89697	17841.1	78.49	172	11	11	597	2.73656e+10	0.188805
	Sequence	Protein Group Accessions	Area	# PSMs	q-Value	IonScore	Charge	RT [min]	Modifications	# Missed Cleavages
	MNDVFTR	Cyanobacteria_109_Anthocerobacter	1.46028e+09	4	0	46.4	2	25.2063		0
	DAAMVHLK	Cyanobacteria_109_Anthocerobacter	6.62699e+08	22	0	39.84	2	32.829		0
	DMEIILR	Cyanobacteria_109_Anthocerobacter	4.88745e+09	46	0	50.65	2	45.4007		0
	DAAmVHLK	Cyanobacteria_109_Anthocerobacter	6.27507e+07	10	0	44.68	2	19.8123	M4(Oxidation)	0
	DmEIILR	Cyanobacteria_109_Anthocerobacter	6.87014e+07	4	0	36.1	2	27.6296	M2(Oxidation)	0
	mNDVFTR	Cyanobacteria_109_Anthocerobacter	1.62656e+07	2	0	34.84	2	38.0771	N-Term(Acetyl)	0
	GSFLLESDLDK	Cyanobacteria_109_Anthocerobacter	27516841367	74	0	73.11	2	48.0304		0
	ETYNALGTPTQSVAR	Cyanobacteria_109_Anthocerobacter	9.28649e+09	16	0	63.26	2	25.6636		0
	YVSYALLAGDASVLDDR	Cyanobacteria_109_Anthocerobacter	5.83623e+08	20	0	101.33	2	50.7406		0
	GSFLLESDLDKLASFAK	Cyanobacteria_109_Anthocerobacter	3.14819e+09	27	0	103.82	2	59.3857		1
	LDAVAALTNNAPAIISDAAHK	Cyanobacteria_109_Anthocerobacter	3.0496e+10	67	0	109.31	2	49.1617		0
	LFAEQQELIQPGGNAYPHR	Cyanobacteria_109_Anthocerobacter	2.4084e+10	152	0	85.74	2	69.0319		0
	RLDAVAALTNNAPAIISDAAHK	Cyanobacteria_109_Anthocerobacter	8.41482e+09	136	0	100.36	2	45.2114		1
	STANVTVGDcSSLYSEAATYFDK	Cyanobacteria_109_Anthocerobacter	2.88482e+08	17	0	121.48	2	51.5951	C10(Carbamidomethyl)	0
Cyanobacteria_109_Anthocerobacter	1117.704.peg.3267 CpcA	17.8483	8.5874	15005	57.67	163	9	9	411	11158443325	0.129981
	Sequence	Protein Group Accessions	Area	# PSMs	q-Value	IonScore	Charge	RT [min]	Modifications	# Missed Cleavages
	AVPAIEAAR	Cyanobacteria_109_Anthocerobacter	2.09929e+09	2	0	38.26	2	22.7748		0
	GYGDSNQAK	Cyanobacteria_109_Anthocerobacter	4.33614e+06	3	0	32.19	2	15.6901		0
	FPYVTQPGEK	Cyanobacteria_109_Anthocerobacter	9966238463	19	0	55.69	2	28.5738		0
	KFPYVTQPGEK	Cyanobacteria_109_Anthocerobacter	2201191160	171	0	67.56	2	31.9315		1
	FLNSTELQAAFGR	Cyanobacteria_109_Anthocerobacter	6673079992	58	0	90.45	2	49.3719		0
	TVITEVIATADSQGR	Cyanobacteria_109_Anthocerobacter	16836011520	142	0	110.53	2	62.6476		0
	TEALLYIDHAINALS	Cyanobacteria_109_Anthocerobacter	5.21729e+09	10	0	43.63	2	59.3262		0
	AFNLNPLWYIEALNYIK	Cyanobacteria_109_Anthocerobacter	2.13396e+07	4	0	87.47	3	66.5486		0
	AFNLNPLWYIEALNYIKGETGK	Cyanobacteria_109_Anthocerobacter	1.3576e+07	2	0	18.18	3	64.7938		1
Cyanobacteria_109_Anthocerobacter	1117.704.peg.3862 ApcB2	17.4978	6.72705	15142.5	61.73	162	9	9	312	6.33565e+09	0.0986717
	Sequence	Protein Group Accessions	Area	# PSMs	q-Value	IonScore	Charge	RT [min]	Modifications	# Missed Cleavages
	DMDYFLR	Cyanobacteria_109_Anthocerobacter	5.61059e+07	2	0	32.16	2	40.1625		0
	AYYATGELR	Cyanobacteria_109_Anthocerobacter	1.14202e+09	14	0	42.87	2	24.4877		0
	YFDTSAFDK	Cyanobacteria_109_Anthocerobacter	4.60906e+09	11	0	56.95	2	31.9208		0
	EVTGSLVGSGAAK	Cyanobacteria_109_Anthocerobacter	3.67394e+09	60	0	72.59	2	26.1631		0
	AAGTISANAATIIK	Cyanobacteria_109_Anthocerobacter	4.18869e+09	102	0	85.47	2	35.4361		0
	EMGVYFDYLSSGLS	Cyanobacteria_109_Anthocerobacter	616437392	3	0	47.2	2	57.9705		0
	QDAITSVINTYDVQGK	Cyanobacteria_109_Anthocerobacter	2.85072e+08	2	0	86.22	2	42.74		0
	MQDAITSVINTYDVQGK	Cyanobacteria_109_Anthocerobacter	1.02092e+10	65	0	113.55	2	67.3119		0
	YATYAMLAGDTSILDER	Cyanobacteria_109_Anthocerobacter	7.2944e+08	44	0	103.98	2	48.8353		0
	mQDAITSVINTYDVQGK	Cyanobacteria_109_Anthocerobacter	1.991e+08	4	0	116.76	2	42.855	M1(Oxidation)	0
	YATYAmLAGDTSILDER	Cyanobacteria_109_Anthocerobacter	84057496	4	0	109.88	2	44.0743	M6(Oxidation)	0
	mQDAITSVINTYDVQGK	Cyanobacteria_109_Anthocerobacter	5442984	1	0	34.26	2	59.5045	N-Term(Acetyl)	0
Cyanobacteria_109_Anthocerobacter	1117.704.peg.3863 ApcA2	17.441	5.21143	6860.07	81.99	161	10	10	245	8.50106e+09	0.0774826
	Sequence	Protein Group Accessions	Area	# PSMs	q-Value	IonScore	Charge	RT [min]	Modifications	# Missed Cleavages
	GFVSSGER	Cyanobacteria_109_Anthocerobacter	9.48036e+06	2	0	43.96	2	18.9434		0
	DLDYYLR	Cyanobacteria_109_Anthocerobacter	93675707	2	0	28.7	2	35.8055		0
	AIVSADAEAR	Cyanobacteria_109_Anthocerobacter	2.65741e+09	76	0	61.2	2	20.4311		0
	VAQTLTESR	Cyanobacteria_109_Anthocerobacter	7.20704e+07	4	0	59.83	2	18.3927		0
	QAGDQLFQK	Cyanobacteria_109_Anthocerobacter	539786853	4	0	52.18	2	24.7152		0
	YLSPGELDR	Cyanobacteria_109_Anthocerobacter	3.87162e+09	6	0	37.14	2	28.1293		0
	NLEVPLPGMVEAVK	Cyanobacteria_109_Anthocerobacter	17095011758	35	0	50.58	2	48.1963		0
	NLEVPLPGmVEAVK	Cyanobacteria_109_Anthocerobacter	7.66888e+07	4	0	53.63	2	40.8719	M9(Oxidation)	0
	RPDLVSPGGNAYGAER	Cyanobacteria_109_Anthocerobacter	4.53656e+09	62	0	88.09	2	23.4431		0
	LVTFGIVAGDVTPIEEIGVIGVK	Cyanobacteria_109_Anthocerobacter	3566336128	42	0	84.15	2	66.0823		0
	SVATGLLSGDDSAEVGYYFDYLAGALA	Cyanobacteria_109_Anthocerobacter	817362463	8	0	40.62	3	67.8989		0
Cyanobacteria_109_Anthocerobacter	1117.704.peg.2017 Transketolase (EC 2.2.1.1)	71.3623	5.77002	3273.77	44.06	665	21	21	119	1.47097e+09	0.0376344
	Sequence	Protein Group Accessions	Area	# PSMs	q-Value	IonScore	Charge	RT [min]	Modifications	# Missed Cleavages
	FLAVDAVQK	Cyanobacteria_109_Anthocerobacter	8.60229e+08	6	0	50.59	2	28.3464		0
	TTIGYGSPNK	Cyanobacteria_109_Anthocerobacter	7.1653e+06	2	0	53.36	2	19.5516		0
	DSVLPPVVTK	Cyanobacteria_109_Anthocerobacter	450391454	4	0	21.53	2	31.2854		0
	AVTDKPSLIK	Cyanobacteria_109_Anthocerobacter	4.13024e+07	1	0.002	22.78	2	21.5723		0
	DTPTSLILTR	Cyanobacteria_109_Anthocerobacter	7.61181e+08	2	0	52.07	2	34.4098		0
	QNLGWPLEPK	Cyanobacteria_109_Anthocerobacter	997701386	4	0	43.72	2	40.048		0
	EFGFTVENVVAK	Cyanobacteria_109_Anthocerobacter	9.1666e+08	6	0	60.12	2	43.5655		0
	LSIEAASSFGWAK	Cyanobacteria_109_Anthocerobacter	6.14683e+06	4	0	75.56	2	45.5428		0
	GLPDYQSGSYTGR	Cyanobacteria_109_Anthocerobacter	3.72849e+08	5	0	81.03	2	25.7637		0
	AEYPELAAEYER	Cyanobacteria_109_Anthocerobacter	450265849	4	0	71.65	2	32.6771		0
	FYIPDEALQEFR	Cyanobacteria_109_Anthocerobacter	1.48229e+09	6	0	56.12	2	52.256		0
	GATAEAEWNDLFAR	Cyanobacteria_109_Anthocerobacter	6.97355e+08	8	0	76.96	2	50.4089		0
	YKAEYPELAAEYER	Cyanobacteria_109_Anthocerobacter	294887160	14	0	62.32	2	32.2505		1
	AGTEGIHGSALGEAEVSLTK	Cyanobacteria_109_Anthocerobacter	6821985	27	0	67.6	2	33.9637		0
	VVSMPSWELFEAQPQEYK	Cyanobacteria_109_Anthocerobacter	1.16527e+09	6	0	67.95	2	55.2293		0
	VVSmPSWELFEAQPQEYK	Cyanobacteria_109_Anthocerobacter	6720156	2	0	68.76	2	48.1238	M4(Oxidation)	0
	YASAHVSIDTFGASAPGGTcMK	Cyanobacteria_109_Anthocerobacter	1.84333e+08	3	0	70.87	2	34.3385	C20(Carbamidomethyl)	0
	TLPELLGGSADLAHSNMTYLK	Cyanobacteria_109_Anthocerobacter	9.82666e+06	2	0	87.41	2	50.0412		0
	AIPDMLVIRPADGNETSGAWK	Cyanobacteria_109_Anthocerobacter	1.76537e+09	4	0	58.9	2	44.7676		0
	LIMLYDDNHISIDGDTALAFTEDVGAR	Cyanobacteria_109_Anthocerobacter	31763563	4	0	38.31	3	57.9957		0
	VTTTTLPEGWADVLPTYQPTDKPNATR	Cyanobacteria_109_Anthocerobacter	1.04958e+09	4	0	53.57	3	49.3171		0
	VVSMPSWELFEAQPQEYKDSVLPPVVTK	Cyanobacteria_109_Anthocerobacter	1.52071e+08	1	0	37.17	3	56.6731		1
Cyanobacteria_109_Anthocerobacter	1117.704.peg.3797 Ribulose bisphosphate carboxylase large chain (EC 4.1.1.39)	52.6874	6.53662	2753.56	36.29	474	13	13	110	1.94544e+09	0.0347881
	Sequence	Protein Group Accessions	Area	# PSMs	q-Value	IonScore	Charge	RT [min]	Modifications	# Missed Cleavages
	AVYEcLR	Cyanobacteria_109_Anthocerobacter	3.36346e+07	2	0.001	20.66	2	23.4414	C5(Carbamidomethyl)	0
	AQAETGEIK	Cyanobacteria_109_Anthocerobacter	1.62924e+06	2	0	48.42	2	17.2815		0
	VALEAcVQAR	Cyanobacteria_109_Anthocerobacter	1.28333e+08	13	0	82.39	2	25.2156	C6(Carbamidomethyl)	0
	FTFVAEAIYK	Cyanobacteria_109_Anthocerobacter	44377484	14	0	56.75	2	44.3434		0
	AITMGFVDLLR	Cyanobacteria_109_Anthocerobacter	1.35732e+09	14	0	56.18	2	57.5658		0
	AITmGFVDLLR	Cyanobacteria_109_Anthocerobacter	3.90564e+07	3	0	60.08	2	49.6781	M4(Oxidation)	0
	LTYYTPDYTPK	Cyanobacteria_109_Anthocerobacter	1.84863e+09	5	0	55.03	2	30.9446		0
	DDENINSAPFQR	Cyanobacteria_109_Anthocerobacter	2.36841e+08	5	0	68.09	2	25.9385		0
	TFQGPPHGIQVER	Cyanobacteria_109_Anthocerobacter	1.1656e+09	10	0	55.28	2	25.5344		0
	MSGGDHIHTGTVVGK	Cyanobacteria_109_Anthocerobacter	2.42741e+07	14	0	74.4	2	18.7207		0
	WSPELAAAcELWK	Cyanobacteria_109_Anthocerobacter	1.9945e+09	2	0	67.92	2	53.0999	C9(Carbamidomethyl)	0
	GHYLNVTAPTcEEMLK	Cyanobacteria_109_Anthocerobacter	1399908062	8	0	81.42	2	36.3749	C11(Carbamidomethyl)	0
	GHYLNVTAPTcEEmLK	Cyanobacteria_109_Anthocerobacter	1.55204e+07	2	0	22.51	3	29.8836	C11(Carbamidomethyl); M14(Oxidation)	0
	GGLDFTKDDENINSAPFQR	Cyanobacteria_109_Anthocerobacter	1.99318e+09	8	0	70.38	2	37.4843		1
	VTPQPGVPPEEAGAAVAAESSTGTWTTVWTDLLTDLDR	Cyanobacteria_109_Anthocerobacter	274250425	8	0	22.23	4	68.2839		0
Cyanobacteria_109_Anthocerobacter	1117.704.peg.2793 Glutamine synthetase type I (EC 6.3.1.2)	52.355	5.2749	2156.01	50.74	473	13	13	75	1.63741e+09	0.0237192
	Sequence	Protein Group Accessions	Area	# PSMs	q-Value	IonScore	Charge	RT [min]	Modifications	# Missed Cleavages
	IPVTGTNPK	Cyanobacteria_109_Anthocerobacter	4.75438e+06	2	0	37.11	2	18.2413		0
	SEMLLTMGK	Cyanobacteria_109_Anthocerobacter	4.07665e+08	4	0	61.35	2	34.0915		0
	VESGGNLGYKPK	Cyanobacteria_109_Anthocerobacter	7.49129e+06	8	0	59.06	2	18.6196		0
	VPSTPGSLAEALENLK	Cyanobacteria_109_Anthocerobacter	1.7125e+09	6	0	80.41	2	53.8419		0
	HHHEVASGGQAELGYR	Cyanobacteria_109_Anthocerobacter	1.8625e+06	2	0	13.93	4	19.0965		0
	FAPLVQAADYMMTYK	Cyanobacteria_109_Anthocerobacter	1123478235	9	0	91.86	2	60.5764		0
	GGYFPVPPTDSQQDMR	Cyanobacteria_109_Anthocerobacter	6.96147e+08	12	0	63.12	2	34.7378		0
	LVPGFEAPVNLAYSSGNR	Cyanobacteria_109_Anthocerobacter	2.4777e+08	4	0	79.36	2	44.3532		0
	AQTAQEVMQIIADNNIELVDLR	Cyanobacteria_109_Anthocerobacter	4.30454e+08	14	0	66.56	2	61.9055		0
	AQTAQEVmQIIADNNIELVDLR	Cyanobacteria_109_Anthocerobacter	1.44539e+07	1	0	13.33	3	56.0885	M8(Oxidation)	0
	NQIHPGEPLDVDIYELSPEELAK	Cyanobacteria_109_Anthocerobacter	2.07624e+09	6	0	68.83	2	52.5568		0
	FDQNTHSGYYYVDSVEGNWNSGR	Cyanobacteria_109_Anthocerobacter	3.17247e+07	3	0	57.56	3	40.4224		0
	NDHDFLLAGDVFTEDLINTWIEYK	Cyanobacteria_109_Anthocerobacter	2.4818e+06	1	0	15.84	3	66.9041		0
	AINDSDMLMIPDPTTAVLDPFTQVPTLNLTcSISEAR	Cyanobacteria_109_Anthocerobacter	9.91955e+07	3	0	30.98	4	64.7306	C31(Carbamidomethyl)	0
Cyanobacteria_109_Anthocerobacter	1117.704.peg.3269 CpcD	8.74751	9.81787	3032.71	64.1	78	5	5	54	6.25101e+08	0.0170778
	Sequence	Protein Group Accessions	Area	# PSMs	q-Value	IonScore	Charge	RT [min]	Modifications	# Missed Cleavages
	IVNVTSVIS	Cyanobacteria_109_Anthocerobacter	4.25714e+08	4	0	43.94	2	38.2981		0
	ITVSEAGAYATNK	Cyanobacteria_109_Anthocerobacter	1.14316e+09	27	0	98.87	2	25.2597		0
	QSNYTLTVPYDR	Cyanobacteria_109_Anthocerobacter	4.04466e+07	2	0	38.21	2	33.2162		0
	YGQSTSDEAITTQGK	Cyanobacteria_109_Anthocerobacter	1.97334e+07	4	0	101.75	2	19.6766		0
	MYGQSTSDEAITTQGK	Cyanobacteria_109_Anthocerobacter	1.61127e+08	9	0	103.7	2	23.6821		0
	mYGQSTSDEAITTQGK	Cyanobacteria_109_Anthocerobacter	2.57158e+06	2	0	97.48	2	20.5353	M1(Oxidation)	0
	mYGQSTSDEAITTQGK	Cyanobacteria_109_Anthocerobacter	3.06433e+08	4	0	83.89	2	29.328	N-Term(Acetyl)	0
	mYGQSTSDEAITTQGK	Cyanobacteria_109_Anthocerobacter	7.18149e+06	2	0	107.85	2	24.2067	N-Term(Acetyl); M1(Oxidation)	0
Cyanobacteria_109_Anthocerobacter	1117.704.peg.3272 CpcJ	60.2313	6.39209	1696.6	29.19	531	8	9	49	7.2901e+08	0.0154965
	Sequence	Protein Group Accessions	Area	# PSMs	q-Value	IonScore	Charge	RT [min]	Modifications	# Missed Cleavages
	FIELSHK	Cyanobacteria_109_Anthocerobacter	2.08085e+07	7	0	36.38	2	23.1356		0
	IGAVGAIETPR	Cyanobacteria_109_Anthocerobacter	1.18432e+09	9	0	78.26	2	27.16		0
	LGIAAVATENPK	Cyanobacteria_109_Anthocerobacter	7.71934e+08	12	0	87	2	27.6182		0
	YQTGQQGVGYSR	Cyanobacteria_109_Anthocerobacter	1.81599e+06	3	0	68.76	2	19.035		0
	YQTGQSAEGFNR	Cyanobacteria_109_Anthocerobacter	3.43688e+07	6	0	58.75	2	20.4328		0
	YQQTETFGQER	Cyanobacteria_109_Anthocerobacter	4.36783e+07	5	0	60.52	2	21.4448		0
	LLNLYDGYAGSDTDR	Cyanobacteria_109_Anthocerobacter	2.30774e+08	3	0	82.13	2	38.4722		0
	LNGTIAQAEPGSIERPSALQDTWK	Cyanobacteria_109_Anthocerobacter	9162331	2	0	30.07	3	38.8295		0
	HIFGNTYVMESERPTTAESQLK	Cyanobacteria_109_Anthocerobacter	3.63392e+07	2	0	32.43	3	33.1201		0
Cyanobacteria_109_Anthocerobacter	1117.704.peg.660 Cyanate hydratase (EC 4.2.1.104)	16.8127	4.90674	1719.9	68.71	147	8	8	42	2.17498e+09	0.0132827
	Sequence	Protein Group Accessions	Area	# PSMs	q-Value	IonScore	Charge	RT [min]	Modifications	# Missed Cleavages
	AQFEITDLLLK	Cyanobacteria_109_Anthocerobacter	2137383934	13	0	71.1	2	57.5247		0
	LTYTQLGQALGR	Cyanobacteria_109_Anthocerobacter	1.27071e+09	2	0	90.19	2	39.4042		0
	aQFEITDLLLK	Cyanobacteria_109_Anthocerobacter	3.43768e+06	2	0	73.65	2	63.6692	N-Term(Acetyl)	0
	KLTYTQLGQALGR	Cyanobacteria_109_Anthocerobacter	1.84235e+08	6	0	103.68	2	33.5462		1
	FFEVMQVYGMPMK	Cyanobacteria_109_Anthocerobacter	4.10197e+07	2	0	68.19	2	54.4276		0
	GSLVETVPTDPLIYR	Cyanobacteria_109_Anthocerobacter	3.11684e+09	5	0	46.63	2	44.7054		0
	LLNLLDLDTDLAEFLTDFPLK	Cyanobacteria_109_Anthocerobacter	2.59822e+08	9	0	122.36	2	68.5166		0
	DVIQEEFGDGIMSAIDFTLTIDK	Cyanobacteria_109_Anthocerobacter	5.26169e+06	2	0	42.22	3	67.3142		0
	DVIQEEFGDGIMSAIDFTLTIDKVEDPK	Cyanobacteria_109_Anthocerobacter	1.68653e+07	1	0	15.27	3	66.6495		1
Cyanobacteria_109_Anthocerobacter	1117.704.peg.1544 ApcA1	17.264	5.18604	1254.95	59.01	161	7	7	36	8.81567e+08	0.0113852
	Sequence	Protein Group Accessions	Area	# PSMs	q-Value	IonScore	Charge	RT [min]	Modifications	# Missed Cleavages
	GYLASGER	Cyanobacteria_109_Anthocerobacter	653955	2	0	34.12	2	19.2242		0
	GAGDTMFQK	Cyanobacteria_109_Anthocerobacter	1.11803e+07	2	0	44.77	2	22.593		0
	AILNADAEAR	Cyanobacteria_109_Anthocerobacter	5.4445e+08	7	0	54.32	2	22.5285		0
	YLSPGEIDVVR	Cyanobacteria_109_Anthocerobacter	1.08327e+09	2	0	59.31	2	35.1177		0
	RPDLVAPGGNAYGEVR	Cyanobacteria_109_Anthocerobacter	7.87116e+08	13	0	100.04	2	27.045		0
	ETYSLLEVPVPGVIDGIK	Cyanobacteria_109_Anthocerobacter	7.74317e+08	4	0	44.98	2	58.0202		0
	LVTYGVLAGDTSPIDEIGLIGIK	Cyanobacteria_109_Anthocerobacter	4.22386e+08	6	0	51.82	3	60.8609		0
Cyanobacteria_109_Anthocerobacter	1117.704.peg.3986 CRISPR-associated protein, Cse4 family	41.3675	6.55127	960.859	34.13	378	13	13	36	2.16591e+08	0.0113852
	Sequence	Protein Group Accessions	Area	# PSMs	q-Value	IonScore	Charge	RT [min]	Modifications	# Missed Cleavages
	AWMPELK	Cyanobacteria_109_Anthocerobacter	7.73695e+07	2	0	36.32	2	36.0274		0
	VSEEKPALPTK	Cyanobacteria_109_Anthocerobacter	886920	2	0	42.34	2	19.481		0
	FAVLDTVQLQK	Cyanobacteria_109_Anthocerobacter	3.49955e+08	6	0	69.05	2	40.0961		0
	QILQAQNIAEVK	Cyanobacteria_109_Anthocerobacter	86476132	2	0	49.93	2	31.2771		0
	FYQENSMIEPK	Cyanobacteria_109_Anthocerobacter	3.00582e+07	2	0	61.12	2	28.2992		0
	QFEEHWVDLTK	Cyanobacteria_109_Anthocerobacter	8.85375e+07	2	0	14.47	3	36.7618		0
	KFYQENSMIEPK	Cyanobacteria_109_Anthocerobacter	1.70904e+07	4	0	48.56	2	25.7863		1
	DALLTLLDEAVAAAFPTGG	Cyanobacteria_109_Anthocerobacter	1.15939e+08	4	0	40.58	2	68.6357		0
	VSEEKPALPTKDPNIPK	Cyanobacteria_109_Anthocerobacter	2.31551e+07	2	0	37.13	3	23.7971		1
	KDALLTLLDEAVAAAFPTGG	Cyanobacteria_109_Anthocerobacter	3.32536e+07	2	0	60.66	2	67.7737		1
	GQPISLVDAFENPVYPSDK	Cyanobacteria_109_Anthocerobacter	1.83878e+08	4	0	68.92	2	52.7708		0
	TEIQAIADILIENWGVIER	Cyanobacteria_109_Anthocerobacter	1.31119e+07	2	0	38.84	3	67.0861		0
	KGQPISLVDAFENPVYPSDK	Cyanobacteria_109_Anthocerobacter	6.22454e+07	2	0	29.08	3	47.1384		1
Cyanobacteria_109_Anthocerobacter	1117.704.peg.3795 Ribulose bisphosphate carboxylase small chain (EC 4.1.1.39)	12.6014	8.45557	952.55	63.3	109	5	5	35	8.33131e+08	0.0110689
	Sequence	Protein Group Accessions	Area	# PSMs	q-Value	IonScore	Charge	RT [min]	Modifications	# Missed Cleavages
	VVGFDNIK	Cyanobacteria_109_Anthocerobacter	6.95172e+08	4	0	31.53	2	29.9829		0
	QIQYILDK	Cyanobacteria_109_Anthocerobacter	2.02053e+08	2	0	37.42	2	30.6863		0
	TTQEVLGEVSScR	Cyanobacteria_109_Anthocerobacter	1.30003e+09	18	0	74.04	2	28.4026	C12(Carbamidomethyl)	0
	YETFSYLPPLTDAQIAK	Cyanobacteria_109_Anthocerobacter	2.65401e+08	2	0	27.32	2	51.2495		0
	GYIPAVEFNESSEPSELYWTMWK	Cyanobacteria_109_Anthocerobacter	504188294	6	0	56.02	2	61.0297		0
	GYIPAVEFNESSEPSELYWTmWK	Cyanobacteria_109_Anthocerobacter	3.14618e+07	3	0	46.52	2	57.6972	M21(Oxidation)	0
Cyanobacteria_109_Anthocerobacter	1117.704.peg.1261 S-(hydroxymethyl)glutathione dehydrogenase (EC 1.1.1.284)	39.29	6.37939	1331.77	35.77	369	9	9	35	2.56859e+08	0.0110689
	Sequence	Protein Group Accessions	Area	# PSMs	q-Value	IonScore	Charge	RT [min]	Modifications	# Missed Cleavages
	AGEVLIEIK	Cyanobacteria_109_Anthocerobacter	1.55947e+07	2	0	70.02	2	34.4764		0
	QcEYcLSR	Cyanobacteria_109_Anthocerobacter	1.25923e+06	1	0	47.98	2	21.728	C2(Carbamidomethyl); C5(Carbamidomethyl)	0
	IVDWYMDGK	Cyanobacteria_109_Anthocerobacter	1.64214e+08	4	0	48.12	2	35.7256		0
	LAGADIIVGVDR	Cyanobacteria_109_Anthocerobacter	8.70925e+07	9	0	81.83	2	35.7064		0
	INDAFDLMHDGTSIR	Cyanobacteria_109_Anthocerobacter	175084225	6	0	64.33	2	40.3683		0
	INIDDLITHTMPLEK	Cyanobacteria_109_Anthocerobacter	4.31279e+08	6	0	69.8	2	53.5022		0
	GGADYSFEcIGNVEVMR	Cyanobacteria_109_Anthocerobacter	2.42412e+07	2	0	103.2	2	45.2136	C9(Carbamidomethyl)	0
	AAVAFAPGKPLAMETVHLEGPR	Cyanobacteria_109_Anthocerobacter	1.05162e+08	3	0	49.38	3	41.2627		0
	FGMTHFVNPQEVQGDLVPYLVELTK	Cyanobacteria_109_Anthocerobacter	1.20665e+08	2	0	54.79	3	62.3798		0
Cyanobacteria_109_Anthocerobacter	1117.704.peg.3420 Glucose-6-phosphate isomerase (EC 5.3.1.9)	50.6288	5.21143	1053.4	45.71	466	12	12	35	2.32707e+08	0.0110689
	Sequence	Protein Group Accessions	Area	# PSMs	q-Value	IonScore	Charge	RT [min]	Modifications	# Missed Cleavages
	TcFNVISK	Cyanobacteria_109_Anthocerobacter	4.12671e+07	2	0	32.53	2	26.2169	C2(Carbamidomethyl)	0
	VLQGmVDGPR	Cyanobacteria_109_Anthocerobacter	923841	1	0	33.91	2	19.7375	M5(Oxidation)	0
	SAIQGYQTER	Cyanobacteria_109_Anthocerobacter	7.78409e+06	2	0	64.24	2	19.7434		0
	DQLIITTDPDR	Cyanobacteria_109_Anthocerobacter	3.08804e+08	4	0	62.02	2	30.1959		0
	FATTGEIVSTGQTPVSAR	Cyanobacteria_109_Anthocerobacter	5.45383e+07	4	0	77.76	2	30.5818		0
	IFFLDNVDPDTLAIFAK	Cyanobacteria_109_Anthocerobacter	2.98276e+08	5	0	83.54	2	63.6871		0
	SLVHSGNFASLPIPYPLGGR	Cyanobacteria_109_Anthocerobacter	9.10405e+07	2	0	38.64	3	52.6164		0
	SGGTTETLAQMLWIIDQLK	Cyanobacteria_109_Anthocerobacter	1.01932e+07	4	0	80.03	2	65.624		0
	GTTDQHSQVQLYAEGPHDK	Cyanobacteria_109_Anthocerobacter	9.52356e+06	6	0	59.15	3	21.4658		0
	YTVLSAVGLLPAATVGLDIDGLLAGAK	Cyanobacteria_109_Anthocerobacter	6.65457e+06	2	0	36.26	3	66.8887		0
	VNYYNMMSAPDLVGLPVScLDALVAK	Cyanobacteria_109_Anthocerobacter	5.45662e+07	2	0	34.33	3	64.1534	C19(Carbamidomethyl)	0
	TVHTALmAQQQAGDLYFVDILDQSPSER	Cyanobacteria_109_Anthocerobacter	1.1157e+07	1	0	26.39	3	55.1216	M7(Oxidation)	0
Cyanobacteria_109_Anthocerobacter	1117.704.peg.695 Polyribonucleotide nucleotidyltransferase (EC 2.7.7.8)	76.5903	5.43994	1078.89	28.41	711	13	13	29	1.40057e+08	0.00917141
	Sequence	Protein Group Accessions	Area	# PSMs	q-Value	IonScore	Charge	RT [min]	Modifications	# Missed Cleavages
	MIEDLTR	Cyanobacteria_109_Anthocerobacter	6.76162e+06	1	0	19.69	2	24.5548		0
	EAISPFAPR	Cyanobacteria_109_Anthocerobacter	2.2034e+07	2	0.002	17.48	2	29.7251		0
	MLAVLDSPR	Cyanobacteria_109_Anthocerobacter	30428976	2	0	32.45	2	32.1858		0
	EGMVHISQLADR	Cyanobacteria_109_Anthocerobacter	3.91914e+07	1	0	11.79	3	29.5018		0
	VPVDMIGTVIGPGGK	Cyanobacteria_109_Anthocerobacter	2.02821e+08	2	0	84.46	2	41.8778		0
	AERDEQLAAVETSVK	Cyanobacteria_109_Anthocerobacter	1.39898e+07	2	0	21.13	3	26.6995		1
	EcSTGELDLVVAGTDR	Cyanobacteria_109_Anthocerobacter	8.00408e+06	2	0	92.36	2	37.7624	C2(Carbamidomethyl)	0
	EGIDFFPLLVDYEER	Cyanobacteria_109_Anthocerobacter	2.25932e+07	2	0	42.5	2	64.1636		0
	IEGITQQIIETALTEAK	Cyanobacteria_109_Anthocerobacter	1.37887e+08	4	0	92.73	2	59.4357		0
	VDIEDDGTVTIAAPQAEK	Cyanobacteria_109_Anthocerobacter	2.81851e+07	2	0	79.28	2	32.8842		0
	VLTDIQGIEDFLGDMDFK	Cyanobacteria_109_Anthocerobacter	7.9463e+07	4	0	76.37	2	65.1935		0
	EALAALPAEDPVAVALAQQPVK	Cyanobacteria_109_Anthocerobacter	5.40383e+07	4	0	63.99	2	52.211		0
	EVLNDLGITPVTFQPPAPNQPVIDFIQAK	Cyanobacteria_109_Anthocerobacter	6.54593e+07	1	0	18.38	3	60.4673		0
Cyanobacteria_109_Anthocerobacter	1117.704.peg.3271 CpcN	133.775	5.33838	1114.87	18.27	1182	12	13	28	6.06259e+07	0.00885515
	Sequence	Protein Group Accessions	Area	# PSMs	q-Value	IonScore	Charge	RT [min]	Modifications	# Missed Cleavages
	ALGTIEAPR	Cyanobacteria_109_Anthocerobacter	2.1607e+07	2	0	51.7	2	24.662		0
	FFNPATQTR	Cyanobacteria_109_Anthocerobacter	6.17032e+07	2	0	37.06	2	26.0595		0
	APYDQAEISR	Cyanobacteria_109_Anthocerobacter	6.22025e+07	4	0	67.69	2	21.3152		0
	APYDQAEIIR	Cyanobacteria_109_Anthocerobacter	5.7972e+07	2	0	68.03	2	27.7796		0
	LYDGYAGSDTER	Cyanobacteria_109_Anthocerobacter	1.33285e+06	2	0	42.36	2	22.3487		0
	YQTGQSAQGFNR	Cyanobacteria_109_Anthocerobacter	954024	2	0	65.4	2	19.58		0
	GFTSQPGQSTEAFNR	Cyanobacteria_109_Anthocerobacter	6.79249e+06	2	0	83.26	2	25.6323		0
	LLDLYGGWAGSDTDR	Cyanobacteria_109_Anthocerobacter	15078024	2	0	51.69	2	45.9803		0
	GFTSQPGQVTEAFNR	Cyanobacteria_109_Anthocerobacter	2.16995e+07	2	0	85.83	2	33.2306		0
	EFTAPSPYQQTETYGQER	Cyanobacteria_109_Anthocerobacter	1.20623e+07	2	0	85.84	2	30.9663		0
	QVFGNTYVMESERPATAESQLR	Cyanobacteria_109_Anthocerobacter	2.11526e+07	2	0	42.27	3	35.9237		0
	QVFGNTYVMESERPTTAESQLK	Cyanobacteria_109_Anthocerobacter	2.65135e+07	2	0	45.46	3	34.8556		0
	HIFGNTYVMESERPTTAESQLK	Cyanobacteria_109_Anthocerobacter	3.63392e+07	2	0	32.43	3	33.1201		0
Cyanobacteria_109_Anthocerobacter	1117.704.peg.1543 ApcB1	17.0837	6.13818	615.013	50.63	158	5	5	27	266781811	0.0085389
	Sequence	Protein Group Accessions	Area	# PSMs	q-Value	IonScore	Charge	RT [min]	Modifications	# Missed Cleavages
	FFATGEAR	Cyanobacteria_109_Anthocerobacter	1.37454e+08	2	0	40.57	2	23.5553		0
	AASTISANAASILR	Cyanobacteria_109_Anthocerobacter	396690559	8	0	81.82	2	35.1218		0
	YATYALVAGDTSVIDER	Cyanobacteria_109_Anthocerobacter	4.46373e+07	2	0	71.09	2	41.6553		0
	GVVASMIGSEANVYFDHIAK	Cyanobacteria_109_Anthocerobacter	2.66201e+08	10	0	75.53	2	55.3903		0
	GVVASmIGSEANVYFDHIAK	Cyanobacteria_109_Anthocerobacter	4.29435e+07	3	0	16.5	3	47.3963	M6(Oxidation)	0
	ETYMSLGVPIPSTVAGVTAMK	Cyanobacteria_109_Anthocerobacter	18450731	2	0	24.07	2	54.0381		0
Cyanobacteria_109_Anthocerobacter	1117.704.peg.1132 4-aminobutyraldehyde dehydrogenase (EC 1.2.1.19)	56.6931	6.53662	1016.91	25.8	531	9	9	27	1.63845e+08	0.0085389
	Sequence	Protein Group Accessions	Area	# PSMs	q-Value	IonScore	Charge	RT [min]	Modifications	# Missed Cleavages
	LADLLAAR	Cyanobacteria_109_Anthocerobacter	1.24341e+07	2	0	37.07	2	31.9351		0
	VHLELGGK	Cyanobacteria_109_Anthocerobacter	4.55048e+06	2	0	21.99	2	23.0378		0
	MVSLTGSTTTGK	Cyanobacteria_109_Anthocerobacter	4.97975e+07	4	0	60.01	2	23.7993		0
	LAEVTEALVEAMR	Cyanobacteria_109_Anthocerobacter	6.93974e+07	6	0	79.81	2	51.0819		0
	DLSVEAVGDYQITK	Cyanobacteria_109_Anthocerobacter	2.9982e+07	2	0	45.36	2	38.3678		0
	APFIVFEDADAATVASK	Cyanobacteria_109_Anthocerobacter	1.11732e+07	4	0	92.4	2	47.8812		0
	AALAATLNTGQDcTAATR	Cyanobacteria_109_Anthocerobacter	1.34734e+07	2	0	111.52	2	26.7589	C13(Carbamidomethyl)	0
	VGAPFAEGTEMGPLISGVHR	Cyanobacteria_109_Anthocerobacter	3.72339e+08	3	0	82.35	2	43.8224		0
	VESENTGKPYAFVSLGADLPFAIDNLR	Cyanobacteria_109_Anthocerobacter	1.10084e+07	2	0	40.59	3	60.5423		0
Cyanobacteria_109_Anthocerobacter	1117.704.peg.559 Ketol-acid reductoisomerase (NADP(+)) (EC 1.1.1.86)	36.6088	5.98584	1046.09	33.53	331	7	7	25	3.01504e+08	0.00790639
	Sequence	Protein Group Accessions	Area	# PSMs	q-Value	IonScore	Charge	RT [min]	Modifications	# Missed Cleavages
	ADLVMILLPDER	Cyanobacteria_109_Anthocerobacter	2.62579e+08	2	0	37.69	2	56.3335		0
	SISNTAEFGDYTR	Cyanobacteria_109_Anthocerobacter	143069441	2	0	80.84	2	29.6882		0
	DGLQVYTTAEATQK	Cyanobacteria_109_Anthocerobacter	6.4167e+07	6	0	86.18	2	28.6646		0
	AIYLQDIAPHLTPGK	Cyanobacteria_109_Anthocerobacter	4.98863e+08	5	0	44.34	2	42.8026		0
	LIVDLIIEGGLENMR	Cyanobacteria_109_Anthocerobacter	1.91084e+07	6	0	79.54	2	63.4211		0
	GVPALFAVEQNASGQAR	Cyanobacteria_109_Anthocerobacter	7.58535e+07	2	0	66.75	2	42.6436		0
	GGFETLVEAGYQPELAYFEcLHEVK	Cyanobacteria_109_Anthocerobacter	4.02926e+07	2	0	45.77	3	59.9468	C20(Carbamidomethyl)	0
Cyanobacteria_109_Anthocerobacter	1117.704.peg.3865 ApcE	127.719	8.99756	678.22	14.52	1136	13	13	25	5.29898e+07	0.00790639
	Sequence	Protein Group Accessions	Area	# PSMs	q-Value	IonScore	Charge	RT [min]	Modifications	# Missed Cleavages
	LSYPESR	Cyanobacteria_109_Anthocerobacter	1.22865e+06	2	0	14.46	2	20.0709		0
	TEFDALIR	Cyanobacteria_109_Anthocerobacter	1.24979e+07	2	0	31.14	2	36.5378		0
	LENGEISVK	Cyanobacteria_109_Anthocerobacter	1.17284e+07	1	0.007	11.91	2	20.4446		0
	QLAESDLYR	Cyanobacteria_109_Anthocerobacter	3.02307e+07	2	0	34.46	2	25.6005		0
	APQDQAEIQR	Cyanobacteria_109_Anthocerobacter	1.6647e+06	2	0	67.84	2	17.9866		0
	GAEGDPYTIGTR	Cyanobacteria_109_Anthocerobacter	1.64067e+06	2	0	40.85	2	24.1623		0
	QFFEPYPPTK	Cyanobacteria_109_Anthocerobacter	5.81118e+06	1	0.007	15.22	2	34.2902		0
	ITEVFSVLETK	Cyanobacteria_109_Anthocerobacter	2.5062e+07	2	0	64.28	2	44.613		0
	QFYEPYPNTK	Cyanobacteria_109_Anthocerobacter	2.40385e+07	2	0	44.76	2	27.5298		0
	EYGEVFGDGTVPYNR	Cyanobacteria_109_Anthocerobacter	0	2	0	46.71	2	35.3027		0
	LAIVQILTTNAEAIVSR	Cyanobacteria_109_Anthocerobacter	6.70496e+06	2	0	72.4	2	64.5881		0
	SPKPIFWVPQGGTNPTEFQNVIR	Cyanobacteria_109_Anthocerobacter	1.93194e+07	2	0	35.89	3	51.8843		0
	VAIEEVLNSDEYTQLFGEDVVPFK	Cyanobacteria_109_Anthocerobacter	1.03677e+08	3	0	68.03	2	61.6203		0
Cyanobacteria_109_Anthocerobacter	1117.704.peg.1152 ATP synthase beta chain (EC 3.6.3.14)	51.9482	5.08447	909.63	49.17	484	13	13	25	4.56747e+07	0.00790639
	Sequence	Protein Group Accessions	Area	# PSMs	q-Value	IonScore	Charge	RT [min]	Modifications	# Missed Cleavages
	IGLFGGAGVGK	Cyanobacteria_109_Anthocerobacter	6.7265e+07	2	0	47.75	2	36.0256		0
	TVAMSSTDGLVR	Cyanobacteria_109_Anthocerobacter	1.40896e+07	2	0	43.91	2	27.2301		0
	DIVGDEHYDVAR	Cyanobacteria_109_Anthocerobacter	3.07519e+06	2	0	46.73	2	24.919		0
	FVQAGSEVSALLGR	Cyanobacteria_109_Anthocerobacter	1.61271e+07	2	0	69.85	2	44.5612		0
	VGLSALTMAEYFR	Cyanobacteria_109_Anthocerobacter	5.98544e+06	1	0	41.89	2	56.5325		0
	VALVYGQMNEPPGAR	Cyanobacteria_109_Anthocerobacter	9.77984e+06	2	0	77.69	2	31.7318		0
	TVDTGAPITVPVGTATLGR	Cyanobacteria_109_Anthocerobacter	3.72043e+07	2	0	75.8	2	38.7973		0
	MPSAVGYQPTLGTDVGDLQER	Cyanobacteria_109_Anthocerobacter	2.11271e+07	2	0	71.92	2	41.1026		0
	ELQDIIAILGLDELSPEDRR	Cyanobacteria_109_Anthocerobacter	6.94403e+06	1	0	14.84	3	63.0878		1
	SLASLGIYPAVDPLSSTSTMLQR	Cyanobacteria_109_Anthocerobacter	3.1337e+07	4	0	40.05	3	57.0741		0
	LVSEPGAPVSVNITLEVQQLLGDNR	Cyanobacteria_109_Anthocerobacter	1.52656e+07	2	0	41.66	3	63.4077		0
	TVLIQELINNIAQEHSGLSVFGGVGER	Cyanobacteria_109_Anthocerobacter	8.61483e+06	1	0	49.02	3	64.5731		0
	VLAGEFDDLPEQAFYLVGDINEAVEK	Cyanobacteria_109_Anthocerobacter	3.25547e+07	2	0	60.84	3	65.6844		0
Cyanobacteria_109_Anthocerobacter	1117.704.peg.1694 Fructose-1,6-bisphosphatase, GlpX type (EC 3.1.3.11) @ Sedoheptulose-1,7-bisphosphatase (EC 3.1.3.37)	36.855	5.23682	587.496	26.22	347	9	9	22	8.63663e+07	0.00695762
	Sequence	Protein Group Accessions	Area	# PSMs	q-Value	IonScore	Charge	RT [min]	Modifications	# Missed Cleavages
	VDLDYSATK	Cyanobacteria_109_Anthocerobacter	8.53849e+06	1	0	24.68	2	23.6689		0
	LIYDPDVVK	Cyanobacteria_109_Anthocerobacter	7.75706e+07	1	0.001	19.81	2	31.5066		0
	TETMVVSSQSK	Cyanobacteria_109_Anthocerobacter	2.62407e+06	2	0	61.02	2	19.2198		0
	GKVDLDYSATK	Cyanobacteria_109_Anthocerobacter	7.58974e+06	4	0	45.02	2	21.4591		1
	NEADGVAVEAMR	Cyanobacteria_109_Anthocerobacter	1.46409e+07	2	0	66.97	2	25.4809		0
	AVSDLVVIVMER	Cyanobacteria_109_Anthocerobacter	1.37143e+07	3	0	50.6	2	54.6597		0
	NLQIIAEcLDR	Cyanobacteria_109_Anthocerobacter	59771927	2	0	62.28	2	42.4747	C8(Carbamidomethyl)	0
	FVDTVHMSDLEK	Cyanobacteria_109_Anthocerobacter	1.05872e+08	3	0	48.2	2	30.753		0
	GGLFHAPDLYMQK	Cyanobacteria_109_Anthocerobacter	7.56568e+07	4	0	26.95	2	39.6947		0
Cyanobacteria_109_Anthocerobacter	1117.704.peg.656 Glutathione reductase (EC 1.8.1.7)	48.232	5.97314	555.159	29.4	449	9	9	22	40532061	0.00695762
	Sequence	Protein Group Accessions	Area	# PSMs	q-Value	IonScore	Charge	RT [min]	Modifications	# Missed Cleavages
	ANLTPVAIAEGR	Cyanobacteria_109_Anthocerobacter	3.14866e+07	2	0	40.73	2	32.4806		0
	AFADTEFGGKPK	Cyanobacteria_109_Anthocerobacter	1.16372e+07	3	0	45.42	2	24.2182		0
	IEPVADGLSLTLK	Cyanobacteria_109_Anthocerobacter	6.73338e+06	1	0	15.61	2	44.3135		0
	ELFHLPQQPER	Cyanobacteria_109_Anthocerobacter	3.89038e+07	1	0	22.12	3	34.0573		0
	ATLVDAHTIAVGTER	Cyanobacteria_109_Anthocerobacter	2.63929e+07	4	0	78.11	2	29.353		0
	VAVAEHDLVGGTcVIR	Cyanobacteria_109_Anthocerobacter	2.17792e+07	4	0	39.43	2	31.3654	C13(Carbamidomethyl)	0
	NTVYDGMTDHGIDIR	Cyanobacteria_109_Anthocerobacter	51205744	4	0	66.29	2	33.289		0
	DMEQPVVVDAILcATGR	Cyanobacteria_109_Anthocerobacter	2.39074e+07	2	0	83.68	2	57.8557	C13(Carbamidomethyl)	0
	VNEFSQTTVEHIFAVGDcTDR	Cyanobacteria_109_Anthocerobacter	9716187	1	0	37.93	3	47.5499	C18(Carbamidomethyl)	0
Cyanobacteria_109_Anthocerobacter	1117.704.peg.3153 CpcG	29.0301	8.06006	305.988	26.19	252	6	6	21	7.13363e+08	0.00664137
	Sequence	Protein Group Accessions	Area	# PSMs	q-Value	IonScore	Charge	RT [min]	Modifications	# Missed Cleavages
	FVEIcLK	Cyanobacteria_109_Anthocerobacter	3.00358e+07	2	0	22.37	2	35.3916	C5(Carbamidomethyl)	0
	WSIIIAEK	Cyanobacteria_109_Anthocerobacter	4.19333e+07	8	0	26.78	2	41.1705		0
	LVLEPNTNYR	Cyanobacteria_109_Anthocerobacter	3.00966e+08	2	0	27.06	2	29.0496		0
	LADIFQDDQR	Cyanobacteria_109_Anthocerobacter	2.01331e+08	2	0	57.57	2	34.0933		0
	QIFSEHLILESNR	Cyanobacteria_109_Anthocerobacter	3.09866e+07	4	0	35.74	2	38.14		0
	VASIPAVNAEDKPWVLDR	Cyanobacteria_109_Anthocerobacter	1.63779e+09	3	0	63.92	2	41.6636		0
Cyanobacteria_109_Anthocerobacter	1117.704.peg.3607 hypothetical protein	67.6428	6.66846	742.563	21.01	595	10	10	21	7.24164e+07	0.00664137
	Sequence	Protein Group Accessions	Area	# PSMs	q-Value	IonScore	Charge	RT [min]	Modifications	# Missed Cleavages
	LNVYPIGR	Cyanobacteria_109_Anthocerobacter	0	2	0.001	30.48	2	30.5801		0
	GFEDSASSPR	Cyanobacteria_109_Anthocerobacter	370068	2	0	59.05	2	18.972		0
	EYAEDYVAEK	Cyanobacteria_109_Anthocerobacter	9.61352e+06	2	0	32	2	23.1979		0
	AVTEADQQTIAR	Cyanobacteria_109_Anthocerobacter	3.30228e+06	2	0	88.59	2	19.3357		0
	WGYLDAIFEPK	Cyanobacteria_109_Anthocerobacter	6.83389e+07	2	0	78.83	2	57.4144		0
	INQNGPVEMGWR	Cyanobacteria_109_Anthocerobacter	1.01833e+07	1	0	16.9	2	33.3033		0
	SIPFDFLGVEYTR	Cyanobacteria_109_Anthocerobacter	6.36792e+07	2	0	50.88	2	57.8578		0
	EVTYPAGSAVVMLDQR	Cyanobacteria_109_Anthocerobacter	4.09207e+07	4	0	81.18	2	40.5358		0
	TFTIPYYNNFEVER	Cyanobacteria_109_Anthocerobacter	3.82472e+07	2	0	39.71	2	50.4719		0
	AANVVMHLLEPDAPDSLLR	Cyanobacteria_109_Anthocerobacter	85231106	2	0	31.2	3	54.4338		0
Cyanobacteria_109_Anthocerobacter	1117.704.peg.911 Glycogen phosphorylase (EC 2.4.1.1)	84.2792	5.92236	676.746	22.48	734	11	11	21	5.81241e+07	0.00664137
	Sequence	Protein Group Accessions	Area	# PSMs	q-Value	IonScore	Charge	RT [min]	Modifications	# Missed Cleavages
	ANLIIQDPDR	Cyanobacteria_109_Anthocerobacter	1.79405e+07	2	0	46.83	2	28.2933		0
	TLAPQFNTDR	Cyanobacteria_109_Anthocerobacter	2.17671e+07	2	0	33.53	2	25.7245		0
	GADLAHAGDIVR	Cyanobacteria_109_Anthocerobacter	0	2	0	60.13	2	25.0095		0
	VPDEELWWK	Cyanobacteria_109_Anthocerobacter	9.15061e+07	2	0	48.16	2	44.1811		0
	TNTQDSVEQGLR	Cyanobacteria_109_Anthocerobacter	639236	2	0	52.47	2	21.9451		0
	LVQGVDVWLNNPR	Cyanobacteria_109_Anthocerobacter	4.62867e+07	2	0	72.12	2	42.8007		0
	DTWASQMMAGYDLK	Cyanobacteria_109_Anthocerobacter	1.47806e+07	2	0	81.01	2	50.2588		0
	ALAIFSSETHPVQLILAGK	Cyanobacteria_109_Anthocerobacter	5.96218e+06	1	0	15.74	3	54.3326		0
	VQLYLLDTDREDNDAVDR	Cyanobacteria_109_Anthocerobacter	3.65795e+07	1	0	13.45	3	39.8452		1
	LTQLSTDPWYLNQVENLVR	Cyanobacteria_109_Anthocerobacter	2.70904e+07	4	0	77.39	2	58.7689		0
	QScVFTTHTPVPAGHDAFSPDLMDTFFSK	Cyanobacteria_109_Anthocerobacter	2.17086e+07	1	0	13.57	4	55.3355	C3(Carbamidomethyl)	0
Cyanobacteria_109_Anthocerobacter	1117.704.peg.1630 hypothetical protein	22.8466	5.97314	828.76	43.07	202	7	7	20	3.16167e+08	0.00632511
	Sequence	Protein Group Accessions	Area	# PSMs	q-Value	IonScore	Charge	RT [min]	Modifications	# Missed Cleavages
	ATSVYEYK	Cyanobacteria_109_Anthocerobacter	3.2083e+06	2	0	36.28	2	21.1549		0
	EASPEFAELK	Cyanobacteria_109_Anthocerobacter	1.50031e+08	2	0	46.54	2	30.1417		0
	NIDWTVAANR	Cyanobacteria_109_Anthocerobacter	2.38877e+08	4	0	57.98	2	31.8723		0
	LNTEIAQLLGASK	Cyanobacteria_109_Anthocerobacter	1.55565e+08	1	0	89.9	2	46.0312		0
	SDGGELPSSSPLFAR	Cyanobacteria_109_Anthocerobacter	2.47815e+07	1	0	36.84	2	36.7046		0
	IVESFGSYETWEK	Cyanobacteria_109_Anthocerobacter	2.56171e+08	5	0	91.95	2	39.951		0
	AVPITSLGLLGLSDEQIK	Cyanobacteria_109_Anthocerobacter	4.53453e+08	5	0	104.81	2	56.5175		0
Cyanobacteria_109_Anthocerobacter	1117.704.peg.1028 Heat shock protein 60 kDa family chaperone GroEL	57.8467	5.05908	588.843	23.35	544	6	10	20	1.88365e+07	0.00632511
	Sequence	Protein Group Accessions	Area	# PSMs	q-Value	IonScore	Charge	RT [min]	Modifications	# Missed Cleavages
	ISIITDLVPVLEK	Cyanobacteria_109_Anthocerobacter	3.48219e+07	2	0	79.03	2	59.0402		0
	GYVSPYLVTDQER	Cyanobacteria_109_Anthocerobacter	6.90928e+06	2	0	76.54	2	33.8953		0
	DNTTIVAEGNDEAVK	Cyanobacteria_109_Anthocerobacter	3.41229e+06	2	0	60.98	2	23.0902		0
	QQLEETESEYDKEK	Cyanobacteria_109_Anthocerobacter	1.34797e+06	2	0	22.73	3	20.6764		1
	MEAVLEEPYILITDK	Cyanobacteria_109_Anthocerobacter	1.07721e+07	2	0	50.66	2	56.1474		0
	TISEVAAVSAGNDEEIGTMIAQAMDK	Cyanobacteria_109_Anthocerobacter	1.03511e+07	2	0	30.5	3	59.013		0
	LSGGVAVIK	Cyanobacteria_109_Anthocerobacter	1.09154e+07	2	0	27.62	2	24.3076		0
	VGAATETELK	Cyanobacteria_109_Anthocerobacter	792451	2	0	36.28	2	19.6802		0
	EGVITVEESK	Cyanobacteria_109_Anthocerobacter	7.15379e+06	2	0	24.47	2	22.953		0
	VGAATETELKDR	Cyanobacteria_109_Anthocerobacter	1.86875e+06	2	0	53.66	2	18.892		1
Cyanobacteria_109_Anthocerobacter	1117.704.peg.2485 ATP synthase alpha chain (EC 3.6.3.14)	53.9884	6.02393	633.888	30.36	504	9	9	19	1.17864e+08	0.00600886
	Sequence	Protein Group Accessions	Area	# PSMs	q-Value	IonScore	Charge	RT [min]	Modifications	# Missed Cleavages
	VVNALGIPMDGK	Cyanobacteria_109_Anthocerobacter	36309378	1	0	45.44	2	35.6101		0
	TTVAIDTILNQK	Cyanobacteria_109_Anthocerobacter	1.12015e+08	1	0	32.82	2	39.8316		0
	IAEVPTGESLVGR	Cyanobacteria_109_Anthocerobacter	4.16804e+07	2	0	65.77	2	31.1739		0
	GQAVLIIYDDLSK	Cyanobacteria_109_Anthocerobacter	11145325	2	0	73.37	2	50.7574		0
	ASNDLKPDTEALLK	Cyanobacteria_109_Anthocerobacter	1.45702e+08	4	0	41.75	2	30.1032		0
	GPLSGITPQLLEAMAPGIIK	Cyanobacteria_109_Anthocerobacter	1.47924e+07	2	0	41.57	3	62.5439		0
	SVcEPLQTGITAIDAMIPIGR	Cyanobacteria_109_Anthocerobacter	9.58737e+07	4	0	93.69	2	62.4891	C3(Carbamidomethyl)	0
	LELAQFSELEAFSQFASDLDK	Cyanobacteria_109_Anthocerobacter	5.01861e+06	2	0	68.2	2	65.003		0
	DQIAQYNQDLQVANVGTVLEVGDGIAR	Cyanobacteria_109_Anthocerobacter	1.0182e+07	1	0	30.25	3	55.3925		0
Cyanobacteria_109_Anthocerobacter	1117.704.peg.18 Branched-chain amino acid aminotransferase (EC 2.6.1.42)	34.235	6.29053	383.97	31.49	308	8	8	19	7.95148e+07	0.00600886
	Sequence	Protein Group Accessions	Area	# PSMs	q-Value	IonScore	Charge	RT [min]	Modifications	# Missed Cleavages
	LMDLFDK	Cyanobacteria_109_Anthocerobacter	1.90977e+07	2	0	29.2	2	40.218		0
	IGPVLVVPDTR	Cyanobacteria_109_Anthocerobacter	1.09051e+08	2	0	32.52	2	35.7635		0
	LHSPQDLAGMIQR	Cyanobacteria_109_Anthocerobacter	9.88015e+07	4	0	21.87	2	34.5329		0
	AYWVPAEDLLYIFR	Cyanobacteria_109_Anthocerobacter	7.73682e+06	2	0	62.08	2	66.1439		0
	DTIMTLASAELGIPIEK	Cyanobacteria_109_Anthocerobacter	3.06921e+07	2	0	42.11	2	59.3456		0
	DEFLLFAEPMGAYLNK	Cyanobacteria_109_Anthocerobacter	6.39096e+06	1	0	69.89	2	61.2806		0
	NGTLITPGITDNILEGITR	Cyanobacteria_109_Anthocerobacter	2.17989e+07	4	0	69.38	2	57.0105		0
	IGPVLVVPDTRDEFLLFAEPMGAYLNK	Cyanobacteria_109_Anthocerobacter	1.54876e+07	2	0	38.39	3	63.5223		1
Cyanobacteria_109_Anthocerobacter	1117.704.peg.2091 Serine hydroxymethyltransferase (EC 2.1.2.1)	52.1454	6.66846	513.055	39.16	475	12	12	19	6.27674e+07	0.00600886
	Sequence	Protein Group Accessions	Area	# PSMs	q-Value	IonScore	Charge	RT [min]	Modifications	# Missed Cleavages
	LGTPALTTR	Cyanobacteria_109_Anthocerobacter	1.00118e+07	2	0	15.41	2	23.6763		0
	EIAGYIDR	Cyanobacteria_109_Anthocerobacter	1.02167e+07	2	0	26.64	2	25.0136		0
	SEYGNFLDK	Cyanobacteria_109_Anthocerobacter	2.85785e+07	1	0.001	13.29	2	31.1701		0
	LIVAGATAYPR	Cyanobacteria_109_Anthocerobacter	6.4095e+07	1	0	56.88	2	28.2397		0
	FIPYQVDPLTER	Cyanobacteria_109_Anthocerobacter	72798121	2	0	33.13	2	42.4842		0
	AGDLAQVDPAVAEAVR	Cyanobacteria_109_Anthocerobacter	2.54198e+07	2	0	76.37	2	35.4033		0
	NAQALADELLQLGYR	Cyanobacteria_109_Anthocerobacter	5.1409e+07	2	0	98.57	2	57.0824		0
	QVEQALcQAGVTcNR	Cyanobacteria_109_Anthocerobacter	6.13396e+06	2	0	31.58	2	25.4524	C7(Carbamidomethyl); C13(Carbamidomethyl)	0
	YYGGcEHVDTVENLAR	Cyanobacteria_109_Anthocerobacter	2.07965e+07	1	0	15.09	3	29.4996	C5(Carbamidomethyl)	0
	TVMPGIQGGPLMNEIcAK	Cyanobacteria_109_Anthocerobacter	2.73261e+07	2	0	59.76	2	46.1546	C16(Carbamidomethyl)	0
	VLSSIAPNTNGQWAVDPETVLSVAADIR	Cyanobacteria_109_Anthocerobacter	0	1	0	44.7	3	62.2058		0
	LEYSLEMIPSENLVYDAVLEAQGSVMTNK	Cyanobacteria_109_Anthocerobacter	1.20787e+07	1	0	12.16	3	65.0433		0
Cyanobacteria_109_Anthocerobacter	1117.704.peg.3820 soluble [2Fe-2S] ferredoxin	10.4699	4.36084	830.748	32.65	98	4	4	18	1.99971e+09	0.0056926
	Sequence	Protein Group Accessions	Area	# PSMs	q-Value	IonScore	Charge	RT [min]	Modifications	# Missed Cleavages
	GLDLPFScR	Cyanobacteria_109_Anthocerobacter	2.34026e+09	4	0	50.63	2	40.1975	C8(Carbamidomethyl)	0
	YILDVAEEK	Cyanobacteria_109_Anthocerobacter	3.45958e+08	4	0	44.24	2	31.714		0
	TPSGTQVIDcPDDK	Cyanobacteria_109_Anthocerobacter	8.19326e+07	4	0	134.11	2	21.6818	C10(Carbamidomethyl)	0
	TPSGTQVIDcPDDKYILDVAEEK	Cyanobacteria_109_Anthocerobacter	3.31292e+09	6	0	80.04	3	42.7962	C10(Carbamidomethyl)	1
Cyanobacteria_109_Anthocerobacter	1117.704.peg.3386 Bicarbonate ABC transporter, substrate-binding protein	48.9631	9.02686	473.063	21.44	443	8	8	17	8.39064e+07	0.00537634
	Sequence	Protein Group Accessions	Area	# PSMs	q-Value	IonScore	Charge	RT [min]	Modifications	# Missed Cleavages
	LASIPTSDIPK	Cyanobacteria_109_Anthocerobacter	5.67864e+07	2	0	24.68	2	31.0232		0
	TDLMQILSQR	Cyanobacteria_109_Anthocerobacter	1.16038e+07	2	0	59.45	2	49.0156		0
	LASIPTSDIPKK	Cyanobacteria_109_Anthocerobacter	5.08579e+06	1	0	18.62	3	25.0821		1
	AYcNVPVADMIR	Cyanobacteria_109_Anthocerobacter	3.82375e+07	2	0	28.67	2	37.75	C3(Carbamidomethyl)	0
	TAQAVVAAIQEAQR	Cyanobacteria_109_Anthocerobacter	1.70254e+07	2	0	54	2	36.107		0
	LTGLVDYGDGRPVVK	Cyanobacteria_109_Anthocerobacter	83142252	4	0	60.56	2	31.3012		0
	VGFVGQTDAAPIIIAK	Cyanobacteria_109_Anthocerobacter	1.1179e+08	2	0	61.25	2	42.1411		0
	VGNLSGFcVGDPWHNR	Cyanobacteria_109_Anthocerobacter	1.55538e+07	2	0	28.86	3	41.7415	C8(Carbamidomethyl)	0
Cyanobacteria_109_Anthocerobacter	1117.704.peg.2594 Carboxysome protein CcmM	71.6323	7.34229	638.86	28.51	656	9	9	17	4.29723e+07	0.00537634
	Sequence	Protein Group Accessions	Area	# PSMs	q-Value	IonScore	Charge	RT [min]	Modifications	# Missed Cleavages
	NLLAQGYR	Cyanobacteria_109_Anthocerobacter	6.41335e+06	2	0	14.62	2	25.954		0
	VAAEYADPR	Cyanobacteria_109_Anthocerobacter	1.07951e+06	2	0	79.03	2	18.9475		0
	VLETTIQRP	Cyanobacteria_109_Anthocerobacter	3.51932e+07	2	0	62.82	2	25.0706		0
	IGLEYADER	Cyanobacteria_109_Anthocerobacter	1.1061e+07	2	0	50.17	2	26.7633		0
	TSSWTScPPITAQR	Cyanobacteria_109_Anthocerobacter	3.36727e+07	2	0	42.76	2	29.447	C7(Carbamidomethyl)	0
	SSSPTGGLSAETVEQVR	Cyanobacteria_109_Anthocerobacter	4.05619e+06	1	0	90.75	2	30.395		0
	FQTSSWNScAPITSQR	Cyanobacteria_109_Anthocerobacter	1.4735e+07	2	0	92.54	2	31.9915	C9(Carbamidomethyl)	0
	EAEVLAALEScLAEHTGEYMR	Cyanobacteria_109_Anthocerobacter	6.0051e+07	3	0	70.91	2	59.9219	C11(Carbamidomethyl)	0
	EPEVFATLEAcLAEHTGEYVR	Cyanobacteria_109_Anthocerobacter	1.15618e+07	1	0	16.03	3	59.2927	C11(Carbamidomethyl)	0
Cyanobacteria_109_Anthocerobacter	1117.704.peg.3021 RNA-binding protein	11.5607	5.10986	610.92	41.67	108	2	2	16	3.05596e+08	0.00506009
	Sequence	Protein Group Accessions	Area	# PSMs	q-Value	IonScore	Charge	RT [min]	Modifications	# Missed Cleavages
	ATEQDIIDVFAEYGEVK	Cyanobacteria_109_Anthocerobacter	3.94537e+08	9	0	86.66	2	58.7841		0
	GFAFVELASEAEEQAAIEALDGAEWLGR	Cyanobacteria_109_Anthocerobacter	2.16655e+08	7	0	66.45	3	67.1185		0
Cyanobacteria_109_Anthocerobacter	1117.704.peg.384 Chaperone protein DnaK	67.188	5.07178	519.762	19.75	628	9	9	16	5.16965e+07	0.00506009
	Sequence	Protein Group Accessions	Area	# PSMs	q-Value	IonScore	Charge	RT [min]	Modifications	# Missed Cleavages
	DALATGNIER	Cyanobacteria_109_Anthocerobacter	3.79319e+07	2	0	37.12	2	22.5321		0
	DFGDKVESAEK	Cyanobacteria_109_Anthocerobacter	3.34525e+06	2	0	40.97	2	20.9881		1
	LVDDASTYLGEK	Cyanobacteria_109_Anthocerobacter	1.01528e+07	2	0	50.43	2	29.7816		0
	SQSITISGASTLDK	Cyanobacteria_109_Anthocerobacter	1.23232e+07	2	0	56.58	2	29.0124		0
	KLVDDASTYLGEK	Cyanobacteria_109_Anthocerobacter	3.84872e+06	2	0	55.88	2	29.5305		1
	GQFEDIcSDLIER	Cyanobacteria_109_Anthocerobacter	9.73357e+07	2	0	96.28	2	42.7942	C7(Carbamidomethyl)	0
	VTAAVITVPAYFNDAQR	Cyanobacteria_109_Anthocerobacter	1.98218e+07	2	0	26.37	2	44.6892		0
	EEADLRNEADALTLTAER	Cyanobacteria_109_Anthocerobacter	1.60529e+07	1	0	29.98	3	38.3228		1
	EPNQTVNPDEVVAVGAAIQAGVLSGEVK	Cyanobacteria_109_Anthocerobacter	1.1974e+07	1	0	21.28	3	59.9598		0
Cyanobacteria_109_Anthocerobacter	1117.704.peg.3572 hypothetical protein	105.033	7.2251	330.395	16.76	943	9	9	16	2.54432e+07	0.00506009
	Sequence	Protein Group Accessions	Area	# PSMs	q-Value	IonScore	Charge	RT [min]	Modifications	# Missed Cleavages
	LEGEVTPPVGR	Cyanobacteria_109_Anthocerobacter	5.53656e+06	2	0	17.18	2	23.7408		0
	TPQPEEIPAEYR	Cyanobacteria_109_Anthocerobacter	1.4072e+07	2	0	53.24	2	27.8054		0
	YDALVFVDGAIPR	Cyanobacteria_109_Anthocerobacter	9.60375e+06	1	0	23.48	2	52.343		0
	DSYMNTQPETANMSR	Cyanobacteria_109_Anthocerobacter	1.68859e+06	1	0	69.44	2	24.7438		0
	GYILPADQPDFLTATK	Cyanobacteria_109_Anthocerobacter	5.19173e+06	2	0	50.2	2	46.0009		0
	LALSEGLTDEEAHALAK	Cyanobacteria_109_Anthocerobacter	5.01233e+07	2	0	28.35	3	37.0883		0
	SGWAWGQNYLQDGVAAVEAQVGK	Cyanobacteria_109_Anthocerobacter	5.4018e+06	2	0	26.89	3	61.5159		0
	DPFNYVFDPLIPLELDLVGAAMHGR	Cyanobacteria_109_Anthocerobacter	1.21343e+07	2	0	35.95	3	67.4826		0
	WIFEQYGFPFEVVYPQALDAGGLEHK	Cyanobacteria_109_Anthocerobacter	7.67732e+06	2	0	34.04	3	63.8367		0
Cyanobacteria_109_Anthocerobacter	1117.704.peg.436 Nitrate ABC transporter, substrate-binding protein	48.0569	9.15869	527.024	26.88	439	9	9	15	3.60303e+07	0.00474383
	Sequence	Protein Group Accessions	Area	# PSMs	q-Value	IonScore	Charge	RT [min]	Modifications	# Missed Cleavages
	TIGQQAMIPK	Cyanobacteria_109_Anthocerobacter	8.86641e+06	2	0	46.31	2	25.164		0
	FDPANPEAYLK	Cyanobacteria_109_Anthocerobacter	5.52541e+07	2	0	39.66	2	39.406		0
	FWQGAASYPYK	Cyanobacteria_109_Anthocerobacter	1.66014e+07	2	0	29.18	2	33.393		0
	LVEAVNREDLWK	Cyanobacteria_109_Anthocerobacter	5.94469e+06	2	0	24.36	2	32.948		1
	AENKQEMSEIVSK	Cyanobacteria_109_Anthocerobacter	2.45813e+06	1	0	48.7	3	21.1986		1
	LNVNGQGISVSNAYK	Cyanobacteria_109_Anthocerobacter	3.44012e+06	1	0	89.84	2	30.5534		0
	YWLAAGGINPETDLK	Cyanobacteria_109_Anthocerobacter	0	2	0	102.15	2	45.2018		0
	LGFIALSDcAPLVIAK	Cyanobacteria_109_Anthocerobacter	3.62355e+07	2	0	74.29	2	55.9407	C9(Carbamidomethyl)	0
	ALLLAVQEAQMWcDK	Cyanobacteria_109_Anthocerobacter	7.4248e+06	1	0	34.59	2	53.6472	C13(Carbamidomethyl)	0
Cyanobacteria_109_Anthocerobacter	1117.704.peg.3750 Ferredoxin--sulfite reductase (EC 1.8.7.1)	63.1241	6.88818	402.643	20.6	563	7	7	15	3.37793e+07	0.00474383
	Sequence	Protein Group Accessions	Area	# PSMs	q-Value	IonScore	Charge	RT [min]	Modifications	# Missed Cleavages
	GLPAWEYR	Cyanobacteria_109_Anthocerobacter	2.10477e+07	2	0.001	14.71	2	33.7865		0
	APQEGFGDWcNR	Cyanobacteria_109_Anthocerobacter	1.94908e+07	2	0	57.37	2	31.7772	C10(Carbamidomethyl)	0
	LVEHYAQAVSDALAPK	Cyanobacteria_109_Anthocerobacter	1.57322e+07	2	0	86.8	2	36.9407		0
	DALLQVLTPLFDHFR	Cyanobacteria_109_Anthocerobacter	5.63754e+06	2	0	28.03	3	65.2725		0
	YSMAcPALPTcSLALTEAER	Cyanobacteria_109_Anthocerobacter	1.1272e+07	1	0	30.9	2	45.218	C5(Carbamidomethyl); C11(Carbamidomethyl)	0
	LADPLGFVPPEDLIAVAQAVVK	Cyanobacteria_109_Anthocerobacter	6.07992e+07	4	0	55.29	3	65.7563		0
	GTLAQELAQDTPNFGEGSIQLLK	Cyanobacteria_109_Anthocerobacter	1.70098e+07	2	0	34.36	3	58.4282		0
Cyanobacteria_109_Anthocerobacter	1117.704.peg.208 NAD-dependent glyceraldehyde-3-phosphate dehydrogenase (EC 1.2.1.12)	37.7965	7.51807	527.134	24.93	349	6	6	14	2.08201e+08	0.00442758
	Sequence	Protein Group Accessions	Area	# PSMs	q-Value	IonScore	Charge	RT [min]	Modifications	# Missed Cleavages
	AVSLVLPDLK	Cyanobacteria_109_Anthocerobacter	1.3938e+08	2	0	45.21	2	44.5048		0
	VVDLAELVANK	Cyanobacteria_109_Anthocerobacter	3.42204e+08	2	0	78.71	2	44.4384		0
	GTMTTIHSYTGDQR	Cyanobacteria_109_Anthocerobacter	2.14944e+07	4	0	41.59	2	22.2162		0
	VVAWYDNEWGYSQR	Cyanobacteria_109_Anthocerobacter	2.09247e+07	1	0	100.58	2	44.3012		0
	GILEVSDLPLVSIDYR	Cyanobacteria_109_Anthocerobacter	1.43018e+08	4	0	78.36	2	58.6466		0
	AcASSSIVDAELTMVMQNNLVK	Cyanobacteria_109_Anthocerobacter	1.28971e+07	1	0	19.94	3	58.8992	C2(Carbamidomethyl)	0
Cyanobacteria_109_Anthocerobacter	1117.704.peg.1685 DNA protection during starvation protein	17.609	5.2876	458.346	41.67	156	5	5	13	9.3131e+07	0.00411132
	Sequence	Protein Group Accessions	Area	# PSMs	q-Value	IonScore	Charge	RT [min]	Modifications	# Missed Cleavages
	SIFPLVDK	Cyanobacteria_109_Anthocerobacter	1.09137e+08	2	0	39.6	2	40.2504		0
	VNDEPTADLLTQR	Cyanobacteria_109_Anthocerobacter	1.10775e+08	2	0	97	2	31.712		0
	AEEMIQLLVEGQEAVVR	Cyanobacteria_109_Anthocerobacter	53253780	5	0	86.99	2	58.1038		0
	SIFPLVDKVNDEPTADLLTQR	Cyanobacteria_109_Anthocerobacter	5.38323e+07	2	0	47.44	3	52.4417		1
	SLGFPAPGTYSEYAHLSSIPETPGVPK	Cyanobacteria_109_Anthocerobacter	5.94814e+07	2	0	13.74	3	49.2133		0
Cyanobacteria_109_Anthocerobacter	1117.704.peg.164 Cystathionine gamma-lyase (EC 4.4.1.1)	40.796	6.48096	226.703	17.94	379	5	5	13	9.00124e+07	0.00411132
	Sequence	Protein Group Accessions	Area	# PSMs	q-Value	IonScore	Charge	RT [min]	Modifications	# Missed Cleavages
	VADEFFTK	Cyanobacteria_109_Anthocerobacter	1.23367e+07	2	0	34.86	2	30.3742		0
	IVDLAGVTELAHR	Cyanobacteria_109_Anthocerobacter	1.64073e+08	4	0	42.53	2	39.7447		0
	ATSLGGVESLIEHR	Cyanobacteria_109_Anthocerobacter	6.06476e+07	4	0	43.84	2	42.0465		0
	LVWIETPSNPLLK	Cyanobacteria_109_Anthocerobacter	1.9389e+07	2	0	26.97	2	52.6603		0
	LSIGLEHPEDLIADLDSALA	Cyanobacteria_109_Anthocerobacter	4.5317e+07	1	0	40.65	2	64.1854		0
Cyanobacteria_109_Anthocerobacter	1117.704.peg.467 Ferredoxin--NADP(+) reductase (EC 1.18.1.2)	33.0798	5.68115	356.24	37.37	297	7	7	13	8.45031e+07	0.00411132
	Sequence	Protein Group Accessions	Area	# PSMs	q-Value	IonScore	Charge	RT [min]	Modifications	# Missed Cleavages
	LTPDDSPNDVR	Cyanobacteria_109_Anthocerobacter	5.84142e+06	2	0	31.17	2	19.5576		0
	QAGFWHVETY	Cyanobacteria_109_Anthocerobacter	1.82417e+07	2	0	36.85	2	41.7333		0
	TGDDGGDGTVALcVK	Cyanobacteria_109_Anthocerobacter	1.51579e+07	2	0	71.66	2	25.3896	C13(Carbamidomethyl)	0
	HIYEELPVPWQGK	Cyanobacteria_109_Anthocerobacter	1.39453e+07	1	0	36.49	2	41.5727		0
	TGEIPVNTYRPNAPYK	Cyanobacteria_109_Anthocerobacter	5.31637e+07	1	0	13.84	3	27.467		0
	GGDLTYLEGQSIGIVPPGTDAK	Cyanobacteria_109_Anthocerobacter	5.87814e+07	2	0	36.68	2	45.0899		0
	GVASNFLcDLQPEDDVLITGPVGK	Cyanobacteria_109_Anthocerobacter	141564187	3	0	78.08	2	58.3383	C8(Carbamidomethyl)	0
Cyanobacteria_109_Anthocerobacter	1117.704.peg.304 Fructose-bisphosphate aldolase class II (EC 4.1.2.13)	38.0944	5.78271	447.467	18.31	355	4	4	13	6.90836e+07	0.00411132
	Sequence	Protein Group Accessions	Area	# PSMs	q-Value	IonScore	Charge	RT [min]	Modifications	# Missed Cleavages
	KVNIDTDTR	Cyanobacteria_109_Anthocerobacter	382982	2	0	28.52	2	18.101		1
	LVEFGTAGNASK	Cyanobacteria_109_Anthocerobacter	9.64472e+07	5	0	73.97	2	25.1526		0
	AIMDAATEVDSPVILQASR	Cyanobacteria_109_Anthocerobacter	2.61506e+07	4	0	81.34	2	43.6887		0
	VLLDHAAENNYGVPAFNVNNLEQIR	Cyanobacteria_109_Anthocerobacter	8.46531e+07	2	0	37.35	3	50.9861		0
Cyanobacteria_109_Anthocerobacter	1117.704.peg.814 putative metalloprotease	39.2275	6.66846	533.6	20.56	360	5	5	12	2.15391e+08	0.00379507
	Sequence	Protein Group Accessions	Area	# PSMs	q-Value	IonScore	Charge	RT [min]	Modifications	# Missed Cleavages
	QGMDLPGVLVR	Cyanobacteria_109_Anthocerobacter	3.38742e+08	2	0	71.69	2	42.3085		0
	APGTAYDDPVLGK	Cyanobacteria_109_Anthocerobacter	4.01178e+06	1	0	42.13	2	27.5426		0
	AVQDAWHTVGVTH	Cyanobacteria_109_Anthocerobacter	1.65983e+08	4	0	51.18	2	28.2455		0
	SWAYQTSVLSENIR	Cyanobacteria_109_Anthocerobacter	1.4145e+08	2	0	95.34	2	42.6356		0
	YDNAFWNGTQMVYGDGDGQLFQR	Cyanobacteria_109_Anthocerobacter	6.40052e+07	3	0	94.59	2	53.4549		0
Cyanobacteria_109_Anthocerobacter	1117.704.peg.1513 Phosphate ABC transporter, substrate-binding protein PstS (TC 3.A.1.7.1)	31.7857	9.12939	484.11	26.35	296	6	6	12	6.70531e+07	0.00379507
	Sequence	Protein Group Accessions	Area	# PSMs	q-Value	IonScore	Charge	RT [min]	Modifications	# Missed Cleavages
	AISQGIYPISR	Cyanobacteria_109_Anthocerobacter	1.86267e+07	2	0	32.27	2	30.8147		0
	TSIDGLAVIVNK	Cyanobacteria_109_Anthocerobacter	8.22304e+07	2	0	56.3	2	39.8376		0
	VLQGTAALADAVSK	Cyanobacteria_109_Anthocerobacter	8.40316e+07	2	0	91.26	2	33.437		0
	YIEWILGPEGQK	Cyanobacteria_109_Anthocerobacter	3.48971e+07	2	0	48.55	2	47.753		0
	SLIDGQVNLANASR	Cyanobacteria_109_Anthocerobacter	26898211	2	0	77.38	2	34.5757		0
	IAGEEYVPLNPSTAK	Cyanobacteria_109_Anthocerobacter	3.36392e+07	2	0	40.63	2	32.1981		0
Cyanobacteria_109_Anthocerobacter	1117.704.peg.322 Heat shock protein 60 kDa family chaperone GroEL	58.4712	5.19873	210.227	13.13	556	4	8	12	8.37617e+06	0.00379507
	Sequence	Protein Group Accessions	Area	# PSMs	q-Value	IonScore	Charge	RT [min]	Modifications	# Missed Cleavages
	LENASLDMLGK	Cyanobacteria_109_Anthocerobacter	4.82015e+06	1	0	21.99	2	34.3884		0
	FGAPQIINDGVSIAK	Cyanobacteria_109_Anthocerobacter	7.05927e+06	1	0	27.81	2	42.5028		0
	LVAELAEPLILITDK	Cyanobacteria_109_Anthocerobacter	6.09662e+06	1	0	49.9	2	59.5761		0
	LVAELAEPLILITDKK	Cyanobacteria_109_Anthocerobacter	6.66817e+06	1	0	13.81	3	55.8057		1
	LSGGVAVIK	Cyanobacteria_109_Anthocerobacter	1.09154e+07	2	0	27.62	2	24.3076		0
	VGAATETELK	Cyanobacteria_109_Anthocerobacter	792451	2	0	36.28	2	19.6802		0
	EGVITVEESK	Cyanobacteria_109_Anthocerobacter	7.15379e+06	2	0	24.47	2	22.953		0
	VGAATETELKDR	Cyanobacteria_109_Anthocerobacter	1.86875e+06	2	0	53.66	2	18.892		1
Cyanobacteria_109_Anthocerobacter	1117.704.peg.2558 N-acetylornithine aminotransferase (EC 2.6.1.11)	43.5327	6.45557	512.094	13.86	404	4	4	11	5.89445e+07	0.00347881
	Sequence	Protein Group Accessions	Area	# PSMs	q-Value	IonScore	Charge	RT [min]	Modifications	# Missed Cleavages
	FPLALER	Cyanobacteria_109_Anthocerobacter	3.34527e+07	2	0	34.31	2	34.8765		0
	TMGAVTATGQPK	Cyanobacteria_109_Anthocerobacter	3.71287e+06	4	0	69.07	2	19.1344		0
	VFFcNSGAEANESAIK	Cyanobacteria_109_Anthocerobacter	1.74346e+07	2	0	93.93	2	32.6792	C4(Carbamidomethyl)	0
	LVPPLIVTSTEIEEALDLLGR	Cyanobacteria_109_Anthocerobacter	1.25946e+08	3	0	98.71	2	68.1021		0
Cyanobacteria_109_Anthocerobacter	1117.704.peg.1834 Ribulose-phosphate 3-epimerase (EC 5.1.3.1)	24.913	5.98584	284.089	34.35	230	5	5	10	7.64593e+07	0.00316256
	Sequence	Protein Group Accessions	Area	# PSMs	q-Value	IonScore	Charge	RT [min]	Modifications	# Missed Cleavages
	APSYQEAIEGIR	Cyanobacteria_109_Anthocerobacter	6.22952e+07	2	0	78.75	2	34.6538		0
	IMDVHLMIVEPEK	Cyanobacteria_109_Anthocerobacter	4.4017e+07	2	0	31.46	3	42.6996		0
	VIEAGANAIVAGSAVFK	Cyanobacteria_109_Anthocerobacter	5.96465e+06	1	0	44.02	2	43.3751		0
	AVDEAGADWIHVDVMDGR	Cyanobacteria_109_Anthocerobacter	6.29717e+07	2	0	38.46	3	44.2872		0
	GLDPWIEVDGGLKPSNTYR	Cyanobacteria_109_Anthocerobacter	1.04111e+08	3	0	41.01	3	44.6167		0
Cyanobacteria_109_Anthocerobacter	1117.704.peg.593 Dihydrolipoamide dehydrogenase of pyruvate dehydrogenase complex (EC 1.8.1.4) / Dihydrolipoamide dehydrogenase (EC 1.8.1.4)	48.4916	6.80029	272.322	16.89	456	6	6	10	4.19957e+07	0.00316256
	Sequence	Protein Group Accessions	Area	# PSMs	q-Value	IonScore	Charge	RT [min]	Modifications	# Missed Cleavages
	ADAVLVATGR	Cyanobacteria_109_Anthocerobacter	8.19885e+06	1	0	51.74	2	23.6726		0
	TVFTSDEAVR	Cyanobacteria_109_Anthocerobacter	8.31577e+06	2	0	29.17	2	24.4399		0
	IAGHAEQVVTK	Cyanobacteria_109_Anthocerobacter	536011	2	0	44.73	2	17.7645		0
	LLPGFDPDIAR	Cyanobacteria_109_Anthocerobacter	50538739	1	0	33.72	2	42.2521		0
	AIAQNETDGVcK	Cyanobacteria_109_Anthocerobacter	311280	2	0	73.28	2	18.6781	C11(Carbamidomethyl)	0
	AIPAAVFTHPEIGSVGLTEPQAK	Cyanobacteria_109_Anthocerobacter	6.71326e+07	2	0	11.87	3	44.0153		0
Cyanobacteria_109_Anthocerobacter	1117.704.peg.2962 Serine--glyoxylate aminotransferase (EC 2.6.1.45)	41.1974	7.07861	285.172	20.63	383	5	5	9	6.13514e+07	0.0028463
	Sequence	Protein Group Accessions	Area	# PSMs	q-Value	IonScore	Charge	RT [min]	Modifications	# Missed Cleavages
	FYLDLAK	Cyanobacteria_109_Anthocerobacter	22947909	2	0	29.44	2	38.5929		0
	FLMIPGPTPVPER	Cyanobacteria_109_Anthocerobacter	97156538	1	0	24.58	2	44.8995		0
	DILSALAALEGTMR	Cyanobacteria_109_Anthocerobacter	3.66384e+07	3	0	80.01	2	65.3094		0
	AASPSITAVATPNADK	Cyanobacteria_109_Anthocerobacter	16224056	2	0	72.21	2	25.4912		0
	AVVVTHSETSTGVLNDLETIAGLAQEHGR	Cyanobacteria_109_Anthocerobacter	5.02592e+07	1	0	13.36	4	57.0189		0
Cyanobacteria_109_Anthocerobacter	1117.704.peg.3015 Zinc-type alcohol dehydrogenase-like protein	35.9559	6.80029	285.357	18.62	333	5	5	9	1.19897e+07	0.0028463
	Sequence	Protein Group Accessions	Area	# PSMs	q-Value	IonScore	Charge	RT [min]	Modifications	# Missed Cleavages
	LLEAGSIQGK	Cyanobacteria_109_Anthocerobacter	9.39447e+06	2	0	58.03	2	23.5609		0
	AASINPIDTK	Cyanobacteria_109_Anthocerobacter	1.1387e+06	1	0.001	17.16	2	23.151		0
	EQDFVQEVR	Cyanobacteria_109_Anthocerobacter	3.37358e+06	2	0	32.15	2	26.512		0
	AQVcTTIGSEER	Cyanobacteria_109_Anthocerobacter	2.7435e+06	2	0	70.29	2	21.1963	C4(Carbamidomethyl)	0
	GTFFPEHMPAILGcDGAGIVR	Cyanobacteria_109_Anthocerobacter	2.3201e+07	2	0	33.67	3	53.5153	C14(Carbamidomethyl)	0
Cyanobacteria_109_Anthocerobacter	1117.704.peg.2697 Allophycocyanin beta chain	17.6402	8.51416	243.418	25.47	161	4	4	8	9.08048e+07	0.00253004
	Sequence	Protein Group Accessions	Area	# PSMs	q-Value	IonScore	Charge	RT [min]	Modifications	# Missed Cleavages
	EVVAGQVGPK	Cyanobacteria_109_Anthocerobacter	2.31099e+06	2	0	56.56	2	19.1756		0
	SYFDSGDLR	Cyanobacteria_109_Anthocerobacter	3.58818e+07	2	0	32.02	2	30.2538		0
	ALGVPLDISVR	Cyanobacteria_109_Anthocerobacter	1.40034e+08	2	0	33.29	2	43.0772		0
	YLDAAALDLLR	Cyanobacteria_109_Anthocerobacter	9.64986e+07	2	0	66.83	2	51.5588		0
Cyanobacteria_109_Anthocerobacter	1117.704.peg.1462 Manganese ABC transporter, periplasmic-binding protein SitA	34.418	9.15869	295.58	13.78	312	3	3	8	6.78607e+07	0.00253004
	Sequence	Protein Group Accessions	Area	# PSMs	q-Value	IonScore	Charge	RT [min]	Modifications	# Missed Cleavages
	ADLVLDNGFNLER	Cyanobacteria_109_Anthocerobacter	2.80125e+07	2	0	38.13	2	44.4188		0
	IPAVFcESTVNDK	Cyanobacteria_109_Anthocerobacter	5.26946e+07	2	0	67.9	2	33.3454	C6(Carbamidomethyl)	0
	VGAEIHGYEPTPSDVVK	Cyanobacteria_109_Anthocerobacter	1.22875e+08	4	0	74.55	2	28.923		0
Cyanobacteria_109_Anthocerobacter	1117.704.peg.2191 Alkyl hydroperoxide reductase subunit C-like protein	21.6309	4.75439	274.988	43.65	197	4	4	8	5.32026e+07	0.00253004
	Sequence	Protein Group Accessions	Area	# PSMs	q-Value	IonScore	Charge	RT [min]	Modifications	# Missed Cleavages
	EEGGLGELNYPLVADLK	Cyanobacteria_109_Anthocerobacter	9.68356e+07	3	0	91.23	2	52.6646		0
	EISAAYNVLIEEEGVALR	Cyanobacteria_109_Anthocerobacter	1.23642e+07	1	0	67.14	2	54.0515		0
	GLFIIDPDGIVQHSTINALNVGR	Cyanobacteria_109_Anthocerobacter	2.66643e+07	2	0	20.64	3	57.3012		0
	VGQAAPGFTATAVMPDGDFAQITLEQYK	Cyanobacteria_109_Anthocerobacter	3.6108e+07	2	0	37.71	3	55.9054		0
Cyanobacteria_109_Anthocerobacter	1117.704.peg.3989 hypothetical protein	19.7671	8.90967	279.423	24.56	171	4	4	8	4.3625e+07	0.00253004
	Sequence	Protein Group Accessions	Area	# PSMs	q-Value	IonScore	Charge	RT [min]	Modifications	# Missed Cleavages
	VASDNGAQAELK	Cyanobacteria_109_Anthocerobacter	313579	2	0	81.9	2	18.6736		0
	ALLDTDLIDLR	Cyanobacteria_109_Anthocerobacter	1.20602e+08	2	0	55.88	2	51.6967		0
	VASDNGAQAELKR	Cyanobacteria_109_Anthocerobacter	295009	2	0	15.57	3	17.9889		1
	LIADLcSWDHPEQFVQDR	Cyanobacteria_109_Anthocerobacter	9.95888e+06	2	0	56.46	2	47.1136	C6(Carbamidomethyl)	0
Cyanobacteria_109_Anthocerobacter	1117.704.peg.2093 Aldehyde dehydrogenase B (EC 1.2.1.22)	58.5865	6.34131	133.377	16.04	536	5	5	8	2.12509e+07	0.00253004
	Sequence	Protein Group Accessions	Area	# PSMs	q-Value	IonScore	Charge	RT [min]	Modifications	# Missed Cleavages
	LYGQTIPSEMADK	Cyanobacteria_109_Anthocerobacter	1.57246e+07	2	0	26.99	2	30.2019		0
	AQIDTVYAGGDTGFR	Cyanobacteria_109_Anthocerobacter	7.86945e+06	1	0	62.14	2	32.603		0
	AAcIAAQEALPQWR	Cyanobacteria_109_Anthocerobacter	1.62042e+07	2	0	31.83	2	38.9865	C3(Carbamidomethyl)	0
	FQGDPDQGYFAHPVIVAGVQK	Cyanobacteria_109_Anthocerobacter	29151305	2	0	33.02	3	39.2754		0
	VAQMVIGDPMDPTVTYGPMISQR	Cyanobacteria_109_Anthocerobacter	1.83972e+07	1	0	11.83	3	50.3118		0
Cyanobacteria_109_Anthocerobacter	1117.704.peg.2685 Catalase KatE (EC 1.11.1.6)	56.5487	6.65381	286.938	19.48	498	5	5	8	1.73592e+07	0.00253004
	Sequence	Protein Group Accessions	Area	# PSMs	q-Value	IonScore	Charge	RT [min]	Modifications	# Missed Cleavages
	LMSYPDAQR	Cyanobacteria_109_Anthocerobacter	2.55306e+06	1	0.001	18.53	2	23.3404		0
	IGSNFQQLPVNQPR	Cyanobacteria_109_Anthocerobacter	2.01773e+07	2	0	65.63	2	31.0128		0
	GPLLMQDVQLLEQMQHFNR	Cyanobacteria_109_Anthocerobacter	2.00854e+07	1	0	36.67	3	59.3478		0
	SEHENLTTATGcPIADNQNSLTAGSR	Cyanobacteria_109_Anthocerobacter	8.68898e+06	2	0	81.91	3	28.3038	C12(Carbamidomethyl)	0
	NPENYFAEVEQAAFSPSVFPPGIGPSPDK	Cyanobacteria_109_Anthocerobacter	1.1815e+07	2	0	29.91	3	61.7909		0
Cyanobacteria_109_Anthocerobacter	1117.704.peg.2824 Prolyl endopeptidase (EC 3.4.21.26)	78.2106	7.57666	181.657	10.5	705	5	5	8	1.71165e+07	0.00253004
	Sequence	Protein Group Accessions	Area	# PSMs	q-Value	IonScore	Charge	RT [min]	Modifications	# Missed Cleavages
	AAFQETNYFQK	Cyanobacteria_109_Anthocerobacter	3.08207e+06	1	0	12.26	2	31.799		0
	EMTLPGLGTVAGLGGK	Cyanobacteria_109_Anthocerobacter	23740510	2	0	26.08	2	49.5803		0
	IGTPQAEDVLIYER	Cyanobacteria_109_Anthocerobacter	1.3267e+07	2	0	55.66	2	39.4197		0
	DLQTPASPVVELLDK	Cyanobacteria_109_Anthocerobacter	1.43419e+07	2	0	45.09	2	52.6711		0
	QNVFDDFIGAAEYLIAQK	Cyanobacteria_109_Anthocerobacter	2.31541e+06	1	0	34.01	3	67.2602		0
Cyanobacteria_109_Anthocerobacter	1117.704.peg.2620 TldD family protein, Actinobacterial subgroup	56.1365	7.13721	198.652	17.9	514	5	5	7	2.52109e+07	0.00221379
	Sequence	Protein Group Accessions	Area	# PSMs	q-Value	IonScore	Charge	RT [min]	Modifications	# Missed Cleavages
	ISAAAAGNNDQQSR	Cyanobacteria_109_Anthocerobacter	52776.7	1	0	66.6	2	16.9137		0
	AQILLTANEQMQK	Cyanobacteria_109_Anthocerobacter	5.44796e+06	1	0	65.2	2	30.8706		0
	IANVGLAPGSGTPEDLIK	Cyanobacteria_109_Anthocerobacter	3.64291e+07	2	0	48.92	2	40.6436		0
	ASALSIASPVLLAPEPPHR	Cyanobacteria_109_Anthocerobacter	33089328	2	0	23.7	3	44.2935		0
	SINFVADNIYPEGLASTGYDDDGVQcQR	Cyanobacteria_109_Anthocerobacter	6.11432e+06	1	0	15.79	3	50.1457	C26(Carbamidomethyl)	0
Cyanobacteria_109_Anthocerobacter	1117.704.peg.404 Nucleoside diphosphate kinase (EC 2.7.4.6)	15.8985	7.51807	136.11	21.48	149	3	3	7	2.37151e+07	0.00221379
	Sequence	Protein Group Accessions	Area	# PSMs	q-Value	IonScore	Charge	RT [min]	Modifications	# Missed Cleavages
	GLVGPILSR	Cyanobacteria_109_Anthocerobacter	2.81952e+07	2	0	25.93	2	34.1582		0
	GDFGIDIGR	Cyanobacteria_109_Anthocerobacter	4.14111e+07	2	0	39.25	2	35.3299		0
	NLIHGSDGPESASR	Cyanobacteria_109_Anthocerobacter	1.53889e+06	3	0	36.56	3	19.5739		0
Cyanobacteria_109_Anthocerobacter	1117.704.peg.3864 ApcH	48.6966	9.45166	246.761	13.69	431	4	4	7	2.06186e+07	0.00221379
	Sequence	Protein Group Accessions	Area	# PSMs	q-Value	IonScore	Charge	RT [min]	Modifications	# Missed Cleavages
	YVGTTDAPSR	Cyanobacteria_109_Anthocerobacter	103167	2	0	31.16	2	17.9065		0
	EALLEAIYR	Cyanobacteria_109_Anthocerobacter	2.36375e+07	2	0	49.03	2	43.2442		0
	VFSLGDGASVDQILR	Cyanobacteria_109_Anthocerobacter	1.86573e+07	2	0	89.11	2	49.739		0
	VAIDTLLASQEYQDNFGDDTVPYYR	Cyanobacteria_109_Anthocerobacter	1.95611e+07	1	0	10.84	3	54.1985		0
Cyanobacteria_109_Anthocerobacter	1117.704.peg.950 Triosephosphate isomerase (EC 5.3.1.1)	26.7656	5.14795	276.14	18.7	246	3	3	7	2.01324e+07	0.00221379
	Sequence	Protein Group Accessions	Area	# PSMs	q-Value	IonScore	Charge	RT [min]	Modifications	# Missed Cleavages
	QYFGETDETVNLR	Cyanobacteria_109_Anthocerobacter	6.00698e+06	2	0	68.22	2	33.74		0
	DQNETEQVISDQLAR	Cyanobacteria_109_Anthocerobacter	13583588	1	0	113.75	2	35.0427		0
	AFLDAFIPLVDPETcAER	Cyanobacteria_109_Anthocerobacter	4.08067e+07	4	0	43.3	2	62.1257	C15(Carbamidomethyl)	0
Cyanobacteria_109_Anthocerobacter	1117.704.peg.999 Putative secreted amidase SCO6344	57.8715	9.48096	191.159	16.64	541	4	4	7	1.70896e+07	0.00221379
	Sequence	Protein Group Accessions	Area	# PSMs	q-Value	IonScore	Charge	RT [min]	Modifications	# Missed Cleavages
	SGIIPIAASQDVAGPMTR	Cyanobacteria_109_Anthocerobacter	1.55617e+07	2	0	55.07	2	42.0654		0
	GNIATHDQMTTTAGSAALAGSVPK	Cyanobacteria_109_Anthocerobacter	1.09322e+07	2	0	40	3	30.2694		0
	INAILELNPEALAIADQLDQER	Cyanobacteria_109_Anthocerobacter	2.21781e+07	2	0	58.82	3	60.8056		0
	TVADAAALLNVLAGYDPTDPVTAQSK	Cyanobacteria_109_Anthocerobacter	1.35289e+07	1	0	14.18	3	61.2083		0
Cyanobacteria_109_Anthocerobacter	1117.704.peg.2159 hypothetical protein	31.0402	5.35107	205.499	17.34	271	4	4	7	1.28741e+07	0.00221379
	Sequence	Protein Group Accessions	Area	# PSMs	q-Value	IonScore	Charge	RT [min]	Modifications	# Missed Cleavages
	EIEFPDEDPR	Cyanobacteria_109_Anthocerobacter	1.54055e+07	2	0	18.54	2	31.1719		0
	cVEYIDGLIGK	Cyanobacteria_109_Anthocerobacter	1.07325e+07	2	0	32.98	2	41.0754	C1(Carbamidomethyl)	0
	VLQDQGYETIAR	Cyanobacteria_109_Anthocerobacter	1.16596e+07	2	0	76.89	2	26.5141		0
	FDSYQAATTPNLDR	Cyanobacteria_109_Anthocerobacter	1.15571e+07	1	0	57.7	2	28.8305		0
Cyanobacteria_109_Anthocerobacter	1117.704.peg.69 Succinate-semialdehyde dehydrogenase [NAD] (EC 1.2.1.24); Succinate-semialdehyde dehydrogenase [NADP+] (EC 1.2.1.79)	49.7158	6.25244	255.543	22.81	456	5	5	7	9.80958e+06	0.00221379
	Sequence	Protein Group Accessions	Area	# PSMs	q-Value	IonScore	Charge	RT [min]	Modifications	# Missed Cleavages
	IQAATLTGSEPAGR	Cyanobacteria_109_Anthocerobacter	5.4439e+06	2	0	79.98	2	23.3381		0
	ARPIATVNPATGETVK	Cyanobacteria_109_Anthocerobacter	5.34886e+06	2	0	44.92	2	22.7591		0
	FILSEAIADTFIEGMAER	Cyanobacteria_109_Anthocerobacter	4.36992e+06	1	0	64.84	2	65.7495		0
	TVLELGGSDPFIVLPSADLEAALR	Cyanobacteria_109_Anthocerobacter	8.92099e+06	1	0	14.31	3	63.6411		0
	VGDPMDPNTDLGPLATPEILEALDQQVQDSVR	Cyanobacteria_109_Anthocerobacter	1.50639e+07	1	0	42.8	3	65.039		0
Cyanobacteria_109_Anthocerobacter	1117.704.peg.3963 hypothetical protein	17.6518	4.90674	417.338	52.87	157	4	4	7	9.2516e+06	0.00221379
	Sequence	Protein Group Accessions	Area	# PSMs	q-Value	IonScore	Charge	RT [min]	Modifications	# Missed Cleavages
	EGQAILLEGQQLLSQR	Cyanobacteria_109_Anthocerobacter	5.31693e+06	2	0	82.17	2	48.9061		0
	ALTTANAQATQVNAQAIER	Cyanobacteria_109_Anthocerobacter	1.65917e+07	3	0	107.34	2	27.8521		0
	IDANAQAIQANNQGIAELR	Cyanobacteria_109_Anthocerobacter	3.3554e+06	1	0	89.81	2	33.6818		0
	MTEQEVLQLIASNAQTIQANAQAITEMGR	Cyanobacteria_109_Anthocerobacter	5.84613e+06	1	0	35.77	3	65.4297		0
Cyanobacteria_109_Anthocerobacter	1117.704.peg.1050 hypothetical protein	16.7906	6.68311	279.7	22.15	158	2	2	6	2.27395e+08	0.00189753
	Sequence	Protein Group Accessions	Area	# PSMs	q-Value	IonScore	Charge	RT [min]	Modifications	# Missed Cleavages
	GFAPTEPAFEGIPTR	Cyanobacteria_109_Anthocerobacter	3.59427e+08	4	0	89.68	2	40.9845		0
	AVEPLLAEAGQPFAVHILTK	Cyanobacteria_109_Anthocerobacter	9.53627e+07	2	0	21.76	3	54.1469		0
Cyanobacteria_109_Anthocerobacter	1117.704.peg.1687 ATP-dependent Clp protease proteolytic subunit ClpP (EC 3.4.21.92)	24.2767	6.30322	259.786	18.26	219	3	3	6	6.94153e+07	0.00189753
	Sequence	Protein Group Accessions	Area	# PSMs	q-Value	IonScore	Charge	RT [min]	Modifications	# Missed Cleavages
	AFDIFSR	Cyanobacteria_109_Anthocerobacter	4.30935e+07	2	0	42.9	2	40.3047		0
	DYGLIDQVIAK	Cyanobacteria_109_Anthocerobacter	9.00521e+07	2	0	69.97	2	44.2332		0
	IMIHQPLGGAQGQATDIEIMAR	Cyanobacteria_109_Anthocerobacter	7.51003e+07	2	0	74.01	3	41.313		0
Cyanobacteria_109_Anthocerobacter	1117.704.peg.1624 hypothetical protein	17.4013	6.96143	154.897	27.1	155	3	3	6	2.61188e+07	0.00189753
	Sequence	Protein Group Accessions	Area	# PSMs	q-Value	IonScore	Charge	RT [min]	Modifications	# Missed Cleavages
	LFQDWLNEQEPK	Cyanobacteria_109_Anthocerobacter	2.58464e+07	2	0	59.89	2	44.6693		0
	ALETAHVLQDAGLSK	Cyanobacteria_109_Anthocerobacter	3.61307e+07	3	0	38.73	2	33.1118		0
	QLEIFAPLAPGGDFR	Cyanobacteria_109_Anthocerobacter	1.63795e+07	1	0	41.22	2	55.5532		0
Cyanobacteria_109_Anthocerobacter	1117.704.peg.2619 TldE/PmbA family protein, Actinobacterial subgroup	47.4718	8.71924	205.229	14.42	437	4	4	6	2.13763e+07	0.00189753
	Sequence	Protein Group Accessions	Area	# PSMs	q-Value	IonScore	Charge	RT [min]	Modifications	# Missed Cleavages
	FNESVLGMLER	Cyanobacteria_109_Anthocerobacter	1.99421e+07	2	0	50.1	2	49.1722		0
	VAPPDPEYLPALGPQK	Cyanobacteria_109_Anthocerobacter	24312652	1	0	21.32	2	39.4236		0
	DTASDIQLLDPALLADR	Cyanobacteria_109_Anthocerobacter	1.9874e+07	2	0	58.34	2	55.2644		0
	SGAASTTSLAPEALEDALR	Cyanobacteria_109_Anthocerobacter	16723552	1	0	44.52	2	46.7083		0
Cyanobacteria_109_Anthocerobacter	1117.704.peg.3124 LSU ribosomal protein L7p/L12p (P1/P2)	14.2047	4.88135	178.79	21.17	137	3	3	6	1.86999e+07	0.00189753
	Sequence	Protein Group Accessions	Area	# PSMs	q-Value	IonScore	Charge	RT [min]	Modifications	# Missed Cleavages
	DLVEAAPK	Cyanobacteria_109_Anthocerobacter	3.1323e+06	2	0	30.24	2	21.2494		0
	VDAIIESLK	Cyanobacteria_109_Anthocerobacter	2.06278e+07	2	0	29.03	2	34.4245		0
	ALSLLEASELVK	Cyanobacteria_109_Anthocerobacter	3.23396e+07	2	0	78.41	2	48.4479		0
Cyanobacteria_109_Anthocerobacter	1117.704.peg.1943 Urea ABC transporter, substrate-binding protein UrtA	46.5706	9.11475	273.169	9.35	428	3	3	6	1.74256e+07	0.00189753
	Sequence	Protein Group Accessions	Area	# PSMs	q-Value	IonScore	Charge	RT [min]	Modifications	# Missed Cleavages
	IGEILADGQFK	Cyanobacteria_109_Anthocerobacter	21599341	2	0	33.94	2	35.1835		0
	LAAYGLSLDAPEGR	Cyanobacteria_109_Anthocerobacter	1.65236e+07	2	0	93.6	2	38.8057		0
	EIPVMAVSVAEDEMR	Cyanobacteria_109_Anthocerobacter	1.41539e+07	2	0	70.35	2	46.7225		0
Cyanobacteria_109_Anthocerobacter	1117.704.peg.1100 Mannose-1-phosphate guanylyltransferase / Phosphomannomutase (EC 5.4.2.8)	92.9564	5.96045	240.877	6.65	842	3	3	6	16494679	0.00189753
	Sequence	Protein Group Accessions	Area	# PSMs	q-Value	IonScore	Charge	RT [min]	Modifications	# Missed Cleavages
	AVLMAGGSGTR	Cyanobacteria_109_Anthocerobacter	3.35078e+06	2	0	50.4	2	20.9903		0
	GIIGLANVDITPEFAVK	Cyanobacteria_109_Anthocerobacter	1.27819e+07	2	0	74.36	2	56.0734		0
	FLEKPSSSEVFSDTVNTGTYILEPEVLK	Cyanobacteria_109_Anthocerobacter	3.33514e+07	2	0	43.65	3	55.3287		0
Cyanobacteria_109_Anthocerobacter	1117.704.peg.2687 Leucine aminopeptidase-related protein	49.5143	6.66846	202.06	10.31	456	3	3	6	1.40592e+07	0.00189753
	Sequence	Protein Group Accessions	Area	# PSMs	q-Value	IonScore	Charge	RT [min]	Modifications	# Missed Cleavages
	LQVMLDR	Cyanobacteria_109_Anthocerobacter	5.35399e+06	2	0	23.76	2	28.4733		0
	LFSEGVPTNEAESEVR	Cyanobacteria_109_Anthocerobacter	1.9893e+07	2	0	71.92	2	32.2462		0
	AEGGVQYGDLPEFVDFDYIANVAR	Cyanobacteria_109_Anthocerobacter	1.69306e+07	2	0	47.39	3	61.78		0
Cyanobacteria_109_Anthocerobacter	1117.704.peg.3023 Ribonuclease E (EC 3.1.26.12)	77.8012	6.1001	178.793	9.79	705	5	5	6	1.27499e+07	0.00189753
	Sequence	Protein Group Accessions	Area	# PSMs	q-Value	IonScore	Charge	RT [min]	Modifications	# Missed Cleavages
	LTGNITLPGR	Cyanobacteria_109_Anthocerobacter	1.18681e+07	2	0	44.05	2	29.68		0
	ENTQILEYYR	Cyanobacteria_109_Anthocerobacter	6.42864e+06	1	0	24.51	2	33.8213		0
	NSASITELVVPQQK	Cyanobacteria_109_Anthocerobacter	6.99062e+06	1	0	24.17	2	35.5228		0
	NVAGVIIVDFIDMESR	Cyanobacteria_109_Anthocerobacter	2.7954e+06	1	0	59.89	2	65.8732		0
	TEAEGVDEQSIIDDLEALK	Cyanobacteria_109_Anthocerobacter	1.9391e+07	1	0	56.97	2	58.7115		0
Cyanobacteria_109_Anthocerobacter	1117.704.peg.3169 Oxidoreductase, short-chain dehydrogenase/reductase family	25.8978	8.01611	190.749	17.07	246	3	3	6	1.00588e+07	0.00189753
	Sequence	Protein Group Accessions	Area	# PSMs	q-Value	IonScore	Charge	RT [min]	Modifications	# Missed Cleavages
	LGAPEEVAGLVR	Cyanobacteria_109_Anthocerobacter	5.87293e+06	2	0	32.15	2	36.5927		0
	LEPILAMVPLGR	Cyanobacteria_109_Anthocerobacter	1.11827e+07	2	0	58.83	2	56.522		0
	GDALALQADVADPAQVEK	Cyanobacteria_109_Anthocerobacter	1.31207e+07	2	0	62.41	2	37.0581		0
Cyanobacteria_109_Anthocerobacter	1117.704.peg.862 ATP synthase gamma chain (EC 3.6.3.14)	35.1809	9.56885	309.318	11.78	314	3	3	6	8.98936e+06	0.00189753
	Sequence	Protein Group Accessions	Area	# PSMs	q-Value	IonScore	Charge	RT [min]	Modifications	# Missed Cleavages
	GLcGGYNANILR	Cyanobacteria_109_Anthocerobacter	9093114	2	0	65.83	2	33.2807	C3(Carbamidomethyl)	0
	ALQESAASELASR	Cyanobacteria_109_Anthocerobacter	1.0528e+07	2	0	78.72	2	25.8323		0
	MTTEEGNFQVAR	Cyanobacteria_109_Anthocerobacter	7.34697e+06	2	0	59.44	2	25.1247		0
Cyanobacteria_109_Anthocerobacter	1117.704.peg.1803 FMN-dependent NADH-azoreductase (EC 1.7.1.6)	22.6504	6.20166	234.157	16.5	206	3	3	6	7.69439e+06	0.00189753
	Sequence	Protein Group Accessions	Area	# PSMs	q-Value	IonScore	Charge	RT [min]	Modifications	# Missed Cleavages
	TPELDAAIK	Cyanobacteria_109_Anthocerobacter	4808321	2	0	51.01	2	26.2265		0
	TLAQEFITAWK	Cyanobacteria_109_Anthocerobacter	6.83042e+06	2	0	41.9	2	55.9161		0
	TSDALIDEFLAADR	Cyanobacteria_109_Anthocerobacter	1.14444e+07	2	0	79.37	2	55.0518		0
Cyanobacteria_109_Anthocerobacter	1117.704.peg.2591 Carbon dioxide-concentrating mechanism protein CcmK homolog 1	12.1014	7.41553	56.0838	28.32	113	2	2	5	5.2524e+07	0.00158128
	Sequence	Protein Group Accessions	Area	# PSMs	q-Value	IonScore	Charge	RT [min]	Modifications	# Missed Cleavages
	VTLTGYEK	Cyanobacteria_109_Anthocerobacter	1.37496e+07	1	0	17.87	2	23.323		0
	AIAVGMVETLGFPAVVEAADAMVK	Cyanobacteria_109_Anthocerobacter	9.12985e+07	4	0	30.85	2	65.564		0
Cyanobacteria_109_Anthocerobacter	1117.704.peg.167 Dienelactone hydrolase family protein	31.0083	8.30908	133.545	13.33	285	3	3	5	2.82308e+07	0.00158128
	Sequence	Protein Group Accessions	Area	# PSMs	q-Value	IonScore	Charge	RT [min]	Modifications	# Missed Cleavages
	LQDFQEILK	Cyanobacteria_109_Anthocerobacter	3.96071e+07	2	0	36.97	2	40.0028		0
	VPDNQVMLDLDR	Cyanobacteria_109_Anthocerobacter	31068555	2	0	62.56	2	37.27		0
	DDGIPVATVEQMQEALK	Cyanobacteria_109_Anthocerobacter	14016801	1	0	19.78	2	51.1034		0
Cyanobacteria_109_Anthocerobacter	1117.704.peg.3984 hypothetical protein	23.1171	9.61279	203.225	13.73	204	2	2	5	2.69868e+07	0.00158128
	Sequence	Protein Group Accessions	Area	# PSMs	q-Value	IonScore	Charge	RT [min]	Modifications	# Missed Cleavages
	LPSGYLAcNEVK	Cyanobacteria_109_Anthocerobacter	0	2	0	55.84	2	29.3383	C8(Carbamidomethyl)	0
	LIPLTAYEDQITWLER	Cyanobacteria_109_Anthocerobacter	2.69868e+07	3	0	74.24	2	59.1165		0
Cyanobacteria_109_Anthocerobacter	1117.704.peg.2820 hypothetical protein	64.6776	6.18896	151.19	8.83	566	4	4	5	2.02249e+07	0.00158128
	Sequence	Protein Group Accessions	Area	# PSMs	q-Value	IonScore	Charge	RT [min]	Modifications	# Missed Cleavages
	NWSDLLK	Cyanobacteria_109_Anthocerobacter	1.17521e+07	1	0.006	16.04	2	41.0624		0
	YTLTPLPK	Cyanobacteria_109_Anthocerobacter	2.46007e+07	1	0.001	15.57	2	30.423		0
	GQGSLDTVFQELWR	Cyanobacteria_109_Anthocerobacter	24321907	2	0	72.33	2	60.9284		0
	AVDYDQLVDSPVEMGTHSVHR	Cyanobacteria_109_Anthocerobacter	5.73371e+06	1	0	33.26	3	38.1596		0
Cyanobacteria_109_Anthocerobacter	1117.704.peg.1588 Dipeptidyl peptidase IV	82.8695	6.06201	36.1806	10.89	744	4	4	5	1.35356e+07	0.00158128
	Sequence	Protein Group Accessions	Area	# PSMs	q-Value	IonScore	Charge	RT [min]	Modifications	# Missed Cleavages
	FGSVPLEDQVAGLK	Cyanobacteria_109_Anthocerobacter	17797653	1	0.005	14.65	2	40.9586		0
	LGIIPAQGAATTWIDWDR	Cyanobacteria_109_Anthocerobacter	6.44634e+06	1	0	23.18	2	57.7747		0
	TQELLSPEEVLAGKEEVLSPEEK	Cyanobacteria_109_Anthocerobacter	1.08578e+07	2	0	21.69	3	47.4927		1
	SDGTLIGELPSEAEESTLIPNTEFVK	Cyanobacteria_109_Anthocerobacter	1.19514e+07	1	0	16.34	3	55.6763		0
Cyanobacteria_109_Anthocerobacter	1117.704.peg.2023 hypothetical protein	74.0977	8.38232	190.68	6.34	662	3	3	5	9.49942e+06	0.00158128
	Sequence	Protein Group Accessions	Area	# PSMs	q-Value	IonScore	Charge	RT [min]	Modifications	# Missed Cleavages
	DIGALLDWIK	Cyanobacteria_109_Anthocerobacter	8.66707e+06	1	0	22.59	2	62.4807		0
	DTGGNEFSQIYR	Cyanobacteria_109_Anthocerobacter	1.00567e+07	2	0	60.29	2	32.8929		0
	LLTEVEGGGWFPLDWSPDDR	Cyanobacteria_109_Anthocerobacter	9.77449e+06	2	0	52.38	2	61.3566		0
Cyanobacteria_109_Anthocerobacter	1117.704.peg.1614 UPF0234 protein Yitk	18.2407	8.27979	169.052	35.58	163	4	4	5	9.12869e+06	0.00158128
	Sequence	Protein Group Accessions	Area	# PSMs	q-Value	IonScore	Charge	RT [min]	Modifications	# Missed Cleavages
	VQPTIQGDAVR	Cyanobacteria_109_Anthocerobacter	3.09177e+06	1	0.001	10.16	2	21.7257		0
	GTNSEVTLEEK	Cyanobacteria_109_Anthocerobacter	3.7642e+06	2	0	70.34	2	20.6613		0
	ATDFSFDIVSDFDR	Cyanobacteria_109_Anthocerobacter	1.13823e+07	1	0	52.04	2	57.1374		0
	TITITTDSEMTLGSIQDLLQTK	Cyanobacteria_109_Anthocerobacter	1.22396e+07	1	0	28.59	3	60.8781		0
Cyanobacteria_109_Anthocerobacter	1117.704.peg.1342 Fumarate hydratase class II (EC 4.2.1.2)	50.8129	6.03662	114.79	5.41	462	2	2	5	8.68218e+06	0.00158128
	Sequence	Protein Group Accessions	Area	# PSMs	q-Value	IonScore	Charge	RT [min]	Modifications	# Missed Cleavages
	LYTVQGDLK	Cyanobacteria_109_Anthocerobacter	6.47079e+06	2	0	27.82	2	26.3384		0
	DFLPQVEYLAEALYQK	Cyanobacteria_109_Anthocerobacter	1.08936e+07	3	0	64.63	2	64.0569		0
Cyanobacteria_109_Anthocerobacter	1117.704.peg.3985 CRISPR-associated protein, Cas5e family	23.209	8.45557	227.96	12.2	205	2	2	4	1.17301e+08	0.00126502
	Sequence	Protein Group Accessions	Area	# PSMs	q-Value	IonScore	Charge	RT [min]	Modifications	# Missed Cleavages
	LGVVADSLIEALK	Cyanobacteria_109_Anthocerobacter	1.6421e+08	2	0	92.1	2	56.6815		0
	YVLEVPNSLDIR	Cyanobacteria_109_Anthocerobacter	7.03911e+07	2	0	48.76	2	45.6902		0
Cyanobacteria_109_Anthocerobacter	1117.704.peg.623 FIG01150669: hypothetical protein	17.4742	6.37939	99.47	23.75	160	2	2	4	4.50424e+07	0.00126502
	Sequence	Protein Group Accessions	Area	# PSMs	q-Value	IonScore	Charge	RT [min]	Modifications	# Missed Cleavages
	IGDEAFPGHQAMNNQIVK	Cyanobacteria_109_Anthocerobacter	4.32425e+07	2	0	31.43	3	30.956		0
	PQVTQPAHQPGDFFVDYEEK	Cyanobacteria_109_Anthocerobacter	4.68424e+07	2	0	45.53	3	38.4869		0
Cyanobacteria_109_Anthocerobacter	1117.704.peg.1318 hypothetical protein	33.5709	7.89893	159.55	8.84	294	2	2	4	3.99432e+07	0.00126502
	Sequence	Protein Group Accessions	Area	# PSMs	q-Value	IonScore	Charge	RT [min]	Modifications	# Missed Cleavages
	LHELPGMEDLVR	Cyanobacteria_109_Anthocerobacter	7.75807e+07	2	0	28.37	3	39.7072		0
	NPETAYGLDNTNTK	Cyanobacteria_109_Anthocerobacter	2.30571e+06	2	0	76.9	2	23.4639		0
Cyanobacteria_109_Anthocerobacter	1117.704.peg.572 hypothetical protein	9.69209	5.10986	154.44	25.84	89	2	2	4	1.94865e+07	0.00126502
	Sequence	Protein Group Accessions	Area	# PSMs	q-Value	IonScore	Charge	RT [min]	Modifications	# Missed Cleavages
	ANPLSLSVQR	Cyanobacteria_109_Anthocerobacter	7.91068e+06	2	0	32.71	2	30.4382		0
	SSEPEILQLTcER	Cyanobacteria_109_Anthocerobacter	3.10624e+07	2	0	75.14	2	41.9896	C11(Carbamidomethyl)	0
Cyanobacteria_109_Anthocerobacter	1117.704.peg.2072 DNA protection during starvation protein	16.5986	5.71924	62.6	12.41	145	2	2	4	1.64849e+07	0.00126502
	Sequence	Protein Group Accessions	Area	# PSMs	q-Value	IonScore	Charge	RT [min]	Modifications	# Missed Cleavages
	NLLDTVQDR	Cyanobacteria_109_Anthocerobacter	1.68085e+07	2	0	25.01	2	31.3397		0
	SIFLEEYTR	Cyanobacteria_109_Anthocerobacter	1.61612e+07	2	0	29.63	2	39.5898		0
Cyanobacteria_109_Anthocerobacter	1117.704.peg.2251 hypothetical protein	15.3912	8.67529	142.164	16.55	139	2	2	4	1.56892e+07	0.00126502
	Sequence	Protein Group Accessions	Area	# PSMs	q-Value	IonScore	Charge	RT [min]	Modifications	# Missed Cleavages
	NLNILVTDWLR	Cyanobacteria_109_Anthocerobacter	2.72588e+07	2	0	61.13	2	60.2308		0
	AQTLDQSLPYVK	Cyanobacteria_109_Anthocerobacter	4.11959e+06	2	0	42.11	2	33.8798		0
Cyanobacteria_109_Anthocerobacter	1117.704.peg.1600 FIG015547: peptidase, M16 family	48.5555	6.45557	89.2054	10.27	438	3	3	4	1.39597e+07	0.00126502
	Sequence	Protein Group Accessions	Area	# PSMs	q-Value	IonScore	Charge	RT [min]	Modifications	# Missed Cleavages
	QAGSLPDEGLDR	Cyanobacteria_109_Anthocerobacter	1.77224e+06	1	0	32.39	2	24.8408		0
	IPSITSPDAAVLR	Cyanobacteria_109_Anthocerobacter	2.65689e+07	2	0	50.34	2	37.1534		0
	NSVIGSIAQLDSATLEEVQR	Cyanobacteria_109_Anthocerobacter	1.3538e+07	1	0	21.1	3	57.0292		0
Cyanobacteria_109_Anthocerobacter	1117.704.peg.1599 hypothetical protein	52.2246	9.53955	145.697	6.86	481	2	2	4	1.31463e+07	0.00126502
	Sequence	Protein Group Accessions	Area	# PSMs	q-Value	IonScore	Charge	RT [min]	Modifications	# Missed Cleavages
	LDSLGTGLDTANR	Cyanobacteria_109_Anthocerobacter	6.87403e+06	2	0	77.44	2	28.0919		0
	FRPAPAPPVPQPPTATSTPR	Cyanobacteria_109_Anthocerobacter	1.94186e+07	2	0	20.01	3	28.5437		0
Cyanobacteria_109_Anthocerobacter	1117.704.peg.2281 Adenosylhomocysteinase (EC 3.3.1.1)	45.6746	5.49072	148.134	7.78	424	3	3	4	9.94472e+06	0.00126502
	Sequence	Protein Group Accessions	Area	# PSMs	q-Value	IonScore	Charge	RT [min]	Modifications	# Missed Cleavages
	SIMVLGQGR	Cyanobacteria_109_Anthocerobacter	4.95217e+06	1	0	22.09	2	29.572		0
	DLALAAQGSQR	Cyanobacteria_109_Anthocerobacter	8161111	2	0	37.22	2	23.029		0
	YGTGQSTLDGVIR	Cyanobacteria_109_Anthocerobacter	1.67209e+07	1	0	96.41	2	31.3885		0
Cyanobacteria_109_Anthocerobacter	1117.704.peg.960 hypothetical protein	38.2196	4.64014	149.683	7.62	341	2	2	4	8.49467e+06	0.00126502
	Sequence	Protein Group Accessions	Area	# PSMs	q-Value	IonScore	Charge	RT [min]	Modifications	# Missed Cleavages
	LSEVDKQELVR	Cyanobacteria_109_Anthocerobacter	962289	2	0	40.95	2	22.9316		1
	SVIPEAEYLTLSQSK	Cyanobacteria_109_Anthocerobacter	1.6027e+07	2	0	77.87	2	42.9424		0
Cyanobacteria_109_Anthocerobacter	1117.704.peg.3990 hypothetical protein	58.2368	6.63916	129.621	4.13	508	2	2	4	3.75013e+06	0.00126502
	Sequence	Protein Group Accessions	Area	# PSMs	q-Value	IonScore	Charge	RT [min]	Modifications	# Missed Cleavages
	QATVIAEENK	Cyanobacteria_109_Anthocerobacter	459332	2	0	38.56	2	18.8796		0
	YGGTcLPAWEK	Cyanobacteria_109_Anthocerobacter	7.04093e+06	2	0	55.58	2	31.8355	C5(Carbamidomethyl)	0
Cyanobacteria_109_Anthocerobacter	1117.704.peg.4133 Glutathione S-transferase (EC 2.5.1.18)	26.4245	6.80029	83.89	17.75	231	2	2	3	1.82908e+07	0.000948767
	Sequence	Protein Group Accessions	Area	# PSMs	q-Value	IonScore	Charge	RT [min]	Modifications	# Missed Cleavages
	GEQFDPEFLK	Cyanobacteria_109_Anthocerobacter	2.70786e+07	2	0	39.78	2	39.6193		0
	MPAIVDHAPSDGGGPLSIFESGAILQYLAEK	Cyanobacteria_109_Anthocerobacter	9.50296e+06	1	0	37.01	3	64.6853		0
Cyanobacteria_109_Anthocerobacter	1117.704.peg.4118 NADP-dependent malic enzyme (EC 1.1.1.40)	49.2444	5.80811	177.6	6.4	469	2	2	3	1.28123e+07	0.000948767
	Sequence	Protein Group Accessions	Area	# PSMs	q-Value	IonScore	Charge	RT [min]	Modifications	# Missed Cleavages
	GEQGTLAEVLHK	Cyanobacteria_109_Anthocerobacter	1.37315e+07	1	0	16.22	3	29.8417		0
	QIAPVFGAVNLEDISAPR	Cyanobacteria_109_Anthocerobacter	1.18931e+07	2	0	110.23	2	53.9125		0
Cyanobacteria_109_Anthocerobacter	1117.704.peg.1183 hypothetical protein	25.5512	5.36377	75.0631	16.2	216	2	2	3	1.27155e+07	0.000948767
	Sequence	Protein Group Accessions	Area	# PSMs	q-Value	IonScore	Charge	RT [min]	Modifications	# Missed Cleavages
	APADLTQWLQQNP	Cyanobacteria_109_Anthocerobacter	1.61846e+07	2	0	47.4	2	50.6963		0
	TQVQQLSLGQLEQLGEDLLDFR	Cyanobacteria_109_Anthocerobacter	9.24647e+06	1	0	23.58	3	66.3663		0
Cyanobacteria_109_Anthocerobacter	1117.704.peg.1774 hypothetical protein	19.3819	5.23682	193.002	16.37	171	2	2	3	1.15e+07	0.000948767
	Sequence	Protein Group Accessions	Area	# PSMs	q-Value	IonScore	Charge	RT [min]	Modifications	# Missed Cleavages
	ELLALAEQAVETVR	Cyanobacteria_109_Anthocerobacter	9.73303e+06	1	0	87.22	2	56.5841		0
	TASTMLEGQQWLEK	Cyanobacteria_109_Anthocerobacter	1.3267e+07	2	0	74.65	2	41.0642		0
Cyanobacteria_109_Anthocerobacter	1117.704.peg.2718 hypothetical protein	23.4618	5.73193	52.9673	9.8	204	2	2	3	1.09863e+07	0.000948767
	Sequence	Protein Group Accessions	Area	# PSMs	q-Value	IonScore	Charge	RT [min]	Modifications	# Missed Cleavages
	YIDLNDLK	Cyanobacteria_109_Anthocerobacter	1.37931e+07	2	0	19.87	2	35.7709		0
	ITVIATEGMVAR	Cyanobacteria_109_Anthocerobacter	8.17952e+06	1	0	42.55	2	33.5656		0
Cyanobacteria_109_Anthocerobacter	1117.704.peg.1458 L-sorbosone dehydrogenase	42.1008	8.74854	70.1631	6.65	376	2	2	3	6.28752e+06	0.000948767
	Sequence	Protein Group Accessions	Area	# PSMs	q-Value	IonScore	Charge	RT [min]	Modifications	# Missed Cleavages
	ScSDFTPPTQK	Cyanobacteria_109_Anthocerobacter	1.12846e+06	1	0	35.41	2	21.3474	C2(Carbamidomethyl)	0
	NLDNPPKPVIITDR	Cyanobacteria_109_Anthocerobacter	1.14466e+07	2	0	37.74	3	29.0145		0
Cyanobacteria_109_Anthocerobacter	1117.704.peg.3368 Aminopeptidase	94.7239	5.96045	51.6133	6.42	841	3	3	3	5.05695e+06	0.000948767
	Sequence	Protein Group Accessions	Area	# PSMs	q-Value	IonScore	Charge	RT [min]	Modifications	# Missed Cleavages
	SALEALEATR	Cyanobacteria_109_Anthocerobacter	7.06404e+06	1	0	26.39	2	31.8963		0
	FWFPcFDYPEQLATSEIR	Cyanobacteria_109_Anthocerobacter	3.67574e+06	1	0	33.05	2	62.8479	C5(Carbamidomethyl)	0
	VLEAVLDALGEDPSALTFEAAAPLLK	Cyanobacteria_109_Anthocerobacter	4.43109e+06	1	0	18.84	3	64.5195		0
Cyanobacteria_109_Anthocerobacter	1117.704.peg.1508 Glucose-6-phosphate 1-dehydrogenase (EC 1.1.1.49)	57.9678	6.88818	99.85	4.72	508	2	2	3	2.31065e+06	0.000948767
	Sequence	Protein Group Accessions	Area	# PSMs	q-Value	IonScore	Charge	RT [min]	Modifications	# Missed Cleavages
	SPLTDEEFR	Cyanobacteria_109_Anthocerobacter	2.27987e+06	1	0.004	16.3	2	28.2595		0
	YGTTFSQQSPEAYER	Cyanobacteria_109_Anthocerobacter	2.34143e+06	2	0	60.46	2	27.9278		0
Cyanobacteria_109_Anthocerobacter	1117.704.peg.2295 Glutamate synthase [NADPH] large chain (EC 1.4.1.13)	166.885	6.52197	27.89	1.56	1536	2	2	2	6.75067e+06	0.000632511
	Sequence	Protein Group Accessions	Area	# PSMs	q-Value	IonScore	Charge	RT [min]	Modifications	# Missed Cleavages
	MPLLFEGDLDR	Cyanobacteria_109_Anthocerobacter	6.75067e+06	1	0	17.1	2	49.1763		0
	VPQAWTETLVEDR	Cyanobacteria_109_Anthocerobacter	0	1	0	23.79	2	40.4331		0
Cyanobacteria_109_Anthocerobacter	1117.704.peg.1997 Glutamate-1-semialdehyde 2,1-aminomutase (EC 5.4.3.8)	49.8761	6.354	33.0492	7.23	470	2	2	2	6.33496e+06	0.000632511
	Sequence	Protein Group Accessions	Area	# PSMs	q-Value	IonScore	Charge	RT [min]	Modifications	# Missed Cleavages
	IIGGGLPVGAYGGK	Cyanobacteria_109_Anthocerobacter	0	1	0	19.57	2	33.7166		0
	LENVLAEMVIEAVPSIEMVR	Cyanobacteria_109_Anthocerobacter	6.33496e+06	1	0	27	3	66.3793		0
Cyanobacteria_109_Anthocerobacter	1117.704.peg.2850 hypothetical protein	70.1384	6.37939	71.9851	4.86	638	2	2	2	5.9817e+06	0.000632511
	Sequence	Protein Group Accessions	Area	# PSMs	q-Value	IonScore	Charge	RT [min]	Modifications	# Missed Cleavages
	IDEGADVTSPDFR	Cyanobacteria_109_Anthocerobacter	6162017	1	0	33.03	2	28.1529		0
	VLGDLYSSLGAALIDATR	Cyanobacteria_109_Anthocerobacter	5.80139e+06	1	0	52.53	2	62.8389		0
Cyanobacteria_109_Anthocerobacter	1117.704.peg.103 DNA-directed RNA polymerase beta' subunit (EC 2.7.7.6)	69.2385	8.17725	61.2351	4.28	608	2	2	2	4.05569e+06	0.000632511
	Sequence	Protein Group Accessions	Area	# PSMs	q-Value	IonScore	Charge	RT [min]	Modifications	# Missed Cleavages
	LLEILAPEIIVR	Cyanobacteria_109_Anthocerobacter	3.99817e+06	1	0	31.84	2	56.9813		0
	LGIQAFEPILVDGR	Cyanobacteria_109_Anthocerobacter	4.11322e+06	1	0	42.97	2	54.5009		0
