# Supplementary material for: A structure of the relict phycobilisome from a thylakoid-free cyanobacterium
Source: Nat Commun. 2023 Dec 4;14:8009. doi: 10.1038/s41467-023-43646-9 (PMC10696076; doi:10.1038/s41467-023-43646-9)
Supplement: Supplementary file 7 — Source Data [file 41467_2023_43646_MOESM7_ESM.xlsx]

## Sheet: Fig. 1c
	Ap-1	Ap-2	Ap-3	Normalize to [0, 1] of "Ap-1"	Normalize to [0, 1] of "Ap-2"	Normalize to [0, 1] of "Ap-3"
800.007	0.00322	0.0014	0.00601	0.000718084	0.000954626	0.000797417
798.998	0.00346	0.00155	0.00621	0.00109	0.00121	0.00135
797.989	0.00349	0.00123	0.00647	0.00114	0.000661999	0.00203
797.014	0.00394	0.00113	0.00655	0.00183	0.000499627	0.00226
796.003	0.00301	0.000842058	0.00578	0.000397905	0	0.000182815
794.992	0.00324	0.00141	0.00639	0.000748458	0.000970179	0.00183
794.016	0.00314	0.00158	0.00652	0.000592229	0.00127	0.00217
793.005	0.00292	0.00128	0.00626	0.000258148	0.000759976	0.00148
791.993	0.00395	0.00181	0.00677	0.00185	0.00167	0.00285
791.016	0.00308	0.0015	0.00618	0.000508015	0.00113	0.00125
790.003	0.00309	0.00167	0.00629	0.000517934	0.00143	0.00157
788.99	0.00346	0.0013	0.00614	0.00108	0.000787633	0.00116
788.011	0.00321	0.00141	0.00674	0.000708931	0.00098104	0.00278
786.997	0.00317	0.00143	0.0065	0.00064584	0.001	0.00213
785.983	0.00381	0.00188	0.00635	0.00163	0.00178	0.00173
785.003	0.00318	0.00126	0.0064	0.000653048	0.000724188	0.00185
783.988	0.00276	0.000941016	0.00616	0	0.0001703	0.00121
783.008	0.00276	0.00126	0.00617	2.30569e-06	0.00072602	0.00122
781.992	0.00352	0.00165	0.00645	0.00119	0.00138	0.00198
781.011	0.00276	0.00106	0.00572	8.57627e-06	0.000370335	0
779.994	0.00342	0.00159	0.00636	0.00103	0.00128	0.00173
779.012	0.00353	0.00161	0.00661	0.0012	0.00131	0.00242
777.995	0.00336	0.001	0.00701	0.000942599	0.000277723	0.00349
777.012	0.00352	0.00167	0.0069	0.00119	0.00142	0.0032
775.994	0.00369	0.00132	0.00616	0.00146	0.000823736	0.0012
775.011	0.00323	0.00165	0.00625	0.000730557	0.00139	0.00144
773.992	0.00289	0.00141	0.00642	0.000209667	0.000977956	0.0019
773.008	0.00328	0.00158	0.00656	0.000813908	0.00126	0.00228
771.988	0.00323	0.00156	0.006	0.000737482	0.00123	0.000780388
771.003	0.00298	0.00164	0.00611	0.000350993	0.00138	0.00106
770.018	0.00412	0.00207	0.00716	0.00212	0.0021	0.00392
768.997	0.00349	0.00176	0.00636	0.00114	0.00158	0.00174
768.011	0.00329	0.000946671	0.00602	0.00082938	0.000180033	0.000813097
766.989	0.00329	0.000967763	0.00619	0.000826059	0.00021633	0.00128
766.002	0.00361	0.00188	0.00626	0.00132	0.00178	0.00146
765.015	0.00304	0.00157	0.00636	0.000434539	0.00125	0.00173
763.992	0.00368	0.00147	0.00675	0.00143	0.00109	0.0028
763.005	0.0038	0.00178	0.00687	0.00162	0.00161	0.00311
762.016	0.00351	0.00182	0.00684	0.00117	0.00168	0.00304
760.992	0.00338	0.00176	0.00651	0.000969985	0.00158	0.00216
760.003	0.00343	0.00154	0.00683	0.00105	0.00121	0.003
759.014	0.0034	0.00151	0.00652	0.000996602	0.00115	0.00216
757.989	0.00321	0.0014	0.00662	0.000704922	0.000965844	0.00244
756.999	0.00343	0.00139	0.00649	0.00104	0.000938627	0.0021
756.009	0.00374	0.00146	0.00688	0.00152	0.00106	0.00315
754.983	0.00325	0.00156	0.00702	0.000770814	0.00124	0.00352
753.992	0.00364	0.0018	0.00669	0.00137	0.00165	0.00263
753	0.00359	0.0016	0.00667	0.00129	0.0013	0.00259
752.008	0.004	0.00143	0.00655	0.00193	0.00101	0.00226
751.016	0.00374	0.00193	0.00701	0.00152	0.00187	0.00351
749.988	0.00384	0.00151	0.00682	0.00168	0.00115	0.00298
748.995	0.00337	0.00149	0.00686	0.000943692	0.00112	0.0031
748.002	0.00339	0.00143	0.0066	0.0009791	0.00102	0.00238
747.008	0.0034	0.00164	0.00667	0.000999316	0.00137	0.00258
746.014	0.00342	0.00168	0.00701	0.00102	0.00144	0.00349
744.984	0.00376	0.00198	0.00725	0.00156	0.00196	0.00415
743.99	0.00379	0.00183	0.00696	0.00161	0.0017	0.00338
742.995	0.00348	0.00153	0.00697	0.00112	0.00119	0.0034
741.999	0.00354	0.00156	0.00692	0.00121	0.00124	0.00326
741.004	0.00367	0.00195	0.00724	0.00142	0.0019	0.00412
740.007	0.00359	0.00169	0.00694	0.00129	0.00146	0.00332
739.011	0.00369	0.00194	0.00696	0.00145	0.00188	0.00337
738.014	0.00385	0.00206	0.00723	0.00169	0.00209	0.0041
737.017	0.00364	0.00186	0.00701	0.00137	0.00176	0.00349
735.984	0.00368	0.00163	0.0072	0.00143	0.00135	0.00401
734.986	0.00376	0.00187	0.00706	0.00155	0.00176	0.00365
733.988	0.0036	0.00172	0.00695	0.0013	0.00151	0.00334
732.989	0.00359	0.00176	0.00724	0.0013	0.00159	0.00414
731.99	0.00393	0.00176	0.00702	0.00181	0.00158	0.00354
730.991	0.00361	0.00171	0.00716	0.00133	0.00149	0.0039
729.992	0.0037	0.00161	0.00703	0.00146	0.00132	0.00355
728.992	0.00357	0.00141	0.00703	0.00126	0.000984257	0.00355
727.991	0.00374	0.00176	0.00725	0.00153	0.00158	0.00414
726.991	0.00364	0.0018	0.00743	0.00138	0.00164	0.00464
725.99	0.00392	0.00186	0.00749	0.0018	0.00175	0.0048
724.989	0.00382	0.00188	0.0075	0.00164	0.00178	0.00481
723.987	0.00355	0.0017	0.00734	0.00123	0.00147	0.00439
722.985	0.00386	0.00152	0.00729	0.0017	0.00117	0.00425
721.983	0.00374	0.00195	0.00734	0.00153	0.00191	0.00438
721.016	0.00371	0.00191	0.00747	0.00148	0.00183	0.00476
720.013	0.00404	0.00192	0.00735	0.00199	0.00186	0.00441
719.01	0.00358	0.00163	0.00739	0.00128	0.00136	0.00452
718.006	0.00389	0.00181	0.00749	0.00175	0.00166	0.0048
717.002	0.00375	0.00166	0.00732	0.00155	0.0014	0.00434
715.997	0.00382	0.0018	0.00771	0.00165	0.00165	0.00539
714.993	0.00388	0.0019	0.00752	0.00174	0.00181	0.00488
713.988	0.00368	0.00167	0.00754	0.00143	0.00143	0.00494
712.982	0.00389	0.00169	0.00757	0.00175	0.00146	0.00501
712.013	0.00351	0.00157	0.00735	0.00117	0.00126	0.00441
711.006	0.00375	0.002	0.00792	0.00155	0.00199	0.00596
710	0.00388	0.00176	0.00763	0.00174	0.00158	0.00517
708.993	0.0035	0.00187	0.0077	0.00115	0.00177	0.00537
707.986	0.00384	0.0017	0.00769	0.00168	0.00148	0.00535
707.015	0.00367	0.00173	0.00798	0.00142	0.00152	0.00612
706.007	0.00398	0.00208	0.00814	0.0019	0.00213	0.00654
704.999	0.00394	0.00179	0.00792	0.00184	0.00163	0.00595
703.991	0.00367	0.00159	0.00756	0.00142	0.00129	0.00498
702.982	0.00392	0.00175	0.00775	0.0018	0.00156	0.0055
702.009	0.00359	0.00172	0.00801	0.00129	0.00152	0.0062
701	0.00366	0.00192	0.00816	0.00141	0.00186	0.0066
699.99	0.00378	0.0019	0.00847	0.00159	0.00183	0.00744
699.016	0.00431	0.00204	0.00884	0.0024	0.00206	0.00846
698.006	0.00375	0.00167	0.00863	0.00154	0.00142	0.00788
696.995	0.00426	0.00206	0.00932	0.00233	0.0021	0.00974
695.984	0.00425	0.00208	0.00958	0.00232	0.00213	0.01044
695.009	0.00407	0.00202	0.00938	0.00204	0.00202	0.00991
693.998	0.00431	0.00212	0.00979	0.00241	0.0022	0.01101
692.986	0.00419	0.00217	0.01022	0.00222	0.00229	0.01218
692.01	0.00473	0.00243	0.01061	0.00307	0.00274	0.01322
690.997	0.00456	0.00245	0.01092	0.0028	0.00276	0.01407
689.984	0.00469	0.0026	0.01175	0.003	0.00303	0.01632
689.007	0.00477	0.0025	0.01268	0.00313	0.00286	0.01884
687.993	0.00522	0.00277	0.01336	0.00383	0.00332	0.02067
687.016	0.0054	0.00299	0.01374	0.00411	0.00369	0.02169
686.001	0.00563	0.00336	0.01501	0.00446	0.00433	0.02514
684.987	0.00595	0.00345	0.01595	0.00496	0.00449	0.02766
684.008	0.00627	0.0036	0.01733	0.00545	0.00475	0.0314
682.993	0.00694	0.00426	0.01891	0.00649	0.00588	0.03567
682.014	0.00712	0.00441	0.01998	0.00678	0.00614	0.03857
680.998	0.00771	0.0045	0.02162	0.00769	0.00629	0.04299
679.982	0.00859	0.00547	0.02377	0.00906	0.00797	0.04882
679.002	0.00914	0.00561	0.02544	0.00991	0.0082	0.05334
677.985	0.01	0.00615	0.02781	0.01125	0.00914	0.05972
677.004	0.01113	0.00707	0.03037	0.01301	0.01072	0.06664
675.987	0.01255	0.0077	0.03315	0.01521	0.0118	0.07418
675.006	0.01428	0.00907	0.0364	0.01789	0.01417	0.08295
673.988	0.01517	0.00946	0.03845	0.01928	0.01483	0.08849
673.006	0.01711	0.0109	0.04229	0.02229	0.01731	0.09889
671.987	0.01929	0.01235	0.04657	0.02567	0.0198	0.11044
671.005	0.0215	0.01376	0.05104	0.0291	0.02224	0.12254
669.985	0.02457	0.01577	0.05641	0.03387	0.02569	0.13705
669.002	0.02829	0.01811	0.06142	0.03965	0.02971	0.15058
667.982	0.0313	0.02032	0.0666	0.04432	0.03352	0.16459
666.999	0.03543	0.02308	0.07277	0.05073	0.03827	0.18127
666.015	0.03966	0.02608	0.07948	0.05731	0.04343	0.19942
664.994	0.04483	0.02936	0.08643	0.06534	0.04908	0.21821
664.009	0.05023	0.03349	0.09364	0.07372	0.05618	0.23769
662.988	0.0571	0.03886	0.10215	0.08439	0.06543	0.2607
662.003	0.06314	0.04357	0.10962	0.09376	0.07353	0.2809
661.017	0.06998	0.0489	0.11683	0.10439	0.0827	0.30038
659.995	0.07747	0.05506	0.12474	0.11603	0.0933	0.32178
659.009	0.08558	0.06153	0.13209	0.12862	0.10445	0.34164
657.986	0.09457	0.06978	0.14067	0.14258	0.11864	0.36485
656.999	0.10507	0.07913	0.14902	0.15888	0.13473	0.38742
656.012	0.11585	0.08889	0.15772	0.17563	0.15153	0.41094
654.988	0.12776	0.10027	0.16565	0.19411	0.17111	0.43236
654	0.14012	0.1119	0.17338	0.21331	0.19112	0.45326
653.013	0.15311	0.12553	0.18167	0.23348	0.21458	0.47569
651.988	0.16984	0.14135	0.19126	0.25947	0.24181	0.5016
650.999	0.18629	0.15912	0.20101	0.28501	0.27239	0.52795
650.011	0.20533	0.17685	0.21129	0.31457	0.30289	0.55575
648.985	0.22792	0.20173	0.22305	0.34966	0.34571	0.58754
647.996	0.24905	0.2237	0.23457	0.38247	0.38352	0.61869
647.006	0.2724	0.24725	0.24656	0.41874	0.42405	0.65112
646.016	0.29701	0.2741	0.25822	0.45694	0.47026	0.68263
644.989	0.3236	0.3018	0.27157	0.49823	0.51793	0.71871
643.999	0.35364	0.3312	0.28569	0.54488	0.56852	0.75689
643.008	0.38205	0.3607	0.29974	0.589	0.61929	0.79488
642.017	0.4125	0.39162	0.31139	0.63629	0.6725	0.82637
640.989	0.44022	0.41902	0.32349	0.67934	0.71965	0.85908
639.997	0.46708	0.44317	0.33444	0.72104	0.76121	0.88868
639.006	0.49369	0.46825	0.34481	0.76237	0.80437	0.91673
638.013	0.51945	0.49246	0.35276	0.80237	0.84604	0.93821
636.984	0.54422	0.51451	0.36014	0.84083	0.88398	0.95816
635.992	0.56672	0.53284	0.3666	0.87578	0.91554	0.97562
634.999	0.58672	0.54834	0.37119	0.90684	0.94221	0.98804
634.005	0.60065	0.5587	0.37382	0.92847	0.96003	0.99515
633.012	0.61583	0.56824	0.37562	0.95204	0.97646	1
632.018	0.6266	0.57512	0.37556	0.96876	0.98829	0.99986
630.987	0.63583	0.58028	0.37435	0.9831	0.99717	0.99657
629.992	0.64145	0.58192	0.37236	0.99183	1	0.99119
628.998	0.64575	0.58153	0.36948	0.99851	0.99932	0.98341
628.003	0.64671	0.57937	0.36578	1	0.99561	0.97341
627.008	0.64505	0.57473	0.36101	0.99742	0.98762	0.96052
626.012	0.64186	0.56965	0.35582	0.99246	0.97888	0.94647
625.016	0.63614	0.56137	0.34972	0.98358	0.96463	0.93
623.983	0.62722	0.55188	0.34256	0.96972	0.94831	0.91064
622.987	0.61724	0.5395	0.33431	0.95423	0.927	0.88832
621.99	0.60658	0.52842	0.32659	0.93768	0.90793	0.86747
620.993	0.59507	0.51685	0.31887	0.91981	0.88801	0.84659
619.996	0.5827	0.50483	0.31159	0.90058	0.86733	0.82691
618.999	0.56965	0.49107	0.30321	0.88033	0.84365	0.80426
618.001	0.55491	0.47736	0.29449	0.85743	0.82005	0.78068
617.003	0.54013	0.4645	0.28652	0.83449	0.79792	0.75913
616.005	0.52504	0.45055	0.27836	0.81105	0.77391	0.73707
615.006	0.51109	0.43684	0.27104	0.78939	0.75032	0.71728
614.008	0.49809	0.42501	0.26371	0.7692	0.72996	0.69747
613.008	0.48398	0.41284	0.25703	0.74729	0.70902	0.67942
612.009	0.4709	0.40142	0.25041	0.72697	0.68936	0.66153
611.009	0.45775	0.38948	0.24392	0.70656	0.66882	0.64397
610.01	0.44437	0.37863	0.23794	0.68578	0.65016	0.62781
609.009	0.43322	0.36853	0.23254	0.66846	0.63277	0.61322
608.009	0.42133	0.35841	0.22678	0.64999	0.61535	0.59763
607.008	0.41078	0.3497	0.2222	0.63362	0.60037	0.58525
606.007	0.40029	0.34053	0.2173	0.61733	0.58457	0.57201
605.006	0.39074	0.33269	0.21261	0.6025	0.57109	0.55933
604.005	0.38181	0.32401	0.20863	0.58864	0.55614	0.54858
603.003	0.37258	0.31692	0.20377	0.5743	0.54395	0.53544
602.001	0.3638	0.30939	0.20048	0.56066	0.53099	0.52653
600.999	0.35628	0.30269	0.19645	0.54898	0.51947	0.51564
599.996	0.34897	0.29633	0.19337	0.53764	0.50851	0.50732
598.993	0.34113	0.29014	0.18996	0.52546	0.49786	0.49809
597.99	0.33411	0.28498	0.18695	0.51455	0.48898	0.48995
596.987	0.32808	0.27991	0.18399	0.5052	0.48026	0.48195
595.983	0.32253	0.27478	0.18114	0.49657	0.47142	0.47425
595.017	0.31701	0.27071	0.17844	0.488	0.46442	0.46695
594.013	0.3117	0.26667	0.17598	0.47975	0.45747	0.4603
593.008	0.30664	0.26253	0.1734	0.4719	0.45034	0.45332
592.004	0.30195	0.25859	0.17093	0.46462	0.44357	0.44665
590.999	0.29745	0.25515	0.16844	0.45762	0.43765	0.43991
589.994	0.29325	0.25204	0.16602	0.45111	0.43229	0.43338
588.988	0.28954	0.24936	0.16398	0.44535	0.42769	0.42786
587.983	0.28625	0.24678	0.16182	0.44024	0.42324	0.42202
587.014	0.28317	0.24413	0.15975	0.43546	0.41867	0.41643
586.008	0.27957	0.24172	0.15758	0.42986	0.41454	0.41054
585.001	0.27619	0.23918	0.15548	0.42462	0.41017	0.40487
583.995	0.2728	0.23627	0.15296	0.41935	0.40516	0.39807
582.988	0.26977	0.23385	0.15079	0.41464	0.40099	0.3922
582.018	0.26656	0.23147	0.14893	0.40966	0.39689	0.38717
581.01	0.26291	0.22833	0.14649	0.40399	0.39149	0.38059
580.003	0.2595	0.225	0.14391	0.39869	0.38577	0.37359
578.995	0.25536	0.22159	0.14107	0.39226	0.3799	0.36593
577.987	0.25086	0.21745	0.13794	0.38527	0.37277	0.35746
577.015	0.24682	0.21349	0.13547	0.379	0.36596	0.35079
576.007	0.24217	0.20917	0.13257	0.37179	0.35852	0.34295
574.998	0.23721	0.20443	0.12945	0.36408	0.35036	0.3345
573.989	0.23145	0.19942	0.12615	0.35514	0.34175	0.3256
573.016	0.22581	0.19372	0.12251	0.34638	0.33192	0.31575
572.007	0.21989	0.1885	0.11931	0.33718	0.32294	0.3071
570.997	0.21372	0.18299	0.11604	0.3276	0.31346	0.29825
569.987	0.20728	0.1767	0.11204	0.3176	0.30263	0.28744
569.014	0.20187	0.17149	0.10919	0.30919	0.29367	0.27975
568.003	0.19482	0.16576	0.10513	0.29825	0.2838	0.26877
566.992	0.18804	0.15959	0.10193	0.28773	0.27319	0.26011
566.018	0.18176	0.15373	0.0987	0.27798	0.26312	0.25138
565.007	0.17556	0.14826	0.09541	0.26834	0.2537	0.24249
563.995	0.16909	0.14251	0.09216	0.25829	0.2438	0.23369
562.983	0.16283	0.1368	0.0888	0.24857	0.23397	0.2246
562.008	0.15729	0.13182	0.08605	0.23997	0.2254	0.21718
560.996	0.15167	0.12641	0.08303	0.23124	0.2161	0.20901
559.983	0.145	0.12155	0.07983	0.22089	0.20773	0.20036
559.008	0.14015	0.11691	0.07737	0.21336	0.19974	0.1937
557.995	0.13532	0.11302	0.0753	0.20585	0.19305	0.18812
556.982	0.13026	0.10843	0.07274	0.198	0.18516	0.18119
556.005	0.12563	0.10457	0.07049	0.19081	0.17851	0.17512
554.992	0.12076	0.10045	0.0682	0.18325	0.17141	0.16891
554.015	0.11667	0.09678	0.06628	0.1769	0.16511	0.16372
553.001	0.11305	0.09382	0.06459	0.17128	0.16001	0.15917
551.986	0.10896	0.09042	0.06265	0.16493	0.15416	0.15391
551.009	0.10546	0.08729	0.061	0.15949	0.14877	0.14945
549.994	0.10164	0.08441	0.0591	0.15355	0.14381	0.14432
549.016	0.09795	0.08111	0.05738	0.14782	0.13814	0.13967
548	0.0945	0.07816	0.05563	0.14246	0.13306	0.13495
546.985	0.09133	0.07572	0.05434	0.13755	0.12886	0.13145
546.006	0.08911	0.07342	0.05314	0.13409	0.12491	0.1282
544.99	0.0858	0.07075	0.05156	0.12895	0.1203	0.12394
544.011	0.08263	0.06833	0.05	0.12403	0.11615	0.11972
542.994	0.07996	0.06579	0.04858	0.11988	0.11177	0.11589
542.015	0.07742	0.06383	0.04757	0.11594	0.1084	0.11316
540.998	0.07558	0.06208	0.0468	0.11308	0.10538	0.11107
540.018	0.07299	0.06001	0.04543	0.10906	0.10182	0.10737
539.001	0.07042	0.05771	0.04409	0.10507	0.09787	0.10374
537.983	0.06792	0.05573	0.0429	0.10118	0.09445	0.10053
537.002	0.06575	0.05383	0.04187	0.09782	0.0912	0.09774
535.984	0.06371	0.05205	0.04074	0.09466	0.08813	0.09468
535.003	0.06153	0.05017	0.03958	0.09127	0.0849	0.09156
533.984	0.05949	0.04842	0.03857	0.08811	0.08188	0.08883
533.003	0.05813	0.04724	0.03801	0.08599	0.07984	0.08731
531.984	0.05593	0.04512	0.0368	0.08258	0.07619	0.08403
531.002	0.05359	0.04321	0.03562	0.07894	0.07292	0.08084
529.982	0.05142	0.0414	0.03465	0.07557	0.06979	0.07822
529	0.0504	0.04041	0.03411	0.07399	0.0681	0.07675
528.018	0.04913	0.03922	0.03354	0.07201	0.06605	0.07522
526.997	0.0468	0.03728	0.03231	0.0684	0.06271	0.07189
526.014	0.04527	0.03588	0.0316	0.06602	0.0603	0.06998
524.994	0.04362	0.03432	0.0309	0.06346	0.0576	0.06808
524.01	0.04199	0.03303	0.03011	0.06093	0.05539	0.06596
522.989	0.04047	0.03163	0.02926	0.05856	0.05298	0.06365
522.005	0.03889	0.03032	0.02865	0.05611	0.05073	0.062
520.983	0.03733	0.02878	0.0278	0.05369	0.04808	0.0597
519.999	0.03583	0.0275	0.02706	0.05135	0.04588	0.05769
519.015	0.03452	0.02643	0.02654	0.04932	0.04403	0.05629
517.992	0.0334	0.02535	0.02606	0.04758	0.04217	0.05499
517.008	0.03208	0.0243	0.02535	0.04554	0.04037	0.05309
515.985	0.03092	0.02338	0.0249	0.04374	0.03879	0.05187
515	0.02972	0.02229	0.02444	0.04187	0.03691	0.05061
514.014	0.02849	0.02112	0.02386	0.03996	0.0349	0.04905
512.991	0.02738	0.02027	0.02345	0.03824	0.03344	0.04794
512.005	0.0266	0.01947	0.02309	0.03703	0.03205	0.04696
511.019	0.02573	0.01879	0.02282	0.03567	0.03088	0.04624
509.994	0.02469	0.01794	0.02233	0.03407	0.02943	0.04491
509.008	0.02384	0.0172	0.02197	0.03274	0.02815	0.04396
507.983	0.02292	0.01645	0.02164	0.03132	0.02685	0.04304
506.996	0.02235	0.01582	0.02136	0.03043	0.02578	0.04229
506.009	0.02172	0.01533	0.02123	0.02944	0.02493	0.04194
504.984	0.0209	0.01462	0.02078	0.02817	0.0237	0.04072
503.996	0.02029	0.01417	0.02065	0.02722	0.02293	0.04038
503.009	0.01966	0.01356	0.02044	0.02625	0.0219	0.03981
501.983	0.01906	0.01302	0.0202	0.02532	0.02096	0.03915
500.995	0.0185	0.01257	0.02002	0.02445	0.02018	0.03866
500.006	0.0181	0.01217	0.01974	0.02382	0.0195	0.03792
499.018	0.01749	0.01161	0.01959	0.02288	0.01854	0.0375
497.991	0.01706	0.01125	0.01933	0.02221	0.01791	0.03681
497.002	0.01666	0.01091	0.01925	0.02158	0.01733	0.0366
496.013	0.01635	0.01049	0.01916	0.02111	0.0166	0.03635
494.985	0.0159	0.01011	0.01898	0.02041	0.01595	0.03587
493.996	0.01547	0.00972	0.01876	0.01974	0.01528	0.03525
493.006	0.01489	0.00938	0.01848	0.01884	0.0147	0.0345
492.016	0.01454	0.00907	0.01849	0.01829	0.01415	0.03454
490.988	0.01469	0.00906	0.01858	0.01853	0.01414	0.03478
489.997	0.01414	0.00859	0.01828	0.01767	0.01334	0.03397
489.007	0.01364	0.00811	0.01801	0.01691	0.0125	0.03322
488.016	0.01354	0.00797	0.01804	0.01675	0.01226	0.03331
486.987	0.01335	0.00788	0.01804	0.01644	0.01211	0.03332
485.995	0.01302	0.00745	0.01775	0.01593	0.01136	0.03252
485.004	0.01248	0.007	0.01764	0.01511	0.01059	0.03223
484.012	0.01249	0.00703	0.0177	0.01511	0.01064	0.0324
482.982	0.01263	0.00715	0.01796	0.01533	0.01086	0.03311
481.991	0.01236	0.00682	0.01774	0.01491	0.01028	0.0325
480.998	0.01209	0.00659	0.01782	0.01449	0.00989	0.03272
480.006	0.01178	0.00623	0.01752	0.01401	0.00928	0.03191
479.013	0.01162	0.00612	0.01753	0.01376	0.00908	0.03195
477.982	0.01139	0.00591	0.0174	0.01341	0.00872	0.0316
476.989	0.01131	0.00575	0.01741	0.01329	0.00844	0.03162
475.996	0.01133	0.00569	0.01754	0.01331	0.00835	0.03198
475.003	0.0111	0.00555	0.0174	0.01295	0.0081	0.03158
474.009	0.011	0.00543	0.0176	0.0128	0.0079	0.03212
473.015	0.01087	0.00535	0.01746	0.0126	0.00776	0.03176
471.983	0.01099	0.00536	0.01767	0.01279	0.00777	0.03233
470.989	0.01094	0.00532	0.01772	0.01271	0.0077	0.03245
469.995	0.01081	0.0052	0.01773	0.0125	0.00749	0.03249
469	0.0108	0.00515	0.01777	0.01248	0.00742	0.03258
468.005	0.01078	0.00501	0.01778	0.01246	0.00717	0.03261
467.011	0.01095	0.0051	0.01796	0.01273	0.00733	0.03309
466.015	0.01082	0.00509	0.01806	0.01252	0.0073	0.03336
464.982	0.01086	0.00516	0.01817	0.01259	0.00742	0.03368
463.986	0.01094	0.00509	0.01829	0.01271	0.00731	0.03399
462.991	0.01101	0.0052	0.0183	0.01282	0.0075	0.03401
461.995	0.01104	0.00525	0.01854	0.01286	0.00758	0.03466
460.999	0.01119	0.00529	0.01871	0.0131	0.00766	0.03512
460.002	0.01135	0.00552	0.01898	0.01334	0.00804	0.03585
459.006	0.01155	0.00561	0.01915	0.01365	0.0082	0.03633
458.009	0.01178	0.00578	0.01927	0.01401	0.0085	0.03664
457.013	0.01189	0.00576	0.01934	0.01419	0.00847	0.03684
456.016	0.01229	0.00598	0.01964	0.0148	0.00885	0.03764
455.018	0.01236	0.00614	0.01984	0.01492	0.00912	0.03819
453.983	0.01274	0.00646	0.02025	0.01551	0.00968	0.03929
452.985	0.01294	0.00675	0.02046	0.01581	0.01016	0.03986
451.987	0.01336	0.00694	0.02075	0.01646	0.0105	0.04064
450.989	0.01362	0.00719	0.02101	0.01686	0.01093	0.04135

## Sheet: Fig. 1d
	Ap-1	Ap-2	Ap-3	Normalize to [0, 1] of "Ap-1"	Normalize to [0, 1] of "Ap-2"	Normalize to [0, 1] of "Ap-3"
600	40.86	32.43	12.06	0.0062	0.00524	0
601	43.44	35.19	13.01	0.0068	0.00594	0.000404438
602	50.46	40.16	14.89	0.00844	0.00722	0.0012
603	56.99	45.6	16.4	0.00996	0.00862	0.00185
604	64.82	51.85	18.63	0.01178	0.01022	0.0028
605	73.46	59.12	20.98	0.01379	0.01209	0.0038
606	84.38	67.57	23.45	0.01634	0.01426	0.00485
607	95.27	76.52	26.7	0.01887	0.01655	0.00623
608	107.8	87.49	30.07	0.02179	0.01937	0.00767
609	122.7	100.3	33.49	0.02526	0.02266	0.00912
610	138.2	113.8	37.92	0.02887	0.02612	0.01101
611	155.9	129.9	43.83	0.03299	0.03025	0.01353
612	177.4	147.4	50.28	0.038	0.03475	0.01627
613	200.5	167.4	56.6	0.04338	0.03988	0.01896
614	227.7	190.8	65.16	0.04972	0.04589	0.02261
615	256	217	73.97	0.05631	0.05261	0.02636
616	288.7	246.1	84.26	0.06392	0.06008	0.03074
617	327.1	280.7	95.07	0.07287	0.06896	0.03534
618	368	317.6	108	0.08239	0.07843	0.04084
619	415	361.1	121.8	0.09334	0.0896	0.04672
620	467.7	407.6	137.3	0.10561	0.10153	0.05332
621	524.8	460.2	155.1	0.11891	0.11503	0.0609
622	588.9	518.9	176.4	0.13384	0.1301	0.06996
623	658.9	582.2	199.3	0.15014	0.14635	0.07971
624	735.8	657.1	224	0.16805	0.16557	0.09023
625	821.1	737	249.9	0.18792	0.18608	0.10125
626	911.7	826.3	280.4	0.20902	0.209	0.11424
627	1021	923.7	313.9	0.23447	0.234	0.1285
628	1134	1034	352.8	0.26079	0.26231	0.14506
629	1257	1151	392	0.28944	0.29235	0.16175
630	1392	1281	437.6	0.32088	0.32571	0.18116
631	1537	1415	483.1	0.35465	0.36011	0.20053
632	1691	1560	532	0.39051	0.39733	0.22135
633	1856	1714	588.3	0.42894	0.43685	0.24532
634	2021	1875	643.5	0.46737	0.47818	0.26882
635	2202	2044	704.1	0.50952	0.52156	0.29462
636	2393	2217	766.8	0.554	0.56596	0.32131
637	2583	2396	833.4	0.59826	0.61191	0.34966
638	2786	2592	902.6	0.64553	0.66222	0.37912
639	2987	2771	973.4	0.69234	0.70816	0.40927
640	3189	2954	1046	0.73939	0.75513	0.44017
641	3382	3123	1117	0.78434	0.79851	0.4704
642	3561	3283	1186	0.82603	0.83958	0.49977
643	3730	3438	1255	0.86539	0.87936	0.52915
644	3889	3572	1324	0.90242	0.91376	0.55852
645	4027	3687	1387	0.93456	0.94327	0.58534
646	4139	3777	1452	0.96064	0.96638	0.61302
647	4223	3839	1514	0.9802	0.98229	0.63941
648	4280	3886	1575	0.99348	0.99435	0.66538
649	4308	3908	1629	1	1	0.68837
650	4305	3902	1689	0.9993	0.99846	0.71391
651	4275	3872	1740	0.99231	0.99076	0.73563
652	4217	3834	1794	0.97881	0.98101	0.75861
653	4142	3771	1850	0.96134	0.96484	0.78246
654	4045	3707	1907	0.93875	0.94841	0.80672
655	3934	3622	1960	0.9129	0.92659	0.82928
656	3801	3524	2022	0.88192	0.90144	0.85568
657	3674	3430	2077	0.85234	0.87731	0.87909
658	3534	3331	2129	0.81974	0.8519	0.90123
659	3399	3222	2181	0.7883	0.82392	0.92337
660	3254	3115	2230	0.75453	0.79646	0.94423
661	3107	2994	2272	0.72029	0.7654	0.96211
662	2973	2881	2309	0.68908	0.73639	0.97786
663	2837	2765	2334	0.65741	0.70662	0.98851
664	2708	2647	2353	0.62737	0.67633	0.99659
665	2586	2532	2360	0.59895	0.64681	0.99957
666	2463	2414	2361	0.57031	0.61653	1
667	2341	2291	2348	0.54189	0.58496	0.99447
668	2223	2175	2333	0.51441	0.55518	0.98808
669	2112	2064	2308	0.48856	0.52669	0.97744
670	2007	1950	2276	0.46411	0.49743	0.96381
671	1907	1846	2237	0.44082	0.47074	0.94721
672	1812	1749	2193	0.41869	0.44584	0.92848
673	1723	1654	2148	0.39796	0.42145	0.90932
674	1641	1565	2094	0.37887	0.39861	0.88633
675	1556	1475	2040	0.35907	0.37551	0.86334
676	1484	1394	1987	0.3423	0.35472	0.84078
677	1411	1323	1929	0.3253	0.33649	0.81609
678	1345	1251	1874	0.30993	0.31801	0.79267
679	1284	1189	1813	0.29572	0.3021	0.7667
680	1226	1131	1746	0.28222	0.28721	0.73818
681	1171	1074	1683	0.26941	0.27258	0.71136
682	1122	1023	1618	0.25799	0.25949	0.68369
683	1075	975.1	1550	0.24705	0.2472	0.65474
684	1031	931.5	1477	0.2368	0.23601	0.62366
685	990.3	889.4	1410	0.22732	0.2252	0.59514
686	950.5	851	1337	0.21805	0.21534	0.56406
687	915.6	815.3	1269	0.20993	0.20618	0.53511
688	883.5	785.7	1203	0.20245	0.19858	0.50701
689	849.8	752.5	1135	0.1946	0.19006	0.47806
690	821.6	723.7	1071	0.18803	0.18267	0.45082
691	797.2	695.4	1011	0.18235	0.1754	0.42527
692	770.4	671.4	950.2	0.17611	0.16924	0.39939
693	746.2	648.8	895	0.17047	0.16344	0.37589
694	726.8	629.7	841.7	0.16595	0.15854	0.3532
695	708.6	611.5	792.9	0.16172	0.15387	0.33242
696	691.4	591.8	747.8	0.15771	0.14881	0.31322
697	672.9	577.7	705.6	0.1534	0.14519	0.29526
698	658.5	563.7	670.8	0.15005	0.1416	0.28044
699	645	547.8	634.1	0.1469	0.13752	0.26482
700	631.9	537.4	602.5	0.14385	0.13485	0.25136
701	617.9	526	573.6	0.14059	0.13192	0.23906
702	604.1	514.7	546.7	0.13738	0.12902	0.22761
703	593.8	501.3	521.8	0.13498	0.12558	0.21701
704	581.4	491.6	501	0.13209	0.12309	0.20815
705	570	482	479.7	0.12944	0.12063	0.19909
706	557.8	472.5	461.8	0.1266	0.11819	0.19147
707	546.1	461.6	443	0.12387	0.11539	0.18346
708	533.6	452	427.5	0.12096	0.11293	0.17686
709	521.2	442	412.4	0.11807	0.11036	0.17043
710	509.4	430.1	398.1	0.11532	0.10731	0.16435
711	497.3	421	386.4	0.1125	0.10497	0.15937
712	484.9	411.6	374.6	0.10962	0.10256	0.15434
713	471.8	402	362.1	0.10657	0.1001	0.14902
714	460.3	390.5	350.4	0.10389	0.09714	0.14404
715	445.9	379.6	339.6	0.10053	0.09435	0.13944
716	432.8	369.1	329.6	0.09748	0.09165	0.13518
717	420.3	356.3	321.5	0.09457	0.08837	0.13174
718	406	346.3	310.3	0.09124	0.0858	0.12697
719	391.3	334.6	299.5	0.08782	0.0828	0.12237
720	377.3	322.8	291.7	0.08456	0.07977	0.11905
721	363.7	311.6	281.9	0.08139	0.07689	0.11488
722	348.3	301.1	274.8	0.0778	0.0742	0.11185
723	334	289.5	265.7	0.07447	0.07122	0.10798
724	320.7	276.1	256.2	0.07138	0.06778	0.10394
725	306.5	264.3	250.1	0.06807	0.06475	0.10134
726	292.4	255.1	242.5	0.06478	0.06239	0.0981
727	278.3	244.2	234.8	0.0615	0.05959	0.09483
728	265.2	234	227.5	0.05845	0.05697	0.09172
729	252.4	223.5	221.1	0.05547	0.05428	0.08899
730	239.9	212.7	214.3	0.05256	0.05151	0.0861
731	229.8	204	207	0.05021	0.04927	0.08299
732	219.2	193.9	199.7	0.04774	0.04668	0.07988
733	206.7	185.1	193.8	0.04483	0.04442	0.07737
734	197.3	175.5	188	0.04264	0.04196	0.0749
735	187	167.7	181.3	0.04024	0.03996	0.07205
736	177	159.9	176.6	0.03791	0.03795	0.07005
737	168.3	152.1	171.6	0.03588	0.03595	0.06792
738	159.8	144.1	166.4	0.0339	0.0339	0.06571
739	151.8	138.1	159.9	0.03204	0.03236	0.06294
740	144.1	131.2	155.8	0.03025	0.03059	0.06119
741	137.5	124	150.5	0.02871	0.02874	0.05894
742	130.9	118.6	145.8	0.02717	0.02735	0.05694
743	124.2	112.8	141.3	0.02561	0.02587	0.05502
744	117.7	107.2	136.6	0.0241	0.02443	0.05302
745	112.5	101.5	132.5	0.02289	0.02296	0.05127
746	107.4	97.46	127.3	0.0217	0.02193	0.04906
747	101.5	92.43	121.5	0.02032	0.02064	0.04659
748	96.62	88.14	117.4	0.01919	0.01954	0.04485
749	92.02	83.61	113.2	0.01812	0.01837	0.04306
750	87.3	79.73	108.8	0.01702	0.01738	0.04118
751	83.02	75.44	103.7	0.01602	0.01628	0.03901
752	79.19	71.99	100.5	0.01513	0.01539	0.03765
753	75.41	68.25	95.96	0.01425	0.01443	0.03572
754	71.9	64.64	91.57	0.01343	0.0135	0.03385
755	67.54	60.42	88.57	0.01242	0.01242	0.03257
756	65.43	57.89	84.83	0.01192	0.01177	0.03098
757	62.49	55.01	81.05	0.01124	0.01103	0.02937
758	59.62	52.38	77.81	0.01057	0.01036	0.02799
759	57.02	50.06	73.74	0.00997	0.00976	0.02626
760	53.56	48.13	71.1	0.00916	0.00927	0.02513
761	51.39	45.01	67.37	0.00865	0.00847	0.02355
762	49.26	42.74	64.2	0.00816	0.00788	0.0222
763	47.11	40.95	61.04	0.00766	0.00742	0.02085
764	44.85	38.79	58	0.00713	0.00687	0.01956
765	42.81	36.79	55.53	0.00666	0.00636	0.01851
766	40.91	35.34	52.67	0.00621	0.00598	0.01729
767	38.77	34.33	50.13	0.00572	0.00572	0.01621
768	36.97	32.31	46.87	0.0053	0.00521	0.01482
769	35.81	31.2	44.11	0.00503	0.00492	0.01364
770	34.16	29.69	42.25	0.00464	0.00453	0.01285
771	33.09	28.61	40.25	0.00439	0.00426	0.012
772	31.58	27.62	37.82	0.00404	0.004	0.01097
773	30.6	26.55	36.09	0.00381	0.00373	0.01023
774	29.81	26.16	34.27	0.00363	0.00363	0.00946
775	28.76	24.75	32.17	0.00338	0.00326	0.00856
776	27.48	23.94	30.95	0.00309	0.00306	0.00804
777	26.69	22.58	29.89	0.0029	0.00271	0.00759
778	25.78	21.98	28.03	0.00269	0.00255	0.0068
779	25.16	21.55	26.93	0.00255	0.00244	0.00633
780	24.06	20.35	25.57	0.00229	0.00214	0.00575
781	23.11	19.91	24.49	0.00207	0.00202	0.00529
782	22.67	18.77	23.62	0.00197	0.00173	0.00492
783	21.7	18.38	22.69	0.00174	0.00163	0.00453
784	20.92	18.02	21.39	0.00156	0.00154	0.00397
785	20.39	17.44	20.59	0.00143	0.00139	0.00363
786	19.84	16.81	20.12	0.00131	0.00123	0.00343
787	19.35	16.4	19.13	0.00119	0.00112	0.00301
788	18.77	15.89	18.14	0.00106	0.000990767	0.00259
789	18.36	15.71	17.77	0.000961859	0.000944566	0.00243
790	17.88	15.03	17.07	0.000850069	0.000770026	0.00213
791	17.29	14.97	16.68	0.00071266	0.000754626	0.00197
792	16.72	14.6	16.06	0.00057991	0.000659656	0.0017
793	16.54	14.19	15.69	0.000537989	0.000554419	0.00155
794	16.41	13.84	14.94	0.000507712	0.000464583	0.00123
795	15.93	13.46	14.7	0.000395922	0.000367046	0.00112
796	15.74	13.31	14.24	0.000351672	0.000328545	0.000928078
797	15.3	13	13.97	0.000249198	0.000248975	0.000813133
798	14.71	12.79	13.54	0.00011179	0.000195073	0.000630071
799	14.44	12.03	13.22	4.89081e-05	0	0.00049384
800	14.23	12.26	12.59	0	5.90354e-05	0.000225634

## Sheet: Fig. 1e
	Ap-1	Ap-2	Ap-3	Normalize to [0, 1] of "Ap-1"	Normalize to [0, 1] of "Ap-2"	Normalize to [0, 1] of "Ap-3"
630	98.44	81.87	62.75	0.01927	0.01008	0.01849
631	110.4	89.64	61.95	0.02237	0.01152	0.01811
632	133.5	102.6	62.35	0.02836	0.01392	0.0183
633	169.6	124.9	66.29	0.03772	0.01805	0.02016
634	218.9	157.6	70.14	0.0505	0.0241	0.02197
635	291.2	207.7	76.78	0.06924	0.03338	0.02511
636	384.4	276.9	88.77	0.0934	0.0462	0.03076
637	523.6	376.5	103.1	0.12948	0.06464	0.03752
638	703.5	516.1	119.1	0.17611	0.09049	0.04507
639	918.6	694.3	145.9	0.23187	0.12348	0.05772
640	1163	932	175.1	0.29522	0.1675	0.0715
641	1456	1200	208.1	0.37116	0.21712	0.08707
642	1784	1533	243.1	0.45618	0.27878	0.10358
643	2144	1923	275.7	0.5495	0.351	0.11896
644	2477	2304	309	0.63581	0.42154	0.13467
645	2858	2694	339.5	0.73457	0.49376	0.14906
646	3255	3164	359.5	0.83748	0.58079	0.1585
647	3519	3577	367.3	0.90591	0.65726	0.16218
648	3683	3982	359.7	0.94842	0.73225	0.15859
649	3821	4399	350.3	0.98419	0.80946	0.15416
650	3882	4792	350.3	1	0.88223	0.15416
651	3876	5048	338.3	0.99844	0.92964	0.1485
652	3780	5228	321.1	0.97356	0.96297	0.14038
653	3572	5428	305.9	0.91965	1	0.13321
654	3368	5298	296	0.86677	0.97593	0.12854
655	3115	5241	290.5	0.80119	0.96537	0.12594
656	2971	5048	289.5	0.76386	0.92964	0.12547
657	2735	4873	295.2	0.70269	0.89723	0.12816
658	2527	4534	305.6	0.64877	0.83446	0.13307
659	2383	4333	320.3	0.61145	0.79724	0.14
660	2212	4030	342.6	0.56712	0.74114	0.15053
661	2035	3853	371.8	0.52124	0.70836	0.1643
662	1905	3656	404.2	0.48755	0.67189	0.17959
663	1797	3515	426.3	0.45955	0.64578	0.19002
664	1683	3385	446.8	0.43	0.62171	0.19969
665	1561	3226	459.3	0.39838	0.59227	0.20559
666	1449	3059	474.4	0.36935	0.56134	0.21271
667	1331	2832	479.9	0.33876	0.51931	0.21531
668	1215	2556	479.7	0.30869	0.46821	0.21521
669	1118	2349	480.6	0.28355	0.42988	0.21564
670	1016	2137	477	0.25711	0.39062	0.21394
671	931	1910	485.6	0.23508	0.34859	0.218
672	860.9	1731	501.8	0.21691	0.31544	0.22564
673	792.7	1548	545.4	0.19923	0.28156	0.24621
674	739.9	1403	618.3	0.18555	0.25471	0.28061
675	693.6	1290	682.3	0.17354	0.23379	0.31081
676	656.1	1190	805.6	0.16382	0.21527	0.36898
677	625.2	1100	959.1	0.15581	0.1986	0.44141
678	609.7	1003	1117	0.1518	0.18064	0.51591
679	589.3	947.4	1297	0.14651	0.17035	0.60084
680	548.8	900.6	1562	0.13601	0.16168	0.72587
681	528.3	842.3	1761	0.1307	0.15089	0.81976
682	516.8	791.3	1920	0.12772	0.14144	0.89478
683	500.1	739.6	2008	0.12339	0.13187	0.9363
684	476.3	710	2100	0.11722	0.12639	0.97971
685	456.7	683.5	2143	0.11214	0.12148	1
686	437.4	651	2090	0.10714	0.11547	0.97499
687	420.1	610	1957	0.10265	0.10787	0.91224
688	397.2	576.3	1805	0.09672	0.10163	0.84052
689	384.3	549.2	1632	0.09337	0.09662	0.7589
690	368.9	529.5	1421	0.08938	0.09297	0.65934
691	352.4	505	1245	0.0851	0.08843	0.5763
692	334.3	484.3	1085	0.08041	0.0846	0.50081
693	316	467.2	954.2	0.07567	0.08143	0.43909
694	303.7	448.9	823.5	0.07248	0.07804	0.37743
695	304.5	431.9	720.2	0.07269	0.0749	0.32869
696	290.8	420.5	623	0.06914	0.07278	0.28283
697	284.6	412.6	546.2	0.06753	0.07132	0.24659
698	287.6	403.5	485.6	0.06831	0.06964	0.218
699	283.6	402.7	428.9	0.06727	0.06949	0.19124
700	277.5	403.3	391.2	0.06569	0.0696	0.17346
701	280.6	399.7	360.1	0.06649	0.06893	0.15878
702	281.4	396.7	327.6	0.0667	0.06838	0.14345
703	279.6	398.2	306	0.06623	0.06866	0.13326
704	276.7	392.8	290.8	0.06548	0.06766	0.12609
705	273.7	397.4	275.5	0.0647	0.06851	0.11887
706	276.3	389.3	259.6	0.06538	0.06701	0.11136
707	274.3	392.1	242.3	0.06486	0.06753	0.1032
708	272.1	390.6	231.9	0.06429	0.06725	0.0983
709	271.2	384.1	221.3	0.06406	0.06604	0.09329
710	266.3	381.5	210.2	0.06279	0.06556	0.08806
711	266.5	375.8	199.1	0.06284	0.06451	0.08282
712	255.6	376.3	190.8	0.06001	0.0646	0.0789
713	249.8	373.1	183.4	0.05851	0.06401	0.07541
714	247	371.1	178.7	0.05778	0.06364	0.07319
715	241.9	365.1	173.1	0.05646	0.06253	0.07055
716	238.6	362.4	166.5	0.05561	0.06203	0.06744
717	233.3	355	159.6	0.05423	0.06066	0.06418
718	227.5	344.4	157.3	0.05273	0.05869	0.0631
719	220.6	345.2	151.7	0.05094	0.05884	0.06045
720	218.6	338.4	144.9	0.05042	0.05758	0.05725
721	211.6	329.3	141.4	0.04861	0.0559	0.0556
722	208.3	324.5	137.8	0.04775	0.05501	0.0539
723	201.3	313.7	134.1	0.04594	0.05301	0.05215
724	196.8	304.8	130.4	0.04477	0.05136	0.05041
725	188.1	293.9	125.2	0.04252	0.04934	0.04795
726	180.9	287.1	122.3	0.04065	0.04808	0.04658
727	172.1	275.9	117.9	0.03837	0.04601	0.04451
728	164.7	265	112.9	0.03645	0.04399	0.04215
729	157.9	257.7	109.2	0.03469	0.04264	0.0404
730	151	246.8	106.2	0.0329	0.04062	0.03899
731	141.4	239.6	101.5	0.03041	0.03929	0.03677
732	134.4	224.1	98.38	0.0286	0.03642	0.0353
733	125.8	211.7	96.02	0.02637	0.03412	0.03418
734	118.5	203.7	92.06	0.02447	0.03264	0.03232
735	111	196.3	90.41	0.02253	0.03127	0.03154
736	105.4	182	88.39	0.02108	0.02862	0.03058
737	98.54	173	88.8	0.0193	0.02696	0.03078
738	94.27	162.7	87.4	0.01819	0.02505	0.03012
739	90.21	152.5	86.07	0.01714	0.02316	0.02949
740	84.28	144.2	83.49	0.0156	0.02162	0.02827
741	81.22	136	83.6	0.01481	0.02011	0.02832
742	78.1	128.5	84.42	0.014	0.01872	0.02871
743	74.25	121.2	85.02	0.013	0.01736	0.02899
744	70.03	114.4	86.06	0.01191	0.01611	0.02948
745	65.58	109.2	86.94	0.01076	0.01514	0.0299
746	62.88	103.5	87.35	0.01006	0.01409	0.03009
747	60.15	98.99	86.86	0.00935	0.01325	0.02986
748	57.97	94.04	87.04	0.00878	0.01234	0.02995
749	55.33	88.29	87.61	0.0081	0.01127	0.03022
750	54.06	83.97	87.1	0.00777	0.01047	0.02998
751	51.49	79.63	87.75	0.0071	0.00967	0.03028
752	49.51	75.52	86.14	0.00659	0.00891	0.02952
753	47.7	71.82	86.53	0.00612	0.00822	0.02971
754	44.9	68.2	84.45	0.0054	0.00755	0.02872
755	44.15	63.81	79.91	0.0052	0.00674	0.02658
756	42.93	61.07	78.09	0.00489	0.00623	0.02572
757	41.5	58.25	75.58	0.00452	0.00571	0.02454
758	40	55.63	71.6	0.00413	0.00522	0.02266
759	39.59	53.42	69.68	0.00402	0.00481	0.02176
760	37.25	50.73	67.11	0.00341	0.00432	0.02054
761	36.84	48.68	65.21	0.00331	0.00394	0.01965
762	36.29	47.4	63.74	0.00316	0.0037	0.01895
763	35.44	46.41	62.44	0.00294	0.00352	0.01834
764	34.99	43.91	61.41	0.00283	0.00305	0.01785
765	34.19	42.71	60.01	0.00262	0.00283	0.01719
766	33.7	41.09	58.28	0.00249	0.00253	0.01638
767	33.46	40.29	57.98	0.00243	0.00238	0.01624
768	32.89	38.86	57.14	0.00228	0.00212	0.01584
769	31.71	38.01	56.26	0.00198	0.00196	0.01542
770	31.74	37.33	55.05	0.00199	0.00183	0.01485
771	30.77	36.87	53.14	0.00173	0.00175	0.01395
772	29.71	35.4	51.81	0.00146	0.00148	0.01332
773	29.4	35.36	50.67	0.00138	0.00147	0.01279
774	28.91	34.73	48.81	0.00125	0.00135	0.01191
775	28.6	34.54	45.24	0.00117	0.00132	0.01022
776	27.92	34	44.28	0.000995355	0.00122	0.00977
777	28.07	33.01	42.71	0.00103	0.00104	0.00903
778	27.64	32.68	39.32	0.000922777	0.000973969	0.00743
779	27.31	32.64	37.64	0.000837239	0.000966563	0.00664
780	27.56	31.71	36.32	0.00090204	0.000794359	0.00602
781	26.98	31.33	34.71	0.0007517	0.000723996	0.00526
782	27.01	31.38	33.26	0.000759477	0.000733255	0.00457
783	26.63	31.27	32.17	0.000660978	0.000712886	0.00406
784	26.12	29.99	30.26	0.000528782	0.000475875	0.00316
785	26.48	30.41	28.96	0.000622097	0.000553644	0.00254
786	26.05	29.7	29.25	0.000510638	0.000422177	0.00268
787	26.06	29.97	28.81	0.00051323	0.000472172	0.00247
788	25.75	29.81	27.31	0.000432876	0.000442545	0.00176
789	26.32	29.23	26.39	0.000580624	0.000335149	0.00133
790	25.72	28.9	25.88	0.0004251	0.000274045	0.00109
791	25.91	29.01	26.16	0.000474349	0.000294413	0.00122
792	25.68	28.76	25.6	0.000414731	0.000248121	0.000957805
793	25.63	28.67	25.29	0.000401771	0.000231457	0.000811539
794	25.31	29.03	24.67	0.000318825	0.000298116	0.000519007
795	25.06	28.21	25.12	0.000254023	0.000146281	0.000731329
796	24.76	28	24.65	0.000176261	0.000107396	0.000509571
797	24.45	28.08	23.77	9.59066e-05	0.000122209	9.4365e-05
798	24.2	27.6	23.69	3.11048e-05	3.33298e-05	5.6619e-05
799	24.28	27.42	23.57	5.18414e-05	0	0
800	24.08	27.44	23.8	0	3.70331e-06	0.00010852

## Sheet: Supplementary Fig. 14
	A. panamensis	Gv7421	Syn6803	Normalize to [0, 1] of "A. panamensis"	Normalize to [0, 1] of "Gv7421"	Normalize to [0, 1] of "Syn6803"
799.997	-0.00684	-0.00724	-0.00173	0	0	0.000137593
798.989	-0.00594	-0.00708	-0.0019	0.0025	0.000191263	0
798.014	-0.00559	-0.0066	-0.00118	0.00346	0.000747059	0.000569519
797.004	-0.00553	-0.00686	-0.0015	0.00363	0.000442746	0.000316576
795.994	-0.00603	-0.0072	-0.00169	0.00224	4.91026e-05	0.000166856
794.984	-0.00519	-0.00667	-0.000703011	0.00458	0.000669565	0.000943367
794.008	-0.00571	-0.00693	-0.00148	0.00312	0.000366417	0.000330788
792.997	-0.00599	-0.00633	-0.000543059	0.00235	0.00105	0.00107
791.985	-0.0052	-0.00659	-0.000458509	0.00455	0.000751476	0.00114
791.008	-0.00539	-0.00624	-0.000485556	0.00403	0.00116	0.00111
789.995	-0.00518	-0.00611	-0.000320402	0.0046	0.00131	0.00124
789.017	-0.0051	-0.00675	-0.000694741	0.00484	0.000576659	0.000949876
788.004	-0.0055	-0.00615	-0.000173246	0.00372	0.00126	0.00136
786.99	-0.00547	-0.00684	-0.000453906	0.00381	0.000467702	0.00114
786.011	-0.00502	-0.0061	-0.000253712	0.00503	0.00133	0.0013
784.997	-0.0052	-0.00558	0.000552007	0.00456	0.00192	0.00193
784.017	-0.00483	-0.00631	7.23573e-05	0.00556	0.00108	0.00155
783.002	-0.00541	-0.00559	0.000799654	0.00397	0.00191	0.00213
781.986	-0.00445	-0.00566	0.00158	0.00664	0.00183	0.00274
781.005	-0.00458	-0.0054	0.00141	0.00627	0.00213	0.00261
779.989	-0.00423	-0.00505	0.00144	0.00724	0.00253	0.00263
779.007	-0.00438	-0.00551	0.00213	0.00681	0.00201	0.00317
777.99	-0.00482	-0.0055	0.00178	0.0056	0.00202	0.0029
777.008	-0.00416	-0.005	0.00228	0.00743	0.0026	0.00329
775.99	-0.00474	-0.00528	0.00209	0.00582	0.00227	0.00314
775.007	-0.00435	-0.0052	0.00264	0.00689	0.00237	0.00358
773.988	-0.00435	-0.00507	0.00276	0.00689	0.00251	0.00367
773.004	-0.00379	-0.0048	0.0036	0.00846	0.00282	0.00433
771.984	-0.00377	-0.00436	0.00394	0.00851	0.00333	0.0046
771	-0.00412	-0.00433	0.00408	0.00753	0.00337	0.00471
770.015	-0.00364	-0.00378	0.00435	0.00887	0.004	0.00492
768.994	-0.00345	-0.00351	0.00496	0.00941	0.00431	0.0054
768.008	-0.00341	-0.00384	0.00525	0.00951	0.00393	0.00563
766.987	-0.0039	-0.004	0.00553	0.00814	0.00374	0.00585
766	-0.00351	-0.0035	0.00623	0.00922	0.00433	0.0064
765.013	-0.00359	-0.0035	0.00677	0.00901	0.00433	0.00683
763.991	-0.00406	-0.00381	0.00653	0.00771	0.00397	0.00664
763.003	-0.00383	-0.00326	0.0072	0.00834	0.0046	0.00716
762.015	-0.00384	-0.00296	0.00807	0.00831	0.00495	0.00785
760.992	-0.00365	-0.00265	0.0084	0.00883	0.00531	0.00811
760.003	-0.00346	-0.00217	0.00945	0.00935	0.00586	0.00894
759.014	-0.00285	-0.00153	0.01032	0.01105	0.0066	0.00962
757.989	-0.00351	-0.00198	0.01076	0.00922	0.00608	0.00997
756.999	-0.0028	-0.00109	0.0118	0.0112	0.0071	0.01078
756.009	-0.00154	1.85865e-05	0.01315	0.01468	0.00839	0.01185
754.983	-0.00191	-0.000128013	0.01376	0.01366	0.00822	0.01233
753.992	-0.00211	0.000307712	0.01495	0.01312	0.00872	0.01326
753.001	-0.00162	0.00109	0.01632	0.01448	0.00962	0.01434
752.009	-0.00126	0.00199	0.01755	0.01546	0.01067	0.01531
751.017	-0.00126	0.00218	0.0187	0.01545	0.01088	0.01621
749.99	-0.000870345	0.00291	0.01974	0.01654	0.01172	0.01703
748.997	-0.000614202	0.00369	0.02105	0.01725	0.01263	0.01807
748.004	0.000179142	0.00426	0.0232	0.01945	0.01328	0.01976
747.01	0.000941198	0.00572	0.02499	0.02156	0.01497	0.02117
746.017	0.000875984	0.00633	0.02675	0.02138	0.01567	0.02255
744.987	0.00188	0.00761	0.0285	0.02416	0.01715	0.02393
743.993	0.00221	0.00824	0.03032	0.02507	0.01788	0.02536
742.998	0.00254	0.00906	0.0326	0.02598	0.01883	0.02716
742.003	0.00328	0.01042	0.03461	0.02803	0.0204	0.02874
741.007	0.00375	0.01145	0.03721	0.02933	0.02159	0.03078
740.011	0.00434	0.01288	0.03955	0.03096	0.02324	0.03262
739.015	0.00511	0.01442	0.04242	0.0331	0.02502	0.03488
737.983	0.00576	0.01571	0.04487	0.0349	0.02651	0.03681
736.986	0.00671	0.01755	0.04817	0.03754	0.02864	0.03941
735.989	0.00711	0.01874	0.05094	0.03864	0.03001	0.04159
734.991	0.00847	0.0204	0.05429	0.04241	0.03192	0.04423
733.993	0.00927	0.02209	0.05738	0.04462	0.03388	0.04666
732.995	0.00996	0.02376	0.06072	0.04653	0.03581	0.04929
731.996	0.01111	0.02578	0.06453	0.04973	0.03815	0.05228
730.997	0.01226	0.0279	0.06888	0.0529	0.04059	0.05571
729.998	0.0134	0.03051	0.07298	0.05608	0.0436	0.05893
728.998	0.01485	0.03266	0.07753	0.06007	0.04608	0.06252
727.998	0.01583	0.03496	0.08195	0.06281	0.04874	0.06599
726.998	0.0171	0.03755	0.08682	0.06632	0.05173	0.06983
725.997	0.01859	0.0406	0.0921	0.07043	0.05526	0.07399
724.996	0.02007	0.0431	0.09752	0.07455	0.05815	0.07824
723.995	0.02124	0.04613	0.1035	0.07778	0.06165	0.08295
722.993	0.02323	0.04972	0.11017	0.0833	0.06579	0.0882
721.991	0.02474	0.05321	0.11696	0.08748	0.06982	0.09355
720.988	0.02653	0.05694	0.12414	0.09242	0.07412	0.0992
719.985	0.0287	0.06082	0.13178	0.09844	0.0786	0.10521
718.982	0.03092	0.06512	0.13994	0.10459	0.08358	0.11163
718.015	0.03304	0.06947	0.14807	0.11047	0.0886	0.11804
717.011	0.03524	0.07374	0.15735	0.11656	0.09353	0.12533
716.007	0.03743	0.07853	0.16666	0.12261	0.09906	0.13267
715.002	0.03992	0.084	0.1775	0.12952	0.10538	0.1412
713.998	0.04282	0.09004	0.18941	0.13755	0.11235	0.15056
712.992	0.04592	0.09583	0.20174	0.14614	0.11904	0.16027
711.987	0.04893	0.10213	0.21506	0.15447	0.12632	0.17075
711.017	0.05185	0.10857	0.22844	0.16257	0.13375	0.18129
710.011	0.05514	0.11534	0.24263	0.17168	0.14158	0.19245
709.004	0.05893	0.12358	0.25908	0.18217	0.15109	0.2054
707.998	0.06262	0.13202	0.27688	0.19239	0.16084	0.21941
706.99	0.06711	0.14055	0.29713	0.20483	0.17069	0.23535
705.983	0.07186	0.15008	0.31714	0.21798	0.1817	0.25109
705.011	0.0763	0.15927	0.33851	0.23028	0.19231	0.26791
704.003	0.0811	0.1692	0.3601	0.24359	0.20378	0.28491
702.995	0.08662	0.18066	0.38396	0.25888	0.21702	0.30368
701.986	0.09203	0.19222	0.41129	0.27386	0.23036	0.32519
701.013	0.09805	0.20456	0.43739	0.29053	0.24461	0.34574
700.003	0.10471	0.21878	0.46815	0.30899	0.26104	0.36995
698.994	0.11048	0.23187	0.49617	0.32497	0.27616	0.39199
697.983	0.11719	0.24598	0.5276	0.34354	0.29246	0.41673
697.009	0.12489	0.26131	0.55642	0.36487	0.31015	0.43942
695.998	0.13288	0.27738	0.5887	0.387	0.32871	0.46482
694.987	0.14058	0.29367	0.61815	0.40834	0.34753	0.48799
694.012	0.1486	0.31077	0.64962	0.43055	0.36727	0.51276
693	0.15785	0.32988	0.6826	0.45616	0.38935	0.53872
691.988	0.16688	0.34804	0.71305	0.48117	0.41033	0.56269
691.012	0.17617	0.36751	0.74623	0.50691	0.43281	0.5888
689.999	0.18509	0.38672	0.77383	0.5316	0.455	0.61052
688.986	0.1945	0.40583	0.80465	0.55767	0.47706	0.63477
688.009	0.20408	0.4242	0.83408	0.58421	0.49828	0.65794
686.995	0.21357	0.44405	0.86583	0.61051	0.52121	0.68293
686.018	0.22336	0.46386	0.89595	0.63763	0.54409	0.70663
685.003	0.23391	0.48507	0.92771	0.66685	0.56859	0.73163
683.989	0.24498	0.50596	0.95961	0.6975	0.59271	0.75674
683.01	0.25425	0.52355	0.98955	0.72318	0.61302	0.78029
681.995	0.26395	0.54185	1.01811	0.75005	0.63416	0.80278
681.015	0.27213	0.55904	1.04166	0.7727	0.65401	0.82131
680	0.28069	0.57554	1.06716	0.79641	0.67307	0.84138
678.983	0.29073	0.59525	1.09307	0.82423	0.69583	0.86177
678.003	0.2998	0.60945	1.11666	0.84934	0.71223	0.88034
676.986	0.30772	0.62651	1.13986	0.87129	0.73193	0.8986
676.006	0.3158	0.64007	1.16108	0.89366	0.74759	0.9153
674.988	0.32262	0.65342	1.17915	0.91254	0.76301	0.92952
674.007	0.32896	0.66568	1.18937	0.93011	0.77717	0.93756
672.989	0.33366	0.6747	1.20688	0.94312	0.78758	0.95134
672.007	0.33859	0.68507	1.22137	0.9568	0.79956	0.96275
670.988	0.34309	0.69258	1.2306	0.96925	0.80824	0.97001
670.005	0.34625	0.69876	1.24134	0.978	0.81538	0.97846
668.986	0.34897	0.70545	1.24849	0.98553	0.8231	0.98409
668.003	0.35134	0.70867	1.25797	0.9921	0.82682	0.99155
666.983	0.35276	0.71184	1.26114	0.99603	0.83048	0.99405
665.999	0.35369	0.71438	1.26492	0.99861	0.83341	0.99702
665.015	0.35402	0.71497	1.26604	0.99952	0.8341	0.9979
663.994	0.35419	0.71518	1.26679	1	0.83434	0.99849
663.009	0.35409	0.71601	1.26528	0.99971	0.8353	0.9973
661.988	0.35355	0.71389	1.2687	0.99823	0.83285	1
661.002	0.35334	0.71387	1.25976	0.99763	0.83282	0.99296
660.017	0.35224	0.71158	1.25771	0.9946	0.83018	0.99135
658.994	0.35066	0.70823	1.25212	0.99023	0.82631	0.98694
658.008	0.35002	0.70666	1.24457	0.98844	0.8245	0.981
656.985	0.34855	0.70327	1.23617	0.98438	0.82059	0.97439
655.998	0.34687	0.70014	1.23235	0.97973	0.81697	0.97139
655.011	0.34599	0.69698	1.22807	0.97729	0.81332	0.96802
653.987	0.3443	0.69497	1.21943	0.9726	0.811	0.96122
653	0.34308	0.69129	1.21413	0.96923	0.80675	0.95705
652.012	0.341	0.68721	1.20694	0.96346	0.80203	0.95139
650.987	0.33928	0.68321	1.20471	0.95869	0.79741	0.94963
649.998	0.33732	0.67986	1.1958	0.95326	0.79355	0.94262
649.01	0.33517	0.67502	1.18578	0.94731	0.78795	0.93473
647.984	0.33384	0.67048	1.18175	0.94363	0.78272	0.93156
646.995	0.33188	0.66615	1.17507	0.93821	0.77771	0.9263
646.005	0.32981	0.66255	1.16872	0.93246	0.77356	0.92131
645.015	0.32772	0.65763	1.16241	0.92667	0.76787	0.91634
643.988	0.32613	0.65267	1.15684	0.92228	0.76214	0.91196
642.997	0.32386	0.64801	1.15199	0.916	0.75676	0.90814
642.007	0.32206	0.64329	1.14368	0.91099	0.75131	0.9016
641.016	0.32036	0.63863	1.13974	0.90629	0.74593	0.8985
639.987	0.31822	0.63427	1.13125	0.90036	0.74089	0.89182
638.996	0.31617	0.62935	1.1261	0.8947	0.73521	0.88777
638.004	0.31439	0.62468	1.11925	0.88976	0.72982	0.88238
637.012	0.31238	0.61966	1.11367	0.88419	0.72403	0.87799
635.982	0.31028	0.6156	1.10796	0.87836	0.71933	0.87349
634.99	0.3086	0.60926	1.1009	0.87372	0.71201	0.86793
633.996	0.30627	0.60515	1.09596	0.86727	0.70727	0.86404
633.003	0.30487	0.60146	1.08983	0.86338	0.703	0.85922
632.01	0.30286	0.59686	1.08562	0.85782	0.69769	0.85591
631.016	0.30084	0.59262	1.0785	0.85222	0.69279	0.8503
629.985	0.29922	0.58918	1.07367	0.84775	0.68882	0.8465
628.99	0.29739	0.58359	1.06793	0.84268	0.68237	0.84198
627.995	0.29574	0.58006	1.06204	0.83809	0.67829	0.83735
627	0.29364	0.57551	1.05357	0.83227	0.67303	0.83068
626.005	0.29209	0.57183	1.0481	0.82799	0.66878	0.82638
625.009	0.28945	0.56801	1.04227	0.82067	0.66437	0.82179
624.014	0.28828	0.56334	1.03694	0.81743	0.65897	0.8176
623.018	0.2858	0.56001	1.03065	0.81058	0.65514	0.81265
621.984	0.28381	0.55514	1.02489	0.80505	0.6495	0.80811
620.988	0.2818	0.55273	1.01878	0.79949	0.64672	0.8033
619.991	0.28004	0.54835	1.01046	0.7946	0.64166	0.79675
618.993	0.27832	0.54504	1.00379	0.78984	0.63784	0.79151
617.996	0.2759	0.5414	0.99553	0.78314	0.63364	0.78501
616.998	0.27338	0.53776	0.98712	0.77615	0.62944	0.77839
616	0.27171	0.5339	0.97904	0.77155	0.62497	0.77203
615.002	0.26879	0.53085	0.97094	0.76345	0.62145	0.76565
614.003	0.26659	0.52765	0.96298	0.75736	0.61776	0.75939
613.004	0.26448	0.52465	0.95447	0.75152	0.6143	0.75269
612.005	0.26153	0.52159	0.94559	0.74333	0.61075	0.7457
611.006	0.25918	0.51809	0.93535	0.73683	0.60672	0.73764
610.006	0.2559	0.51543	0.92507	0.72775	0.60365	0.72955
609.006	0.25275	0.51245	0.91282	0.71901	0.6002	0.71991
608.006	0.25035	0.51032	0.90286	0.71237	0.59774	0.71207
607.006	0.24698	0.50859	0.8923	0.70303	0.59574	0.70376
606.005	0.24394	0.50692	0.88137	0.69462	0.59382	0.69516
605.004	0.24054	0.50509	0.86905	0.68519	0.5917	0.68546
604.003	0.23701	0.50424	0.85685	0.67542	0.59072	0.67586
603.001	0.23357	0.50339	0.84338	0.66591	0.58973	0.66526
601.999	0.23031	0.5041	0.83219	0.65687	0.59056	0.65645
600.997	0.22714	0.5051	0.82031	0.64809	0.59172	0.6471
599.995	0.22359	0.50639	0.80786	0.63825	0.5932	0.6373
598.992	0.22021	0.50942	0.79571	0.62889	0.5967	0.62774
597.99	0.21689	0.51212	0.78307	0.61971	0.59982	0.61779
596.986	0.2129	0.51485	0.76972	0.60864	0.60297	0.60729
595.983	0.20901	0.51996	0.75726	0.59788	0.60887	0.59748
595.017	0.20571	0.52547	0.74582	0.58874	0.61524	0.58848
594.013	0.20254	0.53152	0.73392	0.57995	0.62223	0.57911
593.008	0.19879	0.53904	0.72187	0.56956	0.63091	0.56963
592.004	0.19519	0.54788	0.70891	0.5596	0.64112	0.55943
590.999	0.19174	0.55728	0.69644	0.55005	0.65198	0.54961
589.995	0.1882	0.56795	0.68364	0.54023	0.6643	0.53954
588.989	0.18487	0.57974	0.67253	0.53102	0.67792	0.53079
587.984	0.18125	0.59089	0.66067	0.52099	0.6908	0.52146
587.015	0.17831	0.60345	0.64984	0.51284	0.7053	0.51294
586.01	0.17496	0.61724	0.63834	0.50357	0.72122	0.50389
585.003	0.17165	0.63106	0.62684	0.49439	0.73718	0.49484
583.997	0.16861	0.64699	0.6162	0.48598	0.75559	0.48646
582.99	0.16494	0.66121	0.60489	0.47582	0.77201	0.47756
581.983	0.16232	0.67602	0.59571	0.46854	0.78912	0.47033
581.013	0.15949	0.69032	0.58562	0.4607	0.80562	0.46239
580.006	0.15656	0.70585	0.57486	0.4526	0.82357	0.45393
578.998	0.15344	0.72234	0.56423	0.44394	0.8426	0.44556
577.99	0.15048	0.73777	0.55416	0.43576	0.86043	0.43764
576.982	0.14792	0.75162	0.54504	0.42866	0.87643	0.43045
576.011	0.14522	0.76387	0.53597	0.42118	0.89057	0.42332
575.002	0.14238	0.77629	0.52659	0.41331	0.90492	0.41594
573.993	0.13961	0.78972	0.51721	0.40565	0.92042	0.40855
572.984	0.13732	0.80245	0.5078	0.3993	0.93512	0.40115
572.012	0.13414	0.81169	0.49815	0.39051	0.9458	0.39355
571.002	0.13147	0.82215	0.48906	0.38309	0.95788	0.3864
569.992	0.12943	0.83059	0.48009	0.37746	0.96763	0.37934
568.982	0.12681	0.8379	0.47173	0.3702	0.97607	0.37276
568.009	0.12455	0.84455	0.46331	0.36394	0.98375	0.36613
566.998	0.12212	0.84915	0.45467	0.35721	0.98907	0.35934
565.987	0.1194	0.8529	0.44523	0.34966	0.99339	0.35191
565.013	0.11702	0.85622	0.43727	0.34307	0.99723	0.34564
564.002	0.11479	0.85752	0.42909	0.3369	0.99873	0.33921
562.99	0.11246	0.85862	0.42139	0.33044	1	0.33314
562.015	0.11036	0.85824	0.41346	0.32463	0.99956	0.3269
561.003	0.10813	0.85623	0.40528	0.31846	0.99724	0.32046
559.991	0.10573	0.85514	0.39752	0.31182	0.99598	0.31435
559.016	0.10378	0.85318	0.38993	0.3064	0.99371	0.30838
558.003	0.10187	0.85003	0.38284	0.30112	0.99008	0.3028
556.99	0.09968	0.84724	0.37548	0.29506	0.98686	0.29701
556.014	0.09772	0.84342	0.36864	0.28963	0.98245	0.29163
555	0.09601	0.83934	0.36202	0.28488	0.97774	0.28642
553.986	0.09396	0.83462	0.35439	0.27921	0.97228	0.28041
553.01	0.09168	0.82896	0.34773	0.27289	0.96575	0.27517
551.995	0.0901	0.82463	0.34114	0.2685	0.96075	0.26999
551.018	0.08848	0.82036	0.33552	0.26403	0.95582	0.26556
550.003	0.08694	0.81531	0.32912	0.25975	0.94998	0.26052
548.988	0.08551	0.80973	0.32238	0.25578	0.94354	0.25522
548.011	0.08369	0.80381	0.31642	0.25076	0.9367	0.25052
546.995	0.08192	0.79743	0.31006	0.24586	0.92933	0.24552
546.017	0.08046	0.79164	0.30499	0.24181	0.92264	0.24153
545.001	0.07907	0.78537	0.29897	0.23797	0.9154	0.23679
543.985	0.07765	0.77869	0.29329	0.23404	0.90768	0.23232
543.006	0.07612	0.7715	0.28763	0.22978	0.89939	0.22787
541.989	0.07466	0.76291	0.28153	0.22573	0.88947	0.22307
541.01	0.07268	0.75478	0.27615	0.22025	0.88007	0.21884
539.992	0.07128	0.74706	0.2706	0.21639	0.87116	0.21446
539.013	0.07025	0.73937	0.26531	0.21352	0.86228	0.2103
537.995	0.06899	0.73037	0.26012	0.21003	0.85188	0.20622
537.015	0.06738	0.72069	0.25483	0.20557	0.8407	0.20206
535.997	0.06566	0.71095	0.24904	0.20082	0.82945	0.1975
535.016	0.06466	0.7021	0.2448	0.19806	0.81923	0.19416
533.997	0.06345	0.69224	0.24023	0.19469	0.80784	0.19057
533.016	0.06161	0.68205	0.23575	0.18961	0.79608	0.18704
531.997	0.06051	0.67127	0.23141	0.18656	0.78362	0.18362
531.016	0.05965	0.66035	0.22749	0.18418	0.77101	0.18054
529.996	0.0587	0.64992	0.22351	0.18153	0.75896	0.17741
529.014	0.05745	0.64013	0.22026	0.17808	0.74766	0.17485
527.994	0.05616	0.62907	0.21677	0.17451	0.73489	0.1721
527.012	0.05529	0.61913	0.21365	0.17209	0.72341	0.16965
525.991	0.05457	0.60768	0.21077	0.1701	0.71018	0.16738
525.009	0.0535	0.59616	0.20789	0.16713	0.69688	0.16511
523.988	0.05296	0.58595	0.20534	0.16564	0.68509	0.1631
523.004	0.0524	0.57601	0.20314	0.16408	0.67361	0.16137
521.983	0.05179	0.56593	0.20103	0.1624	0.66197	0.15971
520.999	0.05101	0.55666	0.19868	0.16023	0.65127	0.15786
520.015	0.05061	0.54698	0.19659	0.15912	0.64008	0.15622
518.993	0.0502	0.53735	0.19448	0.15798	0.62896	0.15456
518.009	0.04937	0.52937	0.19219	0.15569	0.61974	0.15276
516.987	0.04886	0.52221	0.1904	0.1543	0.61148	0.15135
516.002	0.04861	0.51551	0.18858	0.15358	0.60373	0.14991
515.017	0.04826	0.50935	0.18677	0.15262	0.59662	0.14849
513.994	0.04782	0.50497	0.18478	0.15141	0.59157	0.14693
513.008	0.0473	0.50148	0.1828	0.14995	0.58753	0.14537
511.985	0.0469	0.50005	0.18074	0.14886	0.58588	0.14374
510.999	0.04646	0.50001	0.1791	0.14763	0.58584	0.14245
510.013	0.04607	0.50183	0.17721	0.14656	0.58794	0.14097
508.989	0.04557	0.5054	0.17531	0.14518	0.59206	0.13947
508.002	0.04487	0.51153	0.17286	0.14323	0.59914	0.13754
507.015	0.04424	0.51861	0.17084	0.14148	0.60732	0.13595
505.991	0.04408	0.52819	0.16919	0.14105	0.61838	0.13466
505.004	0.0438	0.53813	0.16762	0.14026	0.62986	0.13342
504.016	0.04329	0.54831	0.16584	0.13885	0.64162	0.13202
502.991	0.04302	0.56073	0.16413	0.13809	0.65596	0.13067
502.003	0.0424	0.5725	0.16242	0.13639	0.66956	0.12933
501.015	0.0419	0.58427	0.16087	0.13501	0.68315	0.12811
499.989	0.04158	0.59295	0.15943	0.13413	0.69317	0.12697
499.001	0.04122	0.59959	0.15813	0.13313	0.70084	0.12595
498.012	0.04093	0.60475	0.15686	0.13233	0.7068	0.12495
496.985	0.0404	0.60637	0.15562	0.13085	0.70868	0.12398
495.996	0.03992	0.60553	0.15444	0.12953	0.7077	0.12305
495.007	0.03978	0.60097	0.15348	0.12913	0.70244	0.12229
494.018	0.03941	0.59426	0.15262	0.1281	0.69469	0.12162
492.99	0.03955	0.58347	0.15229	0.12851	0.68222	0.12136
492	0.03937	0.57068	0.15176	0.128	0.66746	0.12094
491.01	0.03853	0.55423	0.15075	0.12566	0.64845	0.12014
489.982	0.03864	0.53541	0.15056	0.12597	0.62672	0.11999
488.992	0.03882	0.51695	0.15053	0.12646	0.6054	0.11996
488.001	0.03852	0.49718	0.15025	0.12565	0.58256	0.11975
487.01	0.038	0.4789	0.14992	0.12419	0.56146	0.11949
485.981	0.03809	0.45537	0.15005	0.12446	0.53428	0.11959
484.99	0.03853	0.43364	0.15079	0.12568	0.50919	0.12017
483.998	0.03816	0.41624	0.15067	0.12466	0.48909	0.12007
483.007	0.03751	0.39985	0.15049	0.12283	0.47016	0.11994
482.015	0.03778	0.38226	0.15098	0.12359	0.44985	0.12032
480.985	0.03802	0.36477	0.1519	0.12426	0.42964	0.12104
479.993	0.03829	0.34745	0.15276	0.12501	0.40964	0.12172
479	0.03824	0.33214	0.15346	0.12486	0.39196	0.12228
478.008	0.03831	0.32011	0.15422	0.12505	0.37807	0.12287
477.015	0.03854	0.30731	0.1551	0.1257	0.36328	0.12357
475.984	0.0387	0.29539	0.1562	0.12613	0.34951	0.12443
474.991	0.03879	0.2841	0.15751	0.12639	0.33648	0.12546
473.997	0.03888	0.27368	0.15888	0.12665	0.32445	0.12654
473.004	0.0391	0.26519	0.1601	0.12725	0.31464	0.1275
472.01	0.03925	0.25658	0.16158	0.12766	0.3047	0.12866
471.016	0.03947	0.24826	0.16333	0.12827	0.29509	0.13004
469.984	0.0396	0.24011	0.16528	0.12863	0.28567	0.13158
468.989	0.03988	0.23199	0.16719	0.12941	0.27629	0.13308
467.995	0.04017	0.22447	0.16915	0.1302	0.26761	0.13463
467	0.04035	0.21827	0.1712	0.13071	0.26045	0.13623
466.005	0.0405	0.2115	0.17319	0.13112	0.25263	0.1378
465.01	0.04086	0.20447	0.17584	0.13211	0.24451	0.13989
464.015	0.04118	0.19742	0.1783	0.133	0.23637	0.14183
462.981	0.04152	0.18994	0.18147	0.13397	0.22773	0.14432
461.985	0.04194	0.18368	0.18453	0.13513	0.2205	0.14672
460.99	0.04252	0.17788	0.1878	0.13671	0.21381	0.1493
459.994	0.04285	0.17174	0.19079	0.13765	0.20672	0.15165
458.997	0.04281	0.16512	0.19427	0.13753	0.19907	0.15439
458.001	0.04362	0.15923	0.19832	0.13976	0.19226	0.15758
457.004	0.04415	0.15401	0.20249	0.14123	0.18623	0.16086
456.007	0.04487	0.14921	0.20707	0.14324	0.18069	0.16447
455.011	0.04535	0.14429	0.21147	0.14456	0.17501	0.16793
454.013	0.04611	0.14025	0.21665	0.14665	0.17034	0.17201
453.016	0.04698	0.13632	0.22227	0.14908	0.16581	0.17643
452.018	0.04765	0.13302	0.22783	0.15094	0.162	0.1808
450.982	0.0484	0.13039	0.2335	0.153	0.15896	0.18527
